# Supplementary material for: Construction of bovine whole-genome radiation hybrid and linkage maps using high-throughput genotyping
Source: Anim Genet. 2007 Apr 1;38(2):120–5. doi: 10.1111/j.1365-2052.2006.01564.x (PMC2063635; doi:10.1111/j.1365-2052.2006.01564.x)
Supplement: Table S1 — Summary statistics of University of Alberta radiation hybrid maps. [file age0038-0120_Tables_S1_S2_S3.xls]

## Sheet: Supplementary Table 1
	CHR	Duplicate Markers within Contigs whose map locations were inferred	Marker Name	Distance (cR)	Cumulative (cR)	theta (%)	2pt lod
1	1		rs29026599	0	0
2	1		AGLA17	42.3	42.3	34.5	8.2
3	1		BM6438	25	67.3	22.1	13.3
4	1		G67696	29	96.3	25.2	12.9
5	1		AAFC02094484	33.3	129.6	28.3	11.6
6	1	YES	AAFC02094484		129.6
7	1		rs29009975	22.3	151.8	20	13.8
8	1		rs29010139	45.2	197	36.3	8.1
9	1		rs29012845	32.4	229.4	27.7	10.3
10	1	YES	rs29012844		229.4
11	1	YES	rs29012843		229.4
12	1	YES	rs29012842		229.4
13	1	YES	rs29012841		229.4
14	1		SOD1MS	0	229.4	0	23.5
15	1		TGLA49	30.8	260.2	26.5	12.7
16	1		rs29013376	66.4	326.6	48.5	5.6
17	1		SOD1	78.7	405.3	54.5	4.5
18	1		rs29010881	77.3	482.6	53.8	4.3
19	1		BMS1928	47.9	530.5	38	7.9
20	1		rs29025993	8.9	539.3	8.5	19
21	1	YES	AAFC02031220		555.8
22	1		AAFC02031220	16.5	555.8	15.2	14.8
23	1		rs29024556	14.3	570.1	13.3	13.8
24	1		INRA117	28.9	599	25.1	9.6
25	1		BM8139	52	651	40.5	6.7
26	1		AJ496763	62	713	46.2	6.3
27	1	YES	AJ496764		713
28	1	YES	AJ496763		713
29	1		rs29013440	27.6	740.6	24.1	12.8
30	1	YES	AAFC02026844		756.4
31	1		AAFC02026844	15.8	756.4	14.6	15.7
32	1		rs29012006	9	765.5	8.6	18.7
33	1	YES	rs29012007		765.5
34	1		rs29013360	11.6	777.1	11	18.2
35	1		rs29009637	21.4	798.5	19.2	14.5
36	1		BES2_Contig522_916	6.1	804.6	5.9	19.6
37	1		BES2_Contig522_978	0	804.6	0	23.2
38	1		BMS2321	15.5	820	14.3	16
39	1		BMS574	11.9	831.9	11.2	17.7
40	1		BMS4020	32.2	864.1	27.5	11.2
41	1		rs29019581	25.6	889.7	22.6	12.9
42	1		rs29013314	15.8	905.5	14.6	15.7
43	1	YES	rs29013911		926.8
44	1		rs29013910	21.4	926.8	19.2	14.5
45	1		rs29013338	26.5	953.4	23.3	13.4
46	1		rs29013556	90.1	1043.5	59.4	3.6
47	1		rs29011682	59.8	1103.3	45	4.9
48	1		AAFC02029936	11.7	1115	11.1	12.2
49	1		AAFC02080646	22.3	1137.3	20	11.5
50	1		BMS4015	20.8	1158.1	18.8	12.9
51	1		AAFC02148220	14	1172.1	13.1	14.2
52	1		BES4_Contig144_916	14.7	1186.8	13.6	13.2
53	1		rs29014485	0	1208	0	23.2
54	1	YES	rs29026807		1208
55	1		rs29026806	21.2	1208	19.1	12.5
56	1	YES	rs29025503		1221.1
57	1		rs29025502	13.1	1221.1	12.3	15.8
58	1		rs29009704	23.8	1244.9	21.2	12.6
59	1	YES	rs29009705		1244.9
60	1		rs29010295	23.3	1268.2	20.8	13
61	1		AAFC02093210	30.2	1298.3	26	10
62	1	YES	rs29013351		1323.2
63	1		rs29013352	24.8	1323.2	22	9.1
64	1	YES	rs29013353		1323.2
65	1	YES	rs29013683		1349.6
66	1		rs29013684	26.4	1349.6	23.2	7.8
67	1		rs29010795	64.4	1413.9	47.5	3.2
68	1		BES3_Contig270_1085	24.2	1438.1	21.5	9.7
69	1		BMS4017	21.8	1459.9	19.6	12
70	1		BM4307	9.8	1469.6	9.3	16.8
71	1		rs29021251	29.4	1499.1	25.5	10.4
72	1		AAFC02110115	10.7	1509.7	10.1	14.8
73	1		rs29012718	22.3	1532	20	11.5
74	1		rs29013932	22.3	1554.3	20	11.5
75	1		NW_937910	18.5	1572.8	16.9	12.3
76	1		rs29012747	0	1572.8	0	20.5
77	1	YES	rs29012748		1572.8
78	1	YES	rs29012749		1572.8
79	1	YES	rs29012751		1572.8
80	1		MILSTS080	21.2	1594.1	19.1	12.5
81	1		rs29024516	46.3	1640.4	37.1	6.8
82	1		rs29016273	30.2	1670.6	26.1	7.8
83	1		AAFC02000494	30.2	1700.7	26.1	7.8
84	1		BMS4037	7.6	1708.3	7.3	14
85	1		BMS4024	7.2	1715.5	7	15.3
86	1		rs29019617	23.5	1739	20.9	10.4
87	1		rs29018366	19.9	1759	18.1	10.5
88	1		AAFC02034627	0	1766.7	0	16.4
89	1		rs29013984	7.8	1766.7	7.5	13.3
90	1	YES	rs29013985		1766.7
91	1		BMS2725	3.8	1770.6	3.8	14.5
92	1		rs29010070	38.7	1809.2	32.1	5.3
93	1	YES	rs29017615		1833.1
94	1		rs29017614	23.9	1833.1	21.3	6.1
95	1		rs29012792	49.8	1882.9	39.2	4.5
96	1		CSSM004	62.6	1945.5	46.5	5
97	1		BMS948	22.9	1968.4	20.5	10.9
98	1		rs29012790	11.7	1980.2	11.1	12.2
99	1		rs29023028	21.7	2001.9	19.5	8.4
100	1		rs29024906	4	2005.9	4	13
101	1		rs29012655	3.9	2009.9	3.9	13.8
102	1	YES	rs29012654		2009.9
103	1	YES	rs29012653		2009.9
104	1	YES	rs29012652		2009.9
105	1		rs29012753	12	2021.9	11.3	11.5
106	1		rs29010922	32.2	2054.1	27.5	6.5
107	1	YES	rs29010923		2054.1
108	1	YES	rs29010924		2054.1
109	1	YES	rs29010919		2054.1
110	1		rs29027942	74.7	2128.8	52.6	2.4
111	1		BMS4030	44.5	2173.3	35.9	6.2
112	1		rs29018157	53.9	2227.2	41.6	6.3
113	1		AAFC02093389	46.3	2273.5	37.1	6.8
114	1		rs29009908	21.1	2294.6	19	9.2
115	1		AAFC02118916	26.4	2321	23.2	7.8
116	1		rs29010287	46.1	2367.1	37	5.7
117	1		rs29012530	49.8	2416.9	39.2	4.5
118	1	YES	rs29012531		2416.9
119	1		AAFC02183160	8.9	2425.7	8.5	9.2
120	1		rs29026512	13.9	2439.6	13	7.4
121	1		AAFC02142883	19.5	2459.1	17.7	5.8
122	1	YES	AAFC02142883		2459.1
123	1		rs29013666	50.2	2509.3	39.5	2.9
124	1		rs29025200	31.1	2540.5	26.8	7.2
125	1		BMS4012	62.5	2603	46.5	4.8
126	1		rs29027895	44.9	2647.9	36.1	6.7
127	1	YES	rs29016906		2647.9
128	1		BMS4021	3.7	2651.6	3.6	16
129	1		BV105557	49.4	2700.9	39	6.8
130	1		BM1312	70.2	2771.1	50.4	4.7
131	1		RM326	15.4	2786.5	14.3	12
132	1		rs29020044	28.4	2815	24.8	9.1
133	1	YES	rs29020045		2815
134	1		BMS527	32.8	2847.8	28	8.4
135	1		BMS2572	18.9	2866.7	17.2	11.7
136	1		BMS4013	28.7	2895.4	24.9	10.6
137	1		rs29024890	14.8	2910.2	13.7	14.7
138	1		NW_929833	6.8	2916.9	6.5	17.1
139	1		rs29013617	10.2	2927.1	9.7	15.9
140	1	YES	rs29011542		2970.7
141	1	YES	rs29011541		2970.7
142	1		rs29011540	43.6	2970.7	35.3	7.7
143	1		rs29011321	7.1	2977.7	6.8	15.9
144	1		AAFC02105081	24.2	3001.9	21.5	9.7
145	1		BMS4001	52.7	3054.6	41	5.8
146	1		rs29024311	26.9	3081.5	23.6	10.2
147	1		rs29014146	3.7	3085.2	3.6	16
148	1		AAFC02034723	21.1	3106.3	19	9.2
149	1		rs29012833	22.4	3128.7	20.1	7.7
150	1		rs29009958	32.2	3160.9	27.5	6.5
151	1	YES	rs29009959		3160.9
152	1		BM9019	0	3168.4	0	18.6
153	1		BMS4009	7.6	3168.4	7.3	14
154	1	YES	AAFC02039397		3184.2
155	1		AAFC02039397	15.8	3184.2	14.6	11.3
156	1	YES	AAFC02039397		3184.2
157	1		BM7145	22.4	3206.6	20.1	7.7
158	1		rs29012207	13.9	3220.5	13	7.4
159	1		rs29009709	20.2	3240.7	18.3	4.9
160	1		rs29015647	0	3240.7	0	9.7
161	1		rs29019518	4.6	3245.3	4.5	8.2
162	1		BES10_Contig688_970	4.5	3249.8	4.4	9.2
163	1		rs29024941	0	3249.8	0	11.9
164	1	YES	rs29024943		3249.8
165	1		rs29024942	0	3249.8	0	11.9
166	1		rs17871513	13.5	3263.3	12.6	8.3
167	1		AAFC02012626	0	3282.1	0	10.8
168	1		NW_929600	18.8	3282.1	17.2	6.7
169	1		BMS4048	40.3	3322.4	33.2	4.6
170	1		rs29012779	51.5	3373.9	40.2	5.2
171	1		rs29022387	24.8	3398.7	22	9.1
172	1		BM8246	11.7	3410.5	11.1	12.2
173	1		BES7_Contig286_864	12	3422.5	11.3	11.5
174	1		rs29009859	12.4	3434.9	11.6	10.8
175	1		BL26	31.1	3466	26.8	7.2
176	1		AAFC02000531	0	3469.9	0	16.4
177	1		rs29013592	3.8	3469.9	3.8	14.5
178	1		BMS4031	3.8	3473.7	3.8	14.5
179	1		rs29015261	16.2	3489.9	15	10.6
180	1		AAFC02022778	16.7	3506.6	15.4	9.9
181	1		AAFC02024415	0	3518.7	0	17.9
182	1		AAFC02024415	0	3518.7	0	17.9
183	1	YES	rs29019399		3518.7
184	1		rs29019397	12	3518.7	11.3	11.5
185	1		rs29010311	19.4	3538.1	17.7	11.1
186	1		rs29012621	44.5	3582.7	35.9	6.2
187	1		rs29009654	0	3595	0	14.7
188	1		rs29025432	0	3595	0	14.7
189	1	YES	rs29025433		3595
190	1	YES	rs29025434		3595
191	1		rs29025711	12.4	3595	11.6	10.8
192	1		AAFC02061381	29.2	3624.2	25.3	5.6
193	1		AAFC02005783	0	3628.6	0	11.9
194	1		rs29011049	0	3628.6	0	11.9
195	1		rs29025486	4.4	3628.6	4.3	10.2
196	1		rs29010370	4.4	3632.9	4.3	10.2
197	1	YES	rs29010369		3632.9
198	1		BMS4004	13.5	3646.4	12.6	8.3
199	1		McM130	4.1	3650.5	4.1	12.1
200	1	YES	rs29022894		3658.7
201	1		rs29022893	8.2	3658.7	7.8	11.8
202	1		rs29020368	8.2	3666.9	7.8	11.8
203	1		rs29019579	30.2	3697.1	26.1	4.8
204	1		rs29012506	4.5	3701.6	4.4	9.2
205	1		BMS4010	40.2	3741.8	33.1	4.6
206	1		BMS4025	20.5	3762.3	18.5	9.8
207	1		BR2724	7.4	3769.6	7.1	14.7
208	1		BMS4045	10.9	3780.6	10.3	14.2
209	1		TEXAN6	39.3	3819.9	32.5	8.3
210	1		BMS119	131.9	3951.7	73.3	1.1
211	1		rs29018889	8.9	3960.6	8.5	9.2
212	1	YES	rs29012901		3965.1
213	1	YES	rs29012902		3965.1
214	1		rs29012909	4.5	3965.1	4.4	9.2
215	1		rs29014005	4.5	3969.6	4.4	9.2
216	1	YES	rs29014006		3969.6
217	1		rs29023119	14.3	3983.9	13.4	6.4
218	1		AAFC02013838	18.8	4002.7	17.2	6.7
219	1		AAFC02097891	0	4006.8	0	15.6
220	1		BMS4052	4	4006.8	4	12.9
221	1		rs29019932	0	4006.8	0	15.5
222	1		rs29013905	3.9	4010.7	3.9	13.8
223	1	YES	rs29013907		4010.7
224	1		rs29024334	7.8	4018.5	7.5	13.3
225	1	YES	rs29026004		4035.1
226	1		rs29026003	16.7	4035.1	15.4	9.9
227	1		rs29012024	33.3	4068.5	28.3	5.8
228	1		rs29012601	18.2	4086.7	16.7	7.6
229	1		rs29026953	30.2	4116.9	26.1	4.8
230	1	YES	rs29026954		4116.9
231	1		AAFC02016972	4.1	4121.1	4.1	12.1
232	1		AAFC02016974	0	4121.1	0	14.7
233	1	YES	AAFC02016974		4121.1
234	1		rs29020774	0	4121.1	0	14.7
235	1		BMS4028	22.4	4143.5	20.1	7.6
236	1		BMS4050	21.1	4164.6	19	9.1
237	1		rs29025633	26.4	4191	23.2	7.8
238	1	YES	rs29025632		4191
239	1		BMS4032	12.4	4203.4	11.6	10.8
240	1		TGLA130	11.7	4215.1	11.1	12.2
241	1		AAFC02074252	0	4226.9	0	17.2
242	1		BES7_Contig244_737	0	4226.9	0	17.2
243	1		AAFC02074252	11.7	4226.9	11.1	12.2
244	1		BMS4040	19.9	4246.8	18.1	10.5
245	1		RM153	15.4	4262.2	14.3	11.9
246	1		BMS4038	7.4	4269.6	7.1	14.6
247	1		BMS1789	18.9	4288.6	17.2	11.7
248	1		BMS4011	3.4	4292	3.4	17.9
249	1		BMS1939	6.9	4298.9	6.7	16.5
250	1		rs29020076	7.1	4306	6.8	15.9
251	1	YES	rs29022779		4327.7
252	1		rs29022778	21.8	4327.7	19.6	12
253	1	YES	rs29015240		4348.5
254	1		rs29015238	20.8	4348.5	18.7	13
255	1		rs29014670	17.6	4366.1	16.1	13.4
256	1		rs29017166	14	4380.1	13.1	14.3
257	1		rs29012593	45.2	4425.2	36.3	8.1
258	1		rs29016057	9.4	4434.6	9	17.8
259	1		rs29021652	9.4	4444	9	17.8
260	1		AAFC02009125	3	4447	2.9	21.5
261	1		LSCV99	3	4450	2.9	21.5
262	1		BMS4039	12.3	4462.3	11.6	17.1
263	1		BMS1757	0	4491.8	0	24.5
264	1		CSSM019	29.5	4491.8	25.5	11.9
265	1		BES2_Contig114_747	2.9	4494.7	2.9	21.9
266	1		AAFC02090132	9.4	4504.1	9	17.8
267	1	YES	AAFC02090132		4504.1
268	1	YES	AAFC02090132		4504.1
269	1		rs29010074	16.1	4520.2	14.9	15.2
270	1		rs29012578	9	4529.3	8.6	18.7
271	1	YES	rs29012577		4529.3
272	1		rs29024361	26.7	4556	23.4	12.2
273	1		rs29026966	20.8	4576.7	18.7	13
274	1		rs29009817	47.9	4624.6	38	7.2
275	1		rs29010520	17.6	4642.2	16.1	13.4
276	1	YES	rs29017592		4659
277	1		rs29017591	16.8	4659	15.5	14.4
278	1	YES	AAFC02169938		4702.6
279	1		BES2_Contig421_903	43.6	4702.6	35.3	7.7
280	1		rs29016984	0	4702.6	0	18.6
281	1		rs29024604	3.7	4706.2	3.6	16
282	1		rs29026523	16.2	4722.5	15	10.6
283	1		rs29021693	0	4726.4	0	15.6
284	1		rs29026456	3.9	4726.4	3.9	13.8
285	1	YES	rs29026457		4726.4
286	1		rs29024836	4	4730.5	4	13
287	1		BES10_Contig382_1342	12.4	4742.8	11.6	10.8
288	1		rs29026838	7.6	4750.4	7.3	14
289	1		rs29012799	11.5	4761.8	10.8	12.9
290	1		MAF46	15.4	4777.2	14.3	12
291	1		BMS918	3.6	4780.8	3.5	16.7
292	1		rs29013239	34.9	4815.7	29.4	7.3
293	1		rs29024087	33.3	4849	28.3	5.8
294	1		rs29009642	30.2	4879.3	26.1	4.8
295	1		rs29012308	13.1	4892.4	12.3	9.2
296	1		rs29021684	0	4892.4	0	15.6
297	1		rs29021683	0	4892.4	0	15.6
298	1		INRA250	0	4909.1	0	17.2
299	1		INRA252	16.7	4909.1	15.4	9.9
300	1		AF440368	36	4945.1	30.3	6.6
301	1		BMS599	15.8	4960.9	14.6	11.3
302	1		AAFC02048602	33.8	4994.7	28.7	7.9
303	1		rs29019282	15	5009.7	13.9	12.6
304	1		rs29025927	11.2	5020.9	10.6	13.6
305	1		rs29017438	7.6	5028.5	7.3	14
306	1		BMS2263	29.4	5057.8	25.5	8.3
307	1		BMS922	27.7	5085.6	24.2	9.5
308	1		AJ506786	18.9	5104.5	17.2	11.7
309	1	YES	AJ506786		5104.5
310	1	YES	AJ506786		5104.5
311	1	YES	AJ506786		5104.5
312	1	YES	AJ506787		5104.5
313	1		rs29022221	11.5	5116	10.8	12.9
314	1	YES	rs29016166		5123.5
315	1	YES	rs29016165		5123.5
316	1		rs29016164	7.6	5123.5	7.3	14
317	1		rs29010039	7.4	5130.9	7.1	14.7
318	1		rs29020582	43.1	5174	35	6.8
319	2		TGLA431	0	0
320	2		rs29013627	34.1	34.1	28.9	10.3
321	2		ILSTS26	29	63.1	25.2	11.9
322	2		rs29013415	6.1	69.2	5.9	19.1
323	2		BULGE28	29	98.2	25.2	11.9
324	2		BULGE20	8.6	106.8	8.2	18.7
325	2		BY41	8.9	115.7	8.5	17.6
326	2		rs29011261	9	124.7	8.6	17.9
327	2		BM81124	9	133.7	8.6	18
328	2		INPP1	13.1	146.8	12.3	16.4
329	2		BY5	25	171.8	22.1	12.7
330	2		BULGE27	9.7	181.5	9.3	16.4
331	2		BY42	16.4	197.9	15.2	13.7
332	2		MYOSTATIN	6.1	204	5.9	18.4
333	2		rs29023585	9.2	213.2	8.8	17.8
334	2		rs29021066	9	222.2	8.6	18.3
335	2	YES	rs29022245		228
336	2		rs29022242	5.8	228	5.6	20.4
337	2		BES3_Contig359_375	8.9	236.9	8.5	18.7
338	2		AAFC02074995	0	236.9	0	23.6
339	2		rs29012920	12.1	249	11.4	17.1
340	2		AAFC02113672	29	278	25.2	11.9
341	2		rs29013334	35.1	313.1	29.6	10.8
342	2		rs29009801	32.4	345.5	27.7	11.1
343	2		rs29010138	22.8	368.3	20.4	13
344	2		rs29012073	11.7	380	11	17.8
345	2		AAFC02055012	8.6	388.6	8.2	19.4
346	2		rs29012658	60.5	449.1	45.4	6.6
347	2		rs29013988	36.8	485.9	30.8	10.7
348	2		AAFC02047724	9	494.9	8.6	18.3
349	2		rs29023429	19.4	514.3	17.7	13.9
350	2		rs29010223	15.8	530.1	14.6	15.2
351	2	YES	rs29013430		539.3
352	2		rs29013431	9.2	539.3	8.8	17.8
353	2	YES	rs29013432		539.3
354	2		rs29010013	19	558.3	17.3	14.3
355	2		rs29009878	11.9	570.2	11.2	17.5
356	2		rs29009785	11.7	581.9	11	17.8
357	2		TTN	18.3	600.2	16.8	14.5
358	2		rs29009916	9	609.2	8.6	17.6
359	2		rs29013591	15.5	624.7	14.3	15.7
360	2		AAFC02015166	8.7	633.4	8.3	19
361	2		rs29016204	5.7	639.1	5.5	20.7
362	2		BTCN2859	47.3	686.4	37.7	8.3
363	2		rs29014139	55.6	742	42.6	7.3
364	2	YES	BES1_Contig604_1598		759
365	2		BES1_Contig604_891	17	759	15.7	16.2
366	2		rs29020690	0	764.8	0	24.1
367	2		rs29024489	0	764.8	0	24.1
368	2	YES	rs29018484		764.8
369	2		rs29018483	5.8	764.8	5.6	20.2
370	2		BES6_Contig123_441	12.3	777.1	11.6	16.7
371	2		rs29013504	16.4	793.5	15.2	14.4
372	2	YES	rs29018700		817.3
373	2		rs29018699	23.8	817.3	21.2	12.2
374	2		BES3_Contig479_814	16.4	833.7	15.2	14.4
375	2		TEXAN2	9.6	843.3	9.1	16.3
376	2		rs29027188	16.8	860.1	15.5	13.3
377	2		rs29012418	0	863.4	0	19.9
378	2		SCAFFOLD295287_2680	3.3	863.4	3.3	17.9
379	2		TGLA377	17.1	880.5	15.7	13.4
380	2		rs29012194	34.2	914.7	28.9	8.9
381	2		rs29024921	36	950.7	30.3	7.9
382	2		G73155	24.9	975.6	22	11.2
383	2		rs29019512	0	1028	0	24.1
384	2	YES	rs29019515		1028
385	2		rs29016537	52.4	1028	40.8	7
386	2		rs29009971	23.3	1051.3	20.8	12.6
387	2		rs29012101	28	1079.3	24.4	11
388	2		ILSTS025	23.3	1102.6	20.8	12.6
389	2		CSSM42	12.3	1114.9	11.6	16.7
390	2		rs29017495	9	1123.9	8.6	18.3
391	2		AAFC02121627	3	1126.9	2.9	21.1
392	2		rs29010212	9.5	1136.4	9.1	16.9
393	2		NW_930867	9.7	1146.1	9.3	16.4
394	2		NW_930867	6.2	1152.3	6	18.6
395	2		ETH121	0	1152.3	0	23.2
396	2		ILSTS30	18.7	1171	17	14.7
397	2		GCG	19	1190	17.3	14.3
398	2		BM3010	6.3	1196.3	6.1	18.2
399	2		AAFC02031043	6.3	1202.6	6.1	18.2
400	2	YES	AAFC02031043		1202.6
401	2	YES	BES11_Contig473_2285		1205.7
402	2		AAFC02140235	3.1	1205.7	3.1	19.6
403	2	YES	rs29015715		1252.4
404	2		rs29015714	46.7	1252.4	37.3	7.2
405	2		AAFC02065030	17.5	1269.9	16.1	12.8
406	2	YES	AAFC02065030		1269.9
407	2		rs29024029	10.3	1280.2	9.8	14.8
408	2		AAFC02053880	10.6	1290.8	10	14.2
409	2	YES	rs29015863		1297.8
410	2	YES	rs29015862		1297.8
411	2	YES	rs29015861		1297.8
412	2		rs29015860	7	1297.8	6.7	15.3
413	2	YES	rs29025952		1319.5
414	2	YES	rs29025957		1319.5
415	2		rs29025956	21.7	1319.5	19.5	11.5
416	2		rs29020502	24.9	1344.4	22	11.2
417	2		rs29020949	36	1380.4	30.3	7.9
418	2		BMS803	16	1396.4	14.8	9.9
419	2		AAFC02094939	0	1421.6	0	17.2
420	2		AAFC02006385	25.2	1421.6	22.3	7.8
421	2	YES	AAFC02094939		1421.6
422	2		AAFC02094939	0	1421.6	0	17.2
423	2		BMS2782	0	1421.6	0	17.2
424	2		rs29010313	3.6	1425.2	3.5	15.3
425	2		AAFC02026552	11	1436.2	10.5	12.9
426	2	YES	AAFC02026552		1436.2
427	2		AAFC02045626	7.1	1443.3	6.9	14.7
428	2		rs29024469	10.8	1454.1	10.2	13.6
429	2		BL1001	18.3	1472.4	16.7	11.7
430	2		BMS2053	3.4	1475.8	3.4	15.9
431	2		BES4_Contig168_877	45.9	1521.7	36.8	3.8
432	2		AAFC02105141	3.9	1525.6	3.9	12.1
433	2		AAFC02088766	4	1529.6	4	11.2
434	2		rs29025558	0	1529.6	0	12.9
435	2	YES	rs29025559		1529.6
436	2	YES	AAFC02099525		1533.6
437	2	YES	AAFC02099525		1533.6
438	2		AAFC02099525	4	1533.6	4	11.2
439	2		CR832828	22	1555.6	19.7	6.9
440	2		AAFC02064717	8.2	1563.8	7.9	10.1
441	2		rs29014000	8.2	1572	7.9	10.1
442	2	YES	rs29014001		1572
443	2		AAFC02116297	11.8	1583.8	11.2	10.8
444	2		rs29011975	7.5	1591.3	7.2	13.3
445	2		RM356	15.6	1606.9	14.4	10.6
446	2		BES2_Contig332_1212	11.8	1618.7	11.2	10.8
447	2		rs29018909	16.4	1635.1	15.1	9.2
448	2		rs29014053	11.6	1646.7	10.9	11.5
449	2		rs29012315	3.6	1650.3	3.5	15.3
450	2		rs29012045	7.3	1657.6	7	14
451	2		rs29009765	19.7	1677.3	17.9	9.8
452	2	YES	rs29010456		1688.6
453	2		rs29010455	11.3	1688.6	10.7	12.2
454	2		rs29027923	34.5	1723.1	29.2	6.6
455	2		rs29011465	0	1752.9	0	17.2
456	2	YES	rs29011466		1752.9
457	2	YES	rs29011467		1752.9
458	2	YES	rs29011468		1752.9
459	2	YES	rs29011469		1752.9
460	2		rs29015078	29.8	1752.9	25.8	7.2
461	2		BMS1126	7.5	1760.4	7.2	13.3
462	2		BP22	14.9	1775.3	13.8	12
463	2		ILSTS082	34.2	1809.5	28.9	8.9
464	2		BMS1264	10.1	1819.6	9.6	15.4
465	2		BMS2	17.2	1836.8	15.8	12.6
466	2		AAFC02049109	21.2	1858	19.1	11.2
467	2		rs29017490	7	1865	6.7	15.3
468	2		rs29022017	7	1872	6.7	15.3
469	2		BES3_Contig208_945	6.8	1878.8	6.6	15.9
470	2		AAFC02101230	3.3	1882.1	3.3	17.9
471	2		rs29009934	14.2	1896.3	13.2	13.2
472	2	YES	rs29009935		1896.3
473	2		rs29012099	10.8	1907.1	10.2	13.6
474	2		BMS353	22.7	1929.8	20.3	10.4
475	2		rs29020631	6.6	1936.4	6.4	17.1
476	2		rs29017347	9.7	1946.1	9.3	16.4
477	2		rs29012918	13.1	1959.2	12.2	15.3
478	2		rs29012113	6.4	1965.6	6.2	17.6
479	2		rs29018881	10.3	1975.9	9.8	14.8
480	2		BES1_Contig549_1254	0	1990.4	0	19.3
481	2	YES	AAFC02093862		1990.4
482	2		AAFC02036690	14.5	1990.4	13.5	12.6
483	2	YES	AAFC02036690		1990.4
484	2	YES	rs29014393		2001
485	2	YES	rs29014392		2001
486	2	YES	rs29014391		2001
487	2		rs29014390	10.6	2001	10	14.2
488	2		rs29013508	27.5	2028.5	24	9.1
489	2		rs29020752	7.5	2036	7.2	13.3
490	2	YES	rs29020753		2036
491	2	YES	rs29020754		2036
492	2		BMS1837	15.6	2051.6	14.4	10.6
493	2		rs29021721	33.5	2085.1	28.5	7.3
494	2		STAT1	49.7	2134.8	39.2	6.1
495	2		AAFC02072510	21.3	2156.1	19.2	11.7
496	2	YES	AAFC02035661		2163.1
497	2		AAFC02035661	7	2163.1	6.7	15.3
498	2		AAFC02035657	3.5	2166.6	3.4	16.7
499	2		BES8_Contig217_117	11	2177.6	10.5	12.9
500	2		rs29026441	0	2177.6	0	17.9
501	2		TEXAN1	7.3	2184.9	7	14
502	2		AAFC02109132	0	2192.2	0	17.9
503	2		BES8_Contig362_577	7.3	2192.2	7	14
504	2		RM41	3.5	2195.7	3.5	16
505	2		rs29015299	3.5	2199.2	3.4	16.7
506	2	YES	rs29013734		2221.4
507	2	YES	rs29013736		2221.4
508	2	YES	rs29013737		2221.4
509	2	YES	rs29013738		2221.4
510	2		rs29013739	22.2	2221.4	19.9	10.9
511	2		AF440377	25.5	2246.9	22.5	10.7
512	2	YES	AF440377		2246.9
513	2		BMS2626	18.3	2265.2	16.7	11.7
514	2		BES2_Contig368_620	30.7	2295.9	26.5	6.5
515	2	YES	AAFC02019914		2295.9
516	2		BES8_Contig415_1018	3.9	2299.8	3.9	12.1
517	2	YES	AAFC02116803		2299.8
518	2	YES	BES8_Contig415_737		2299.8
519	2		BES4_Contig275_922	0	2303.7	0	15.6
520	2		rs29015828	3.9	2303.7	3.8	13
521	2	YES	rs29015829		2303.7
522	2	YES	rs29015831		2303.7
523	2		AAFC02070895	12.1	2315.8	11.4	10
524	2		rs29018841	0	2315.8	0	14.7
525	2		AAFC02040083	3.9	2319.7	3.8	13
526	2		AAFC02071471	12.1	2331.8	11.4	10
527	2	YES	AAFC02071471		2331.8
528	2		TGLA226	26.8	2358.6	23.5	6.3
529	2		rs29025245	22	2380.6	19.7	6.9
530	2		AAFC02110390	0	2389	0	11.9
531	2		BES7_Contig395_494	8.4	2389	8.1	9.2
532	2		AAFC02051282	4.1	2393.1	4.1	10.2
533	2		rs29025242	8.4	2401.5	8.1	9.2
534	2		rs29019495	13.5	2415	12.7	6.4
535	2		AAFC02101877	4.4	2419.4	4.3	8.2
536	2		rs29016244	0	2419.4	0	10.8
537	2		rs29023447	0	2419.4	0	10.8
538	2	YES	rs29023449		2419.4
539	2		AAFC02134693	4.2	2423.6	4.2	9.2
540	2	YES	NW_930943		2423.6
541	2		rs29014395	8.4	2432	8.1	9.2
542	2		rs29023387	28.5	2460.5	24.8	4.8
543	2		AAFC02037667	8.4	2468.9	8.1	9.2
544	2		ATIC	21.4	2490.3	19.3	7.6
545	2		rs29012262	52.8	2543.1	41	5.3
546	2		rs29010385	51	2594.1	40	6.7
547	2		rs29013470	9.7	2603.8	9.3	16.4
548	2		rs29013708	80.9	2684.7	55.5	4
549	2		rs29012462	23.8	2708.5	21.2	12.2
550	2	YES	rs29012461		2708.5
551	2		rs29023529	20.7	2729.2	18.7	12.5
552	2		rs29009838	65.9	2795.1	48.3	4.6
553	2	YES	rs29024801		2827.7
554	2		rs29024802	32.6	2827.7	27.8	7.9
555	2	YES	rs29024803		2827.7
556	2	YES	rs29024804		2827.7
557	2		rs29011463	10.6	2838.3	10	14.2
558	2	YES	rs29014082		2845
559	2		rs29014081	6.7	2845	6.5	16.5
560	2		rs29013773	0	2870.5	0	21.1
561	2	YES	rs29013772		2870.5
562	2		rs29018669	25.5	2870.5	22.5	10.7
563	2		rs29012608	102.5	2973	64.1	1.7
564	2		rs29016354	20.2	2993.2	18.3	9.2
565	2		rs29021094	7.1	3000.3	6.9	14.7
566	2		rs29015278	6.8	3007.1	6.6	15.9
567	2		rs29012647	10.1	3017.2	9.6	15.4
568	2		AAFC02066692	3.3	3020.5	3.2	18.5
569	2		BM2113	16.8	3037.3	15.4	13.9
570	2		AAFC02121330	19.8	3057.1	18	13.4
571	2		rs29019569	21.7	3078.8	19.5	11.5
572	2		rs29025431	17.9	3096.7	16.4	12.3
573	2		rs29014448	6.3	3103	6.1	18.2
574	2		rs29020939	3.1	3106.1	3	20.1
575	2	YES	rs29020941		3106.1
576	2		AAFC02051678	3.1	3109.2	3	20.1
577	2		BES10_Contig483_984	13.3	3122.5	12.5	14.8
578	2	YES	rs29014019		3139.6
579	2		rs29014020	17.1	3139.6	15.8	13.2
580	2	YES	rs29014021		3139.6
581	2		AAFC02106091	3.1	3142.7	3.1	19.4
582	2		rs29016197	21.7	3164.4	19.5	11.5
583	2		rs29024930	30.1	3194.5	26	9.5
584	2		rs29019465	3.1	3197.6	3.1	19.6
585	2		LAPTM5	6.2	3203.8	6	18.5
586	2		IDVGA64	3	3206.8	3	20.5
587	2		PTP4A2	13.3	3220.1	12.5	14.8
588	2		NW_930975	14.5	3234.6	13.5	12.6
589	2		BM4117	0	3234.6	0	17.9
590	2		rs29022958	15.2	3249.8	14.1	11.3
591	2		rs29022267	41.6	3291.4	34.1	6.8
592	2	YES	rs29022268		3291.4
593	2		BMS356	10.1	3301.5	9.6	15.4
594	2		rs29013679	45.4	3346.9	36.5	7.6
595	2		BMS1987	25	3371.9	22.1	10.9
596	2		rs29014706	24.1	3396	21.4	8.9
597	2	YES	rs29014707		3396
598	2		rs29013733	19.2	3415.2	17.5	10.5
599	2		INRA135	17.9	3433.1	16.4	11.6
600	2		rs29020665	0	3443.7	0	18.6
601	2		rs29018308	10.6	3443.7	10	13.5
602	2		TEXAN5	14.2	3457.9	13.2	13.2
603	2		CR815017	10.1	3468	9.6	15.4
604	2		rs29009610	3.3	3471.3	3.2	18.5
605	2		AJ96786	39.3	3510.6	32.5	9
606	2		rs29012478	45.9	3556.5	36.8	8.2
607	2		rs29010496	33.3	3589.8	28.3	9.4
608	2	YES	rs29012282		3605
609	2	YES	rs29012281		3605
610	2	YES	rs29012280		3605
611	2	YES	rs29012279		3605
612	2	YES	rs29012278		3605
613	2	YES	rs29012277		3605
614	2	YES	rs29012276		3605
615	2	YES	rs29012275		3605
616	2	YES	rs29012274		3605
617	2	YES	rs29012272		3605
618	2		rs29012271	15.2	3605	14.1	11.3
619	2		rs29024102	7.8	3612.8	7.5	11.8
620	2		rs29019900	3.9	3616.7	3.9	12.1
621	2		rs29018369	0	3616.7	0	13.8
622	2		rs29012261	3.9	3620.6	3.9	12.1
623	2		rs29010029	0	3620.6	0	14.7
624	2		rs29010017	7.8	3628.4	7.5	11.8
625	2		AAFC02166417	7.8	3636.2	7.5	11.8
626	2		rs29010055	0	3636.2	0	14.7
627	2	YES	rs29010056		3636.2
628	2	YES	rs29010057		3636.2
629	2		rs29020867	3.9	3640.1	3.8	13
630	2	YES	rs29024264		3643.9
631	2		rs29024263	3.8	3643.9	3.7	13.8
632	2		rs29016786	11.8	3655.7	11.2	10.8
633	2	YES	rs29016787		3655.7
634	2		rs29011982	22	3677.7	19.7	6.9
635	2		INHA	0	3681.7	0	13.8
636	2		TEXAN4	4	3681.7	4	11.2
637	2		ARO28	12.1	3693.8	11.4	9.9
638	2	YES	rs29012051		3713.5
639	2		rs29012048	19.7	3713.5	17.9	9.8
640	2		AAFC02027301	25.2	3738.7	22.3	7.8
641	2	YES	NW_930953		3738.7
642	2		TNP1	33.4	3772.1	28.4	5.8
643	2		rs29010530	52.2	3824.3	40.7	5.2
644	2	YES	rs29010533		3824.3
645	3		BMS871	0	0
646	3		rs29022178	26.6	26.6	23.3	12.6
647	3		rs29010435	25.4	52	22.4	13.3
648	3		rs29019201	28.6	80.6	24.9	12.5
649	3		rs29025545	28	108.6	24.4	12.8
650	3	YES	rs29025547		108.6
651	3	YES	rs29025548		108.6
652	3	YES	rs29025549		108.6
653	3		rs29012060	53.4	162	41.4	7.5
654	3		rs29012306	13.4	175.4	12.6	15.8
655	3		rs29016890	38.1	213.5	31.7	9.2
656	3		rs29009638	30.2	243.7	26.1	10.5
657	3		rs29019390	37	280.7	31	9.6
658	3	YES	rs29019391		280.7
659	3		AAFC02046702	13.1	293.8	12.3	16.3
660	3		rs29027882	21.8	315.6	19.6	12.5
661	3		rs29016222	0	315.6	0	20.5
662	3		rs29023450	7.1	322.7	6.9	16.5
663	3	YES	rs29023452		322.7
664	3		rs29009811	42.9	365.6	34.9	6.1
665	3		rs29012865	33.8	399.4	28.7	6.5
666	3		rs29010539	20.2	419.6	18.3	11.1
667	3		rs29011419	11	430.6	10.4	14.8
668	3		rs29025760	18.1	448.7	16.6	13.4
669	3		ILSTS096	75.7	524.4	53.1	4.6
670	3		BMS2904	28.6	553	24.9	11.4
671	3		rs29010859	19.1	572.1	17.4	12.3
672	3		AAFC02044670	20.8	592.9	18.7	10.5
673	3		AAFC02106994	17.5	610.4	16	9.9
674	3	YES	AAFC02106994		610.4
675	3	YES	rs29012564		637.2
676	3		rs29012563	26.8	637.2	23.5	8.5
677	3		rs29010816	7.5	644.7	7.2	15.3
678	3		BMS2522	35.1	679.8	29.6	9.4
679	3		RM019	37	716.8	31	9.6
680	3		AAFC02072610	10.3	727.1	9.8	15.2
681	3	YES	AAFC02072610		727.1
682	3		RM065	14.1	741.2	13.1	13.6
683	3		rs29010082	16.8	758	15.5	14.8
684	3		rs17871526	32.6	790.6	27.8	11.5
685	3		BES10_Contig587_1015	62.4	853	46.4	6.1
686	3		AAFC02074109	15.2	868.2	14.1	13.2
687	3		BES3_Contig188_855	19.6	887.8	17.8	11.7
688	3		rs29024843	15.2	903	14.1	13.2
689	3		rs29010509	19.1	922.1	17.4	12.3
690	3	YES	rs29010510		922.1
691	3		AAFC02118461	57.3	979.4	43.6	5.9
692	3		AAFC02088824	10.5	989.9	10	15.9
693	3		BMS819	6.7	996.6	6.4	18.2
694	3		CSSM054	15.5	1012.1	14.4	14.7
695	3	YES	rs29015905		1032.8
696	3		rs29015904	20.7	1032.8	18.7	12.8
697	3	YES	rs29015903		1032.8
698	3		rs29016840	20.2	1053	18.3	11.1
699	3		BES7_Contig248_723	0	1086.8	0	14.7
700	3	YES	rs29011736		1086.8
701	3		rs29011739	33.8	1086.8	28.7	6.5
702	3		AAFC02024037	19.3	1106.1	17.5	7.6
703	3		rs29010137	18.6	1124.7	17	8.4
704	3		NW_001002760	13	1137.7	12.2	10.8
705	3		AAFC02100185	12.6	1150.3	11.8	11.5
706	3		rs17870319	17	1167.3	15.6	10.6
707	3		BM723	18	1185.3	16.5	9.2
708	3		BL41	17.5	1202.8	16	9.9
709	3		RM003	8.1	1210.9	7.8	13.3
710	3		MCM58	55.8	1266.7	42.8	4.7
711	3		AAFC02190006	7.9	1274.6	7.6	14
712	3		BES10_Contig733_591	8.3	1282.9	8	12.5
713	3		rs29013261	31	1313.9	26.7	6.9
714	3	YES	rs29013260		1313.9
715	3		rs29010140	32.7	1346.6	27.9	8.3
716	3		rs29012635	43.1	1389.7	35	7.3
717	3		rs29010303	30.5	1420.2	26.3	8.5
718	3		BTCN14808	57.3	1477.5	43.6	5.9
719	3		rs17871312	30.2	1507.7	26.1	10.5
720	3		BMS2075	29.5	1537.2	25.6	9.1
721	3		BM4129	36.4	1573.6	30.5	7.3
722	3		AAFC02038527	17.5	1591.1	16	9.9
723	3	YES	AAFC02038527		1591.1
724	3		rs29014725	22.1	1613.2	19.8	9.2
725	3	YES	rs29014726		1613.2
726	3	YES	rs29014727		1613.2
727	3	YES	rs29014731		1613.2
728	3	YES	rs29014732		1613.2
729	3		rs29024428	7.9	1621.1	7.6	14
730	3		AAFC02049100	4	1625.1	3.9	14.5
731	3	YES	AAFC02049100		1625.1
732	3	YES	AAFC02049100		1625.1
733	3	YES	AAFC02049100		1625.1
734	3		rs29012123	8.3	1633.4	8	12.5
735	3		rs29014875	13	1646.4	12.2	10.8
736	3		AAFC02010548	36.6	1683	30.7	5.1
737	3		AAFC02010553	4.5	1687.5	4.4	11.2
738	3		BES10_Contig655_1102	8.8	1696.3	8.4	10.9
739	3		AAFC02068446	0	1696.3	0	15.6
740	3		AAFC02088139	8.6	1704.9	8.2	11.8
741	3		AAFC02034435	8.8	1713.7	8.4	10.9
742	3		AAFC02066385	9.1	1722.8	8.7	10.1
743	3	YES	rs29012427		1731.9
744	3		rs29012429	9.1	1731.9	8.7	10.1
745	3	YES	rs29012430		1731.9
746	3	YES	rs29012431		1731.9
747	3	YES	rs29012432		1731.9
748	3	YES	rs29012433		1731.9
749	3	YES	rs29012434		1731.9
750	3		ILSTS029	24.4	1756.3	21.7	6.9
751	3	YES	rs29013214		1800.9
752	3		rs29013211	44.6	1800.9	36	5.5
753	3		rs29013986	35.1	1836	29.6	7.9
754	3		rs29011630	25.9	1861.9	22.8	9.1
755	3	YES	rs29011631		1861.9
756	3	YES	rs29014458		1869.8
757	3	YES	rs29014457		1869.8
758	3		rs29014456	7.9	1869.8	7.6	14
759	3		AAFC02029061	30.5	1900.3	26.3	8.5
760	3		INRA003	3.8	1904.1	3.7	16
761	3		BM220	46.3	1950.4	37.1	6.2
762	3		HUJ246	53.5	2003.9	41.4	5.2
763	3		rs29017430	32.6	2036.5	27.8	7.2
764	3	YES	rs29017431		2036.5
765	3		rs29013313	4.1	2040.6	4	13.8
766	3		rs29012393	8.3	2048.9	8	12.5
767	3		BES3_Contig290_1254	42.5	2091.4	34.6	4.6
768	3		NW_974116	4.5	2095.9	4.4	11.2
769	3		AAFC02084311	13.4	2109.3	12.5	10
770	3	YES	BES10_Contig792_822		2109.3
771	3	YES	BES10_Contig792_955		2109.3
772	3		rs17871228	22.8	2132.1	20.4	8.4
773	3		BES4_Contig467_1366	4.2	2136.3	4.1	13
774	3		rs29010802	17.5	2153.8	16	9.9
775	3		rs29009820	37.7	2191.5	31.4	6.6
776	3		AAFC02027688	4.1	2195.6	4	13.8
777	3	YES	BES11_Contig312_1461		2195.6
778	3		rs29024052	0	2195.6	0	15.6
779	3		AAFC02169001	8.6	2204.2	8.2	11.8
780	3		AAFC02020325	13	2217.2	12.2	10.8
781	3	YES	rs29013886		2248.7
782	3		rs29013887	31.5	2248.7	27	7.8
783	3	YES	rs29013889		2248.7
784	3	YES	rs29013888		2248.7
785	3		rs29021260	7.7	2256.4	7.4	14.7
786	3		AAFC02023893	7.9	2264.3	7.6	14
787	3	YES	AAFC02013015		2276.9
788	3		AAFC02013015	12.6	2276.9	11.8	11.5
789	3	YES	NW_976921		2276.9
790	3		BES2_Contig454_1301	13.4	2290.3	12.5	10
791	3		rs29012213	13.4	2303.7	12.5	10
792	3		rs29024137	4	2307.7	3.9	14.5
793	3		rs29009992	7.9	2315.6	7.6	14
794	3		rs29012951	3.8	2319.4	3.7	16
795	3		BES3_Contig387_1187	0	2323.3	0	17.2
796	3	YES	AAFC02058455		2323.3
797	3		BES3_Contig73_288	3.9	2323.3	3.8	15.3
798	3	YES	BES3_Contig73_396		2323.3
799	3		rs29016955	0	2323.3	0	17.2
800	3		BMS2095	7.9	2331.2	7.6	14
801	3		ACADM	47.8	2379	38	6.8
802	3		AAFC02030508	33	2412	28.1	9
803	3		rs29022024	7.9	2419.9	7.6	14
804	3	YES	rs29022025		2419.9
805	3	YES	rs29022026		2419.9
806	3		rs29013555	11.9	2431.8	11.2	12.9
807	3		AAFC02113448	0	2444	0	16.4
808	3		AAFC02013295	12.2	2444	11.5	12.2
809	3	YES	AAFC02013295		2444
810	3		AF440380	20.8	2464.8	18.7	10.5
811	3		ILSTS064	42.9	2507.7	34.9	6.1
812	3		rs29022196	13.8	2521.5	12.9	9.2
813	3		rs29012776	13.4	2534.9	12.5	10
814	3		rs29013284	22.1	2557	19.8	9.2
815	3		rs29010021	17	2574	15.6	10.6
816	3		rs29009577	4	2578	3.9	14.5
817	3	YES	rs29027388		2586.6
818	3	YES	rs29027387		2586.6
819	3	YES	rs29027386		2586.6
820	3	YES	rs29027385		2586.6
821	3		rs29027384	8.6	2586.6	8.2	11.8
822	3		rs29020467	8.8	2595.4	8.4	10.9
823	3	YES	rs29020468		2595.4
824	3		ILSTS044	8.6	2604	8.2	11.8
825	3		AAFC02079207	8.3	2612.3	8	12.5
826	3		rs29017973	8.3	2620.6	8	12.5
827	3	YES	rs29017979		2620.6
828	3		rs29026805	12.6	2633.2	11.8	11.5
829	3		AAFC02067061	8.3	2641.5	8	12.5
830	3	YES	BES11_Contig186_960		2641.5
831	3		AAFC02085565	4.1	2645.6	4	13.8
832	3		rs29010067	26.8	2672.4	23.5	8.5
833	3		AJ580801	31.5	2703.9	27	7.8
834	3		LR_4	13	2716.9	12.2	10.8
835	3	YES	LR_4		2716.9
836	3		AAFC02077489	8.6	2725.5	8.2	11.8
837	3		rs29012939	8.3	2733.8	8	12.5
838	3		rs29013607	12.6	2746.4	11.8	11.5
839	3	YES	rs29013608		2746.4
840	3		BM3020	20.8	2767.2	18.7	10.5
841	3		HUJII77	23	2790.2	20.6	11.5
842	3		NW_931151	34	2824.2	28.8	8.4
843	3		NW_931151	4	2828.2	3.9	14.5
844	3		rs29013475	0	2828.2	0	17.2
845	3		rs29016848	13	2841.2	12.2	10.8
846	3	YES	AAFC02004147		2845.6
847	3		AAFC02004147	4.4	2845.6	4.3	12.1
848	3		rs29017419	13.4	2859	12.5	10
849	3		rs29026707	4.1	2863.1	4	13.8
850	3		rs29013442	22.1	2885.2	19.8	9.2
851	3		rs29024002	26.8	2912	23.5	8.5
852	3		BMS2145	12.2	2924.2	11.5	12.2
853	3		BMS694	20.2	2944.4	18.3	11.1
854	3	YES	AAFC02129981		2969.5
855	3	YES	AAFC02129981		2969.5
856	3	YES	AAFC02129981		2969.5
857	3		AAFC02129981	0	2969.5	0	17.9
858	3	YES	AAFC02129981		2969.5
859	3		AAFC02129981	25.1	2969.5	22.2	9.7
860	3		rs29017457	7.9	2977.4	7.6	14
861	3		rs29014976	8.1	2985.5	7.8	13.3
862	3		rs29026675	8.3	2993.8	8	12.5
863	3		rs29023567	4.1	2997.9	4	13.8
864	3		rs29018282	18.6	3016.5	17	8.4
865	3		rs29011217	4.4	3020.9	4.3	12.1
866	3		BMS835	25.4	3046.3	22.4	6.1
867	3		rs29010265	0	3077.2	0	15.6
868	3	YES	rs29010266		3077.2
869	3		rs29011194	30.9	3077.2	26.6	5.6
870	3		rs29014008	18	3095.2	16.5	9.2
871	3		BES10_Contig763_3293	36.6	3131.8	30.7	5.1
872	3		rs29011444	0	3140.9	0	14.7
873	3		rs29026932	9.1	3140.9	8.7	10.1
874	3		rs29027110	0	3140.9	0	14.7
875	3		BMS2891	48.6	3189.5	38.5	4.2
876	3		rs29024737	19.3	3208.8	17.5	7.6
877	3		rs29021852	4.6	3213.4	4.5	10.2
878	3		NW_931181	0	3222.8	0	12.9
879	3		rs29026398	9.4	3222.8	8.9	9.2
880	3		AAFC02006654	4.5	3227.3	4.4	11.2
881	3		AAFC02041805	4.4	3231.7	4.3	12.1
882	3		BES1_Contig331_495	13.8	3245.5	12.9	9.2
883	3		AAFC02134150	42.5	3288	34.6	4.6
884	3		INRA200	29.7	3317.7	25.7	6.3
885	3		AAFC02082487	28.7	3346.4	24.9	7.1
886	3		AAFC02131722	4	3350.4	3.9	14.5
887	3	YES	AAFC02131722		3350.4
888	3		rs29024849	0	3350.4	0	16.4
889	3		AAFC02060625	4.1	3354.5	4	13.8
890	3		rs29014115	17.5	3372	16	9.9
891	3		BES2_Contig216_810	0	3379.9	0	18.6
892	3	YES	AAFC02030774		3379.9
893	3		AAFC02030774	7.9	3379.9	7.6	14
894	3		BES7_Contig398_775	20.8	3400.7	18.7	10.5
895	3		AAFC02050254	12.6	3413.3	11.8	11.5
896	3	YES	NW_931213		3413.3
897	3		rs29017226	18	3431.3	16.5	9.2
898	3	YES	rs29017225		3431.3
899	3		rs29010258	18	3449.3	16.5	9.2
900	3	YES	rs29010257		3449.3
901	3	YES	rs29010259		3449.3
902	3	YES	rs29010260		3449.3
903	3		rs29015967	19.3	3468.6	17.5	7.6
904	3		rs29010815	29.7	3498.3	25.7	6.3
905	3		rs29010883	25.9	3524.2	22.8	9.1
906	3		rs29018711	7.5	3531.7	7.2	15.3
907	3		BM2924	23.7	3555.4	21.1	10.9
908	3	YES	rs29012400		3595.3
909	3		rs29012399	39.9	3595.3	32.9	7.3
910	3		rs29011022	33.8	3629.1	28.7	6.5
911	3		rs29021635	29.7	3658.8	25.7	6.3
912	3		rs29012691	31.5	3690.3	27	7.8
913	3		BMC5227	27.8	3718.1	24.3	10.2
914	3		BMC4214	0	3735.3	0	23.6
915	3		BMS2712	17.2	3735.3	15.8	14.4
916	3		RM309	13.4	3748.7	12.6	15.8
917	3		AAFC02096243	18.6	3767.3	17	12.8
918	3		rs29022516	22.4	3789.7	20.1	12
919	4		rs29026774	0	0
920	4		BMC1410	27.6	27.6	24.1	10.7
921	4		AAFC02047715	10.7	38.3	10.2	15.9
922	4		BL1030	50.9	89.2	39.9	6.1
923	4		BL1024	25.1	114.3	22.2	8.3
924	4		DIK63	5.3	119.6	5.1	12
925	4		AAFC02117278	24.4	144	21.7	7.5
926	4		rs29013760	14.9	158.9	13.8	8.3
927	4	YES	rs29013761		158.9
928	4		BES7_Contig518_2099	14.9	173.8	13.8	8.3
929	4		rs29010298	9.5	183.3	9	10.1
930	4		rs29011076	20.1	203.4	18.2	7.6
931	4	YES	rs29012683		238.5
932	4		rs29012684	35.1	238.5	29.6	6.5
933	4		rs29020751	8.3	246.8	8	13.3
934	4		rs29024866	8.6	255.4	8.2	12.5
935	4		BMS1788	17.5	272.9	16.1	10.6
936	4		PON2	31.4	304.3	26.9	8.5
937	4		AAFC02055627	32.5	336.8	27.7	7.8
938	4		rs29013245	29.7	366.5	25.7	7.1
939	4		rs29013954	18.1	384.6	16.5	9.9
940	4	YES	rs29013956		384.6
941	4		rs29018168	45.8	430.4	36.7	6.8
942	4		McM218	16	446.4	14.8	12.6
943	4		rs29020531	3.9	450.3	3.8	16
944	4	YES	rs29020532		450.3
945	4	YES	rs29013861		454.1
946	4		rs29013859	0	454.1	0	19.3
947	4	YES	rs29013864		454.1
948	4	YES	rs29013865		454.1
949	4	YES	rs29014141		454.1
950	4		rs29014142	3.8	454.1	3.7	16.7
951	4	YES	rs29014143		454.1
952	4		rs29010248	31.4	485.5	26.9	8.5
953	4		AAFC02114757	60.4	545.9	45.3	4.1
954	4		AAFC02093461	22.8	568.7	20.4	9.2
955	4		rs29023731	12.6	581.3	11.9	12.2
956	4		BES4_Contig191_535	0	593.6	0	18.6
957	4		BMS827	0	593.6	0	18.6
958	4		RM188	12.3	593.6	11.5	12.9
959	4		BMS1634	17.5	611.1	16	12.4
960	4		rs29021086	26.6	637.7	23.4	10.8
961	4		BMS1237	11	648.7	10.4	15.4
962	4		BMS1878	14.7	663.4	13.7	14.2
963	4		BES11_Contig362_1138	25	688.4	22.1	10.3
964	4		rs29017229	13.4	701.8	12.6	10.8
965	4		BES11_Contig380_1142	4.4	706.2	4.3	13
966	4	YES	rs29012448		715.1
967	4	YES	rs29012445		715.1
968	4	YES	rs29012444		715.1
969	4		rs29012443	0	715.1	0	15.6
970	4	YES	rs29023004		715.1
971	4		rs29023005	8.9	715.1	8.5	11.8
972	4		rs29013539	13.4	728.5	12.6	10.8
973	4		rs29020560	4.3	732.8	4.2	13.8
974	4		BES8_Contig281_927	4.4	737.2	4.3	13
975	4		rs29024054	9.1	746.3	8.7	10.9
976	4		AAFC02092673	0	774.9	0	17.9
977	4		AAFC02027285	28.6	774.9	24.9	7.8
978	4		rs29019189	0	774.9	0	17.9
979	4		rs29022997	8.1	783	7.8	14
980	4		AAFC02144961	17	800	15.6	11.3
981	4	YES	BES3_Contig263_820		800
982	4	YES	AAFC02144961		800
983	4		AAFC02036044	0	800	0	17.9
984	4		BES9_Contig386_1187	0	800	0	17.9
985	4		BES3_Contig370_907	4	804	3.9	15.3
986	4	YES	BES3_Contig370_983		804
987	4		AAFC02028991	4.1	808.1	4.1	14.5
988	4		rs29011968	17.5	825.6	16.1	10.6
989	4		BES2_Contig476_674	7.9	833.5	7.6	14.7
990	4	YES	rs29015287		841.2
991	4		rs29015286	7.7	841.2	7.4	15.3
992	4		BMS2646	19.5	860.7	17.7	12.3
993	4		BMS789	15.4	876.1	14.2	13.4
994	4		BMS1840	82	958.1	56	3.7
995	4		LAMB1	21.7	979.8	19.5	13
996	4		AAFC02024513	28.4	1008.2	24.8	10.2
997	4		AAFC02119259	0	1008.2	0	19.3
998	4		BES8_Contig223_1291	12.3	1020.5	11.5	12.9
999	4	YES	AAFC02024513		1020.5
1000	4		BES2_Contig168_172	23.6	1044.1	21	8.4
1001	4		NW_931300	67.3	1111.4	49	2.9
1002	4		MAF50	0	1120	0	17.2
1003	4		rs29010063	8.6	1120	8.2	12.5
1004	4		AAFC02105766	8.1	1128.1	7.8	14
1005	4		rs29013672	26.7	1154.8	23.4	9.1
1006	4		HUJ673	21.4	1176.2	19.2	10.5
1007	4		BES8_Contig523_1417	11.9	1188.1	11.2	13.6
1008	4		rs29020907	3.8	1191.9	3.7	16.7
1009	4		rs29015971	11.3	1203.2	10.7	14.8
1010	4		rs29013265	14.7	1217.9	13.7	14.3
1011	4		rs29010357	6.9	1224.8	6.7	17.6
1012	4		rs29009951	3.3	1228.1	3.3	20.1
1013	4		TGLA116	25.4	1253.5	22.4	12.2
1014	4		RM067	31.8	1285.3	27.2	9.9
1015	4		ORC5L	37.1	1322.4	31	8.7
1016	4		MAF70	26	1348.4	22.9	12.2
1017	4		BES11_Contig345_876	5.9	1354.3	5.8	15.8
1018	4		rs29017408	0	1354.3	0	17.9
1019	4		BES11_Contig459_1300	0	1390.4	0	19.3
1020	4		rs29013771	36.1	1390.4	30.3	7.9
1021	4		rs29019875	0	1390.4	0	19.3
1022	4		rs29009696	11.6	1402	10.9	14.2
1023	4		rs29013818	19.5	1421.5	17.7	12.3
1024	4		rs29013552	60.6	1482.1	45.4	4.8
1025	4		BES10_Contig445_1306	32.5	1514.6	27.7	7.8
1026	4		BM1224	7.7	1522.3	7.4	14.4
1027	4		BES11_Contig511_960	7.5	1529.8	7.2	15.1
1028	4		BMS885	11	1540.8	10.4	15.3
1029	4		BM6437	28.5	1569.3	24.8	10.1
1030	4		BMS495	19.7	1589	17.9	11.4
1031	4		AAFC02015817	6.2	1595.2	6	13.6
1032	4		rs29012953	17.5	1612.7	16.1	10.6
1033	4		rs29012053	54.3	1667	41.9	4.5
1034	4		INRA072	20.9	1687.9	18.9	6.7
1035	4		AAFC02047928	10.5	1698.4	10	7.2
1036	4		rs29018824	0	1698.4	0	9.7
1037	4	YES	rs29012210		1709.3
1038	4		rs29012211	10.9	1709.3	10.3	6.1
1039	4		AAFC02110612	16.7	1726	15.4	5.4
1040	4		rs29015877	0	1726	0	10.8
1041	4		rs29024007	22.7	1748.7	20.3	4.9
1042	4		rs29024795	33.7	1782.4	28.6	4.8
1043	4	YES	rs29024796		1782.4
1044	4	YES	rs29024797		1782.4
1045	4		AAFC02065115	4.4	1786.8	4.3	13
1046	4		AAFC02065114	8.6	1795.4	8.2	12.5
1047	4		BMS3002	26.7	1822.1	23.4	9.1
1048	4		BMS779	9.1	1831.2	8.7	14.6
1049	4		BMS2571	19.2	1850.4	17.5	11.9
1050	4	YES	NPY		1889.9
1051	4	YES	NPY		1889.9
1052	4		NPY	39.5	1889.9	32.6	7.9
1053	4		BM6458	22.7	1912.6	20.3	11
1054	4		rs29012649	23.5	1936.1	20.9	10.4
1055	4		BES2_Contig359_1252	0	1980.3	0	17.2
1056	4		BES8_Contig153_803	44.2	1980.3	35.7	6.1
1057	4		BMS8233	29.3	2009.6	25.4	9.6
1058	4		BMS2809	44.1	2053.7	35.7	8.1
1059	4		OarCP26	5	2058.7	4.9	18.2
1060	4	YES	rs29011032		2076.3
1061	4		rs29011031	0	2076.3	0	18.6
1062	4		rs29014823	17.6	2076.3	16.2	14
1063	4		rs29025407	0	2076.3	0	18.6
1064	4		rs29023470	16.5	2092.8	15.2	12
1065	4		IGFBP3	20.7	2113.5	18.7	11.1
1066	4		AAFC02038737	11.9	2125.4	11.2	13.6
1067	4		INHBA	24.2	2149.6	21.5	10.9
1068	4		rs29023392	24.2	2173.8	21.5	10.9
1069	4		rs29017139	22.8	2196.6	20.4	9.2
1070	4		rs29012949	19.4	2216	17.6	8.4
1071	4		rs29013345	60.2	2276.2	45.2	3.2
1072	4	YES	rs29013346		2276.2
1073	4		rs29012130	18.7	2294.9	17.1	9.2
1074	4		AAFC02092999	0	2307.9	0	17.2
1075	4		rs29027321	13	2307.9	12.2	11.5
1076	4		AAFC02166327	22.8	2330.7	20.4	9.2
1077	4	YES	rs29020694		2385
1078	4		rs29020693	54.3	2385	41.9	4.5
1079	4		rs29010335	8.6	2393.6	8.2	12.5
1080	4		rs29013711	18.1	2411.7	16.5	9.9
1081	4		rs29024400	17.5	2429.2	16.1	10.6
1082	4		DIK026	8.6	2437.8	8.3	14.4
1083	4	YES	AAFC02027480		2472.9
1084	4		AAFC02027480	35.1	2472.9	29.6	8.3
1085	4	YES	AAFC02027480		2472.9
1086	4		rs29004508	22.1	2495	19.8	9.8
1087	4	YES	BTA132764		2495
1088	4	YES	BTA132764		2495
1089	4		rs29004488	8.3	2503.3	8	13.3
1090	4	YES	BTA236854		2503.3
1091	4	YES	rs29004493		2503.3
1092	4	YES	rs29004495		2503.3
1093	4	YES	BTA236854		2503.3
1094	4	YES	BTA236854		2503.3
1095	4		AY138588	13.4	2516.7	12.6	10.8
1096	4		LEP	0	2525.6	0	16.4
1097	4		LEPR	8.9	2525.6	8.5	11.8
1098	4		AF440365	44.1	2569.7	35.7	7.3
1099	4	YES	AF440365		2569.7
1100	4		AB070368	36.9	2606.6	30.9	8.9
1101	4		UBE2H	25.8	2632.4	22.7	9.7
1102	4		HEL25	18.9	2651.3	17.2	9.9
1103	4		BMS648	51.5	2702.8	40.2	4.9
1104	4		BES9_Contig506_653	14	2716.8	13.1	10.7
1105	4		BES9_Contig504_1335	13.4	2730.2	12.6	10.8
1106	4		IDVGA51	17	2747.2	15.6	11.2
1107	4		TGLA215	18.9	2766.1	17.3	11
1108	4	YES	BES1_Contig603_167		2787.3
1109	4		AAFC02104630	21.2	2787.3	19.1	7.4
1110	4		rs29019721	4.5	2791.8	4.4	10.2
1111	4		BM6315	9.5	2801.3	9	10.1
1112	4		rs29019448	0	2801.3	0	13.8
1113	4		rs29025696	0	2801.3	0	13.8
1114	4		rs29010270	9.1	2810.4	8.7	10.9
1115	4		rs29013402	31.4	2841.8	26.9	8.5
1116	4		rs29010048	11.6	2853.4	10.9	14.2
1117	4	YES	rs29009788		2861.3
1118	4	YES	rs29009787		2861.3
1119	4		rs29009791	7.9	2861.3	7.6	14.7
1120	4	YES	rs29009792		2861.3
1121	4		RM088	45.8	2907.1	36.7	6.8
1122	4		rs29027871	20.7	2927.8	18.7	11.1
1123	4	YES	rs29010023		2927.8
1124	4	YES	rs29010024		2927.8
1125	4		rs29022854	8.3	2936.1	8	13.3
1126	4		TRB	8.3	2944.4	8	13.3
1127	4		BL1121	20.7	2965.1	18.7	11.1
1128	4		rs29011127	20.7	2985.8	18.7	11.1
1129	4	YES	rs29013578		3019.5
1130	4		rs29013579	33.7	3019.5	28.6	7.2
1131	4		rs29012215	17.5	3037	16.1	10.6
1132	4		AAFC02006229	0	3045.1	0	17.2
1133	4		rs29027534	8.1	3045.1	7.8	14
1134	4		TGLA159	14.9	3060	13.9	12.8
1135	4		BV103782	27.7	3087.7	24.2	11.8
1136	4		AGLA227	65.8	3153.5	48.2	5
1137	4		AAFC02008135	4.3	3157.8	4.2	13.8
1138	4		BR6303	15.5	3173.3	14.4	10.7
1139	4		rs29025507	7	3180.3	6.8	12.7
1140	4		rs29012198	4.4	3184.7	4.3	13
1141	4		rs29012493	8.9	3193.6	8.5	11.8
1142	4		rs29009830	19.4	3213	17.6	8.4
1143	4		AAFC02086309	11.3	3224.3	10.7	9
1144	4		AAFC02122197	17.3	3241.6	15.9	8.2
1145	4	YES	AAFC02122197		3241.6
1146	4		AAFC02132123	25.4	3267	22.5	6.9
1147	4	YES	AAFC02132123		3267
1148	4	YES	AAFC02132123		3267
1149	4		rs29013491	14.3	3281.3	13.4	9.2
1150	4	YES	rs29013490		3281.3
1151	4		CSSM14	0	3344.7	0	18.9
1152	4		MGTGB4	63.4	3344.7	47	4.6
1153	4		NW_931398	16.5	3361.2	15.2	11.8
1154	4		BES8_Contig323_981	0	3365.3	0	16.4
1155	4		rs29023425	4.1	3365.3	4.1	14.5
1156	4		rs29010977	8.6	3373.9	8.2	12.5
1157	4	YES	rs29011101		3382.2
1158	4	YES	rs29011100		3382.2
1159	4		rs29011099	8.3	3382.2	8	13.3
1160	4		rs29011356	16.5	3398.7	15.2	12
1161	5		AAFC02089339	0	0
1162	5		rs29025771	18.1	18.1	16.5	11.7
1163	5		AAFC02002464	3.2	21.3	3.2	18.5
1164	5		BMS1095	16.3	37.6	15	14.4
1165	5		rs29013973	21.3	58.9	19.2	14.2
1166	5		BMS695	54.4	113.3	42	7.3
1167	5		rs29023001	44.5	157.8	35.9	8.6
1168	5	YES	rs29012076		174
1169	5		rs29012079	16.3	174	15	14.4
1170	5		NW_931468	13.2	187.2	12.3	14.8
1171	5		AAFC02142933	20.5	207.7	18.5	12.5
1172	5	YES	AAFC02045607		207.7
1173	5		rs29013304	16.9	224.6	15.6	13.4
1174	5		rs29024494	19.6	244.3	17.8	13.4
1175	5	YES	rs29024495		244.3
1176	5	YES	rs29024496		244.3
1177	5		PAWR	15.6	259.9	14.5	15.2
1178	5		BM6026	29.4	289.3	25.5	11.5
1179	5		rs29004111	51.9	341.3	40.5	7.8
1180	5	YES	rs29004112		341.3
1181	5	YES	rs29002464		341.3
1182	5	YES	rs29002465		341.3
1183	5	YES	rs29004097		341.3
1184	5	YES	rs29001769		341.3
1185	5	YES	rs29001771		341.3
1186	5	YES	rs29001772		341.3
1187	5	YES	rs29003469		341.3
1188	5	YES	E54B08-34258		341.3
1189	5	YES	rs29002466		341.3
1190	5	YES	rs29002468		341.3
1191	5	YES	E54B08-34266-1		341.3
1192	5	YES	rs29003294		341.3
1193	5	YES	rs29002469		341.3
1194	5	YES	E54B08-34276		341.3
1195	5	YES	rs29001903		341.3
1196	5	YES	rs29001904		341.3
1197	5	YES	rs29001905		341.3
1198	5		BMS610	40.8	382.1	33.5	9.6
1199	5		MYF	19.3	401.4	17.5	13.8
1200	5		MYF5	6.4	407.7	6.2	17.6
1201	5	YES	rs29021806		407.8
1202	5		rs29021807	0	407.8	0	21.1
1203	5		rs29009927	6.5	414.2	6.3	17.1
1204	5	YES	rs29009925		414.2
1205	5	YES	rs29009924		414.2
1206	5		rs29010308	67.4	481.6	49	4.2
1207	5		rs29009814	3.3	485	3.3	17.3
1208	5		rs29003933	16.9	501.9	15.6	13.4
1209	5	YES	rs29003169		501.9
1210	5	YES	rs29003239		501.9
1211	5	YES	rs29001995		501.9
1212	5	YES	rs29001996		501.9
1213	5	YES	rs29001999		501.9
1214	5	YES	E249A20-36351-1		501.9
1215	5	YES	rs29002001		501.9
1216	5		rs29017027	29.7	531.6	25.7	9.5
1217	5		AAFC02140452	11.1	542.7	10.5	12.2
1218	5		rs29014027	47	589.7	37.5	5.8
1219	5	YES	rs29012238		624.3
1220	5	YES	rs29012240		624.3
1221	5		rs29012239	34.6	624.3	29.2	8.4
1222	5		rs29010787	10	634.3	9.5	15.4
1223	5	YES	rs29010791		634.3
1224	5	YES	rs29010793		634.3
1225	5		AAFC02052305	10	644.4	9.5	15.4
1226	5		rs29014778	17.3	661.6	15.9	12.8
1227	5		BL23	12.9	674.6	12.1	15.3
1228	5		RM103	19.3	693.8	17.5	13.9
1229	5		rs29010026	75.4	769.2	52.9	4.3
1230	5	YES	rs29013951		804.4
1231	5		rs29013950	35.2	804.4	29.7	8
1232	5		BES4_Contig256_1257	15.9	820.3	14.7	12.1
1233	5		ILSTS022	30	850.3	26	11.1
1234	5		OARFCB5	39.1	889.5	32.4	10.2
1235	5		BMS1315	56.4	945.8	43.1	7.2
1236	5		AGLA293	31.5	977.4	27.1	11.5
1237	5		BM321	28.8	1006.2	25	11.9
1238	5		BMC1009	15.1	1021.3	14	16
1239	5		BES9_Contig394_1158	31.4	1052.7	27	10.3
1240	5	YES	BES9_Contig394_941		1052.7
1241	5		AAFC02137240	0	1055.9	0	20.5
1242	5		AAFC02113305	3.2	1055.9	3.2	18.5
1243	5	YES	AAFC02012009		1069.6
1244	5		AAFC02012009	13.7	1069.6	12.8	13.8
1245	5	YES	AAFC02012009		1069.6
1246	5		rs29010361	20.9	1090.6	18.9	12
1247	5		AAFC02013352	9.8	1100.4	9.3	15.9
1248	5	YES	rs29010205		1110
1249	5	YES	rs29010206		1110
1250	5		rs29010208	9.6	1110	9.2	16.4
1251	5		BMS1898	22.6	1132.6	20.2	13
1252	5		CSSM034	35	1167.6	29.5	10.6
1253	5		rs29004002	20.4	1188	18.5	13.7
1254	5	YES	rs29004005		1188
1255	5	YES	rs29004006		1188
1256	5	YES	rs29004007		1188
1257	5	YES	rs29004008		1188
1258	5	YES	rs29003392		1188
1259	5	YES	E327D11-34428-2		1188
1260	5	YES	E327D11-34428-3		1188
1261	5	YES	rs29003259		1188
1262	5	YES	rs29001817		1188
1263	5	YES	rs29001818		1188
1264	5	YES	rs29001829		1188
1265	5	YES	rs29001830		1188
1266	5	YES	rs29003692		1188
1267	5	YES	rs29003296		1188
1268	5	YES	rs29003696		1188
1269	5		BES2_Contig465_1307	12.9	1200.9	12.1	15.3
1270	5		AAFC02025544	6.4	1207.3	6.2	17.6
1271	5	YES	AAFC02025544		1207.3
1272	5		rs29018890	0	1207.3	0	21.7
1273	5		LALBA	3.2	1210.5	3.1	19.1
1274	5		BES7_Contig369_792	25.8	1236.2	22.7	10.2
1275	5		rs29024154	14.6	1250.9	13.6	12
1276	5	YES	rs29010249		1326.5
1277	5		rs29010250	75.7	1326.5	53.1	2.9
1278	5		BL4	33	1359.5	28.1	7.3
1279	5		LYZ	27	1386.5	23.7	9.1
1280	5		IFNG	14.3	1400.9	13.3	12.6
1281	5		AAFC02076989	19.9	1420.7	18	9.2
1282	5		rs29022394	24.8	1445.5	21.9	7.8
1283	5		rs29016809	11.1	1456.6	10.5	12.2
1284	5	YES	rs29016810		1456.6
1285	5	YES	rs29016811		1456.6
1286	5	YES	rs29016812		1456.6
1287	5	YES	rs29016813		1456.6
1288	5		RM500	7.2	1463.8	6.9	11.4
1289	5		BMS1617	3.6	1467.3	3.5	12.6
1290	5		rs29003583	14.6	1482	13.6	12
1291	5	YES	rs29003584		1482
1292	5	YES	rs29003586		1482
1293	5	YES	rs29003230		1482
1294	5	YES	rs29002568		1482
1295	5	YES	rs29003235		1482
1296	5	YES	rs29003264		1482
1297	5	YES	rs29003914		1482
1298	5	YES	rs29003265		1482
1299	5	YES	rs29003266		1482
1300	5		BES7_Contig352_1200	35.5	1517.5	29.9	7.9
1301	5		BES6_Contig262_750	7	1524.5	6.8	14.7
1302	5		AAFC02105097	11.4	1535.9	10.7	11.5
1303	5		BES10_Contig695_1319	11.4	1547.2	10.7	11.5
1304	5	YES	AAFC02075837		1547.2
1305	5	YES	NW_931537		1561.9
1306	5		AAFC02056852	14.6	1561.9	13.6	12
1307	5		AAFC02105396	19.4	1581.2	17.6	9.8
1308	5	YES	AAFC02105396		1581.2
1309	5	YES	rs29018610		1622.4
1310	5		rs29018609	41.1	1622.4	33.7	4.9
1311	5		AF440372	51.9	1674.3	40.5	5.4
1312	5	YES	AF440372		1674.3
1313	5		MAF23	20.5	1694.8	18.5	12.5
1314	5		BR2936	0	1704.8	0	19.9
1315	5		rs29016523	10	1704.8	9.5	15.4
1316	5		rs29018584	0	1704.8	0	19.9
1317	5		AAFC02100473	6.9	1711.7	6.7	15.3
1318	5		BMS490	7	1718.7	6.8	14.6
1319	5		rs29022232	15.3	1734.1	14.2	10.6
1320	5		rs29019759	52	1786.1	40.5	2.6
1321	5		rs29012597	51.9	1838	40.5	4.1
1322	5		BES8_Contig424_1362	22.4	1860.4	20.1	10.4
1323	5		rs29004127	7	1867.4	6.8	14.7
1324	5	YES	rs29004128		1867.4
1325	5	YES	rs29002595		1867.4
1326	5	YES	rs29002596		1867.4
1327	5	YES	rs29002597		1867.4
1328	5	YES	rs29002171		1867.4
1329	5	YES	E314A10-38929-2		1867.4
1330	5	YES	rs29002687		1867.4
1331	5		rs29024740	10.9	1878.3	10.3	12.9
1332	5		AGLA254	7.2	1885.5	6.9	14
1333	5		rs29013281	22.4	1907.9	20.1	10.4
1334	5		rs29012227	37.8	1945.7	31.5	8.3
1335	5	YES	rs29012226		1945.7
1336	5		rs29011637	17.3	1963	15.9	12.8
1337	5		NW_931548	7	1970	6.8	14.7
1338	5		rs29009717	7.2	1977.2	6.9	14
1339	5		rs29009973	7	1984.2	6.8	14.7
1340	5		rs29010217	32.9	2017.1	28	9.4
1341	5		rs29009974	27.7	2044.8	24.2	11
1342	5		AF017143	13.4	2058.3	12.6	14.3
1343	5		AF017143	24.1	2082.3	21.4	11.7
1344	5		G73161	26.5	2108.9	23.3	11.8
1345	5		APAF	49.6	2158.4	39.1	8.1
1346	5		rs29003192	73.2	2231.6	51.9	5
1347	5	YES	rs29003193		2231.6
1348	5	YES	rs29003194		2231.6
1349	5	YES	rs29003241		2231.6
1350	5	YES	rs29003242		2231.6
1351	5	YES	rs29003246		2231.6
1352	5	YES	rs29003622		2231.6
1353	5	YES	rs29003581		2231.6
1354	5	YES	rs29003196		2231.6
1355	5	YES	rs29003900		2231.6
1356	5	YES	rs29003901		2231.6
1357	5	YES	rs29003885		2231.6
1358	5	YES	rs29003886		2231.6
1359	5		rs29002414	50.6	2282.2	39.7	7.4
1360	5	YES	rs29002415		2282.2
1361	5	YES	rs29002416		2282.2
1362	5	YES	E193A21-38795-1		2282.2
1363	5	YES	E193A21-38795-2		2282.2
1364	5	YES	rs29003802		2282.2
1365	5	YES	rs29002609		2282.2
1366	5	YES	rs29002141		2282.2
1367	5	YES	rs29002142		2282.2
1368	5	YES	rs29002143		2282.2
1369	5	YES	E193A21-38819-2		2282.2
1370	5	YES	rs29002144		2282.2
1371	5	YES	rs29004052		2282.2
1372	5	YES	rs29002145		2282.2
1373	5	YES	rs29002146		2282.2
1374	5		CSSM022	23.6	2305.8	21	12.2
1375	5		ILSTS066	17.7	2323.5	16.2	12.3
1376	5	YES	rs29027363		2365.7
1377	5		rs29027364	42.2	2365.7	34.4	6.2
1378	5		IGF1	11.1	2376.8	10.5	12.2
1379	5		BES5_Contig354_332	10.6	2387.4	10.1	13.6
1380	5		rs29019962	10.2	2397.6	9.7	14.8
1381	5	YES	rs29019964		2397.6
1382	5	YES	BES3_Contig412_491		2404.3
1383	5		AAFC02101157	6.6	2404.3	6.4	16.5
1384	5		rs29021647	6.7	2411	6.5	15.9
1385	5		rs29013289	29	2440	25.2	10
1386	5	YES	rs29013290		2440
1387	5		BES2_Contig64_373	24.1	2464.1	21.4	11.7
1388	5		rs29003538	24.6	2488.7	21.8	11.2
1389	5	YES	rs29001961		2488.7
1390	5	YES	rs29001962		2488.7
1391	5	YES	rs29003540		2488.7
1392	5	YES	rs29003592		2488.7
1393	5	YES	rs29003594		2488.7
1394	5	YES	rs29003596		2488.7
1395	5	YES	rs29003597		2488.7
1396	5	YES	rs29003543		2488.7
1397	5		BMS1216	16.9	2505.6	15.6	13.4
1398	5		rs29016859	10.2	2515.9	9.7	14.8
1399	5		rs29012208	26.4	2542.2	23.2	9.6
1400	5	YES	rs29012209		2542.2
1401	5		BM1819	25.8	2568	22.7	10.2
1402	5		rs29013857	10.4	2578.4	9.9	14.2
1403	5		rs29017601	6.9	2585.3	6.7	15.3
1404	5		AAFC02113239	6.6	2591.9	6.4	16.5
1405	5	YES	AAFC02113239		2591.9
1406	5		rs29027240	0	2591.9	0	21.1
1407	5	YES	rs29027241		2591.9
1408	5	YES	rs29027242		2591.9
1409	5		rs29021349	17.7	2609.6	16.2	12.3
1410	5		rs29020770	37.5	2647.1	31.3	6.7
1411	5		RM29	27	2674.2	23.7	9.1
1412	5	YES	SCAFFOLD76928_9316		2684.4
1413	5		rs29023011	10.2	2684.4	9.7	14.8
1414	5	YES	AAFC02190402		2694.6
1415	5		BES10_Contig316_605	10.2	2694.6	9.7	14.8
1416	5	YES	BES10_Contig316_778		2694.6
1417	5		rs29012892	13.7	2708.3	12.8	13.8
1418	5		rs29012924	20.9	2729.2	18.9	12
1419	5		BES5_Contig534_1273	34.6	2763.8	29.2	8.4
1420	5		rs29014398	33.9	2797.7	28.8	6.6
1421	5	YES	rs29012620		2809.1
1422	5		rs29012619	0	2809.1	0	17.9
1423	5	YES	rs29009890		2809.1
1424	5		rs29009891	11.4	2809.1	10.7	11.5
1425	5	YES	rs29009893		2809.1
1426	5		AAFC02066826	10.9	2820	10.3	12.9
1427	5		NW_931577	7	2827	6.8	14.7
1428	5		rs29025361	7.2	2834.2	6.9	14
1429	5		rs29010448	7.2	2841.3	6.9	14
1430	5	YES	rs29010446		2841.3
1431	5		rs29018275	0	2841.4	0	18.6
1432	5		rs29013458	10.4	2851.8	9.9	14.2
1433	5		rs29011984	13.7	2865.5	12.8	13.8
1434	5	YES	rs29013876		2878.9
1435	5	YES	rs29013879		2878.9
1436	5		rs29013880	13.4	2878.9	12.6	14.3
1437	5		rs29012671	9.8	2888.8	9.3	15.9
1438	5		rs29013655	10.2	2899	9.7	14.8
1439	5		BMS1248	21.9	2920.8	19.7	10.9
1440	5		BM8230	10.4	2931.3	9.9	14.2
1441	5		rs29026393	3.4	2934.7	3.4	16.7
1442	5		AAFC02146366	3.4	2938.1	3.4	16.7
1443	5		rs29011705	10.9	2949	10.3	12.9
1444	5		rs29018394	7.3	2956.3	7.1	13.3
1445	5	YES	rs29015749		2967.4
1446	5		rs29015748	11.1	2967.4	10.5	12.2
1447	5		rs29010421	32.1	2999.5	27.4	7.9
1448	5		rs29027236	24.1	3023.6	21.4	8.5
1449	5	YES	rs29027237		3023.6
1450	5	YES	rs29027238		3023.6
1451	5	YES	rs29027239		3023.6
1452	5		AAFC02077568	0	3035.2	0	16.4
1453	5	YES	rs29010099		3035.2
1454	5		rs29010100	11.6	3035.2	11	10.8
1455	5	YES	rs29010101		3035.2
1456	5		BES4_Contig293_995	3.7	3038.9	3.6	13.8
1457	5		BES8_Contig379_549	7.7	3046.6	7.4	11.8
1458	5		BM315	43.5	3090.1	35.3	5.7
1459	5		rs17871339	10.2	3100.3	9.7	14.8
1460	5		rs29013367	0	3107.1	0	19.3
1461	5	YES	rs29013368		3107.1
1462	5		rs29009713	6.7	3107.1	6.5	15.9
1463	5		rs29014017	6.9	3113.9	6.7	15.3
1464	5	YES	rs29014016		3113.9
1465	5	YES	rs29014015		3113.9
1466	5		rs29023583	6.9	3120.8	6.7	15.3
1467	5		BMS1658	14.3	3135.2	13.3	12.6
1468	5		BMS772	36.9	3172	30.8	8.8
1469	5	YES	AAFC02025783		3184.7
1470	5		AAFC02025783	12.7	3184.7	11.9	14.6
1471	5		rs29010839	6.5	3191.2	6.3	15.8
1472	5		ETH2	21.4	3212.6	19.3	11.5
1473	5		rs29024670	14.3	3226.9	13.3	12.6
1474	5		rs29020609	41	3267.9	33.6	6.8
1475	5		rs29010247	6.6	3274.6	6.4	16.5
1476	5		AAFC02038565	13.7	3288.3	12.8	13.8
1477	5		rs29027083	14	3302.3	13.1	13.2
1478	5		BES1_Contig486_617	6.9	3309.2	6.7	15.3
1479	5		BM733	14	3323.2	13.1	13.2
1480	5		MAF48	9.8	3333	9.3	15.9
1481	5		BM2830	29.6	3362.6	25.6	10.6
1482	5		AC137534	50.2	3412.8	39.5	7.5
1483	5	YES	AC137534		3412.8
1484	5	YES	AC137534		3412.8
1485	5	YES	AC137534		3412.8
1486	5	YES	AC137534		3412.8
1487	5	YES	AC137534		3412.8
1488	5	YES	AC137534		3412.8
1489	5	YES	AC137534		3412.8
1490	5	YES	AC137534		3412.8
1491	5	YES	AC137534		3412.8
1492	5		NW_931445	0	3499.1	0	17.2
1493	5		rs29011980	86.3	3499.1	57.8	3.3
1494	5		rs29010136	3.6	3502.6	3.5	15.3
1495	5		rs29012925	10.6	3513.3	10.1	13.6
1496	5		rs29016830	13.4	3526.7	12.6	14.3
1497	5		IDVGA9	34.4	3561.1	29.1	10
1498	5		rs29003968	22.6	3583.7	20.2	13
1499	5	YES	rs29003969		3583.7
1500	5	YES	rs29003970		3583.7
1501	5	YES	rs29003701		3583.7
1502	5	YES	rs29003170		3583.7
1503	5	YES	rs29003173		3583.7
1504	5	YES	rs29003174		3583.7
1505	5	YES	rs29003175		3583.7
1506	5	YES	rs29003176		3583.7
1507	5	YES	rs29003177		3583.7
1508	5	YES	rs29003182		3583.7
1509	5	YES	rs29003897		3583.7
1510	5	YES	rs29003183		3583.7
1511	5	YES	rs29003186		3583.7
1512	5	YES	rs29003188		3583.7
1513	5	YES	rs29003189		3583.7
1514	5	YES	rs29002570		3583.7
1515	5	YES	rs29002571		3583.7
1516	5	YES	rs29002572		3583.7
1517	5		rs17871347	12.4	3596.1	11.7	16.3
1518	5		G73154	32.2	3628.3	27.5	11.1
1519	5		rs29026124	38.9	3667.3	32.3	9
1520	5		rs29011061	17.3	3684.6	15.9	12.8
1521	5		BMS597	6.3	3690.8	6.1	18
1522	5		rs29014534	12.2	3703	11.5	16.6
1523	5		ETH152	26	3729	22.9	12.2
1524	5		BM8126	27.1	3756.1	23.7	11.4
1525	5		rs29025740	16.6	3772.7	15.3	13.9
1526	5		rs29027444	25.8	3798.5	22.7	10.2
1527	6		rs29013456	0	0
1528	6		ILSTS090	51.3	51.3	40.1	5.1
1529	6		rs29013634	23.4	74.7	20.8	8.4
1530	6	YES	rs29013632		74.7
1531	6		AAFC02144477	0	79.2	0	14.7
1532	6	YES	BES8_Contig543_1355		79.2
1533	6	YES	AAFC02144477		79.2
1534	6		rs29021237	0	79.2	0	14.7
1535	6	YES	rs29018472		79.2
1536	6		rs29018467	4.5	79.2	4.4	12.1
1537	6	YES	rs29018468		79.2
1538	6	YES	rs29018469		79.2
1539	6	YES	rs29018471		79.2
1540	6		BTCN33711	41.9	121	34.2	5.3
1541	6	YES	BTCN33711		121
1542	6		rs29023109	25.1	146.2	22.2	6.9
1543	6		rs29024574	4.8	151	4.7	10.2
1544	6		rs29024443	4.6	155.6	4.5	11.2
1545	6		AAFC02058839	14.2	169.8	13.2	9.2
1546	6	YES	rs29013836		251
1547	6		rs29013837	81.2	251	55.6	2.4
1548	6		rs29015744	17.9	268.9	16.4	9.9
1549	6	YES	rs29025925		286.8
1550	6	YES	rs29025924		286.8
1551	6	YES	rs29025923		286.8
1552	6		rs29025921	17.9	286.8	16.4	9.9
1553	6		rs29015320	33.5	320.3	28.5	9
1554	6		rs29012386	41	361.3	33.6	8.3
1555	6		rs29012835	23.4	384.7	20.9	11.5
1556	6		rs29009612	23.4	408.1	20.9	11.5
1557	6		BM1329	32.5	440.5	27.7	9.5
1558	6	YES	rs29013798		498.1
1559	6		rs29013799	57.6	498.1	43.8	5.4
1560	6		rs29012331	27.4	525.5	23.9	8.5
1561	6		rs29023060	13.3	538.8	12.4	10.8
1562	6	YES	rs29011395		547.8
1563	6	YES	rs29011394		547.8
1564	6		rs29011393	9	547.8	8.7	10.9
1565	6		rs29025673	20.6	568.4	18.6	6.7
1566	6	YES	rs29024725		590.8
1567	6		rs29024726	22.4	590.8	20	4.9
1568	6		rs29015348	15.8	606.6	14.6	6.4
1569	6		BES10_Contig290_806	15.2	621.8	14.1	7.4
1570	6	YES	AAFC02049633		621.8
1571	6		BES10_Contig596_1116	19.1	641	17.4	8.4
1572	6		BM143	12.9	653.9	12.1	11.5
1573	6		rs29025436	8.5	662.4	8.2	12.5
1574	6		NW_973346	8.5	670.9	8.2	12.5
1575	6		rs29014966	29.4	700.3	25.5	7.1
1576	6	YES	rs29014461		725.5
1577	6		rs29014464	25.1	725.5	22.2	6.9
1578	6	YES	rs29014465		725.5
1579	6		rs29009712	43.8	769.3	35.5	4.6
1580	6	YES	rs29021881		773.7
1581	6		rs29021880	4.5	773.7	4.4	12.1
1582	6	YES	BES11_Contig152_1005		778.3
1583	6		AAFC02110789	4.6	778.3	4.5	11.2
1584	6		AAFC02063114	0	778.4	0	12.9
1585	6		rs29020376	26.2	804.5	23	6.1
1586	6		rs29011427	4.6	809.1	4.5	11.2
1587	6		rs29026370	0	809.1	0	12.9
1588	6		rs29018661	9.3	818.5	8.9	10.1
1589	6		TGLA37	15.1	833.6	14	10.7
1590	6	YES	AAFC02067308		854
1591	6		AAFC02067308	20.4	854	18.5	9.9
1592	6	YES	BES7_Contig220_999		854
1593	6		rs29017377	19.1	873.2	17.4	8.4
1594	6		BES3_Contig287_1136	4.8	877.9	4.7	10.2
1595	6		rs29010402	4.9	882.9	4.8	9.2
1596	6		AAFC02009341	0	892.9	0	12.9
1597	6		rs29017713	10	892.9	9.5	8.2
1598	6		BMS690	9.3	902.2	8.9	10.1
1599	6		AAFC02066050	9	911.3	8.7	10.9
1600	6		rs29025709	4.5	915.7	4.4	12.1
1601	6		AAFC02050382	19.8	935.6	18	7.6
1602	6	YES	AAFC02050382		935.6
1603	6		rs29012125	0	935.6	0	13.8
1604	6		DIK082	4.6	940.2	4.5	11.2
1605	6		AAFC02087422	4.6	944.8	4.5	11.2
1606	6		AJ496635	4.5	949.3	4.4	12.1
1607	6	YES	AJ496635		949.3
1608	6	YES	AJ496635		949.3
1609	6	YES	AJ496635		949.3
1610	6		rs29017194	26.2	975.4	23	6.1
1611	6	YES	rs29017196		975.4
1612	6	YES	rs29017197		975.4
1613	6		rs29013754	10	985.4	9.5	8.2
1614	6		rs29025531	14.7	1000.1	13.7	8.3
1615	6		BM415	13.3	1013.4	12.4	10.8
1616	6		rs29013237	40.1	1053.6	33.1	6
1617	6		BES8_Contig227_921	40.1	1093.7	33.1	6
1618	6	YES	rs29013992		1116.3
1619	6	YES	rs29013991		1116.3
1620	6		rs29013989	22.6	1116.3	20.2	9.2
1621	6		rs29012305	17.9	1134.2	16.4	9.9
1622	6		BM4621	45.7	1179.9	36.7	5.5
1623	6		RM028	21.9	1201.7	19.6	9.8
1624	6		rs29027146	27.4	1229.1	23.9	8.5
1625	6		rs29013964	40.6	1269.7	33.4	7.3
1626	6		rs29010122	24.1	1293.8	21.4	10.9
1627	6		rs29012688	16.3	1310.1	15.1	12
1628	6		rs29022329	17.3	1327.4	15.9	10.6
1629	6		rs29014106	8.8	1336.2	8.4	11.8
1630	6	YES	rs29026379		1354.1
1631	6	YES	rs29026378		1354.1
1632	6	YES	rs29026377		1354.1
1633	6	YES	rs29026376		1354.1
1634	6		rs29026374	17.9	1354.1	16.4	9.9
1635	6		BES5_Contig277_916	17.3	1371.5	15.9	10.6
1636	6		ILSTS097	29.4	1400.9	25.5	7.1
1637	6		BM4528	18.5	1419.4	16.9	9.2
1638	6		BM4311	102.4	1521.8	64.1	2.8
1639	6		AFR227	36.1	1558	30.3	10.8
1640	6		rs29019792	13.9	1571.9	13	15.3
1641	6		rs29009899	21.6	1593.4	19.4	13
1642	6	YES	rs29013305		1603.4
1643	6		rs29013307	9.9	1603.4	9.4	17.4
1644	6	YES	rs29012524		1621.3
1645	6	YES	rs29012523		1621.3
1646	6		rs29012522	17.9	1621.3	16.4	13.9
1647	6		rs29022917	0	1621.3	0	20.5
1648	6	YES	rs29014057		1632.8
1649	6		rs29014056	11.5	1632.8	10.9	14.2
1650	6		BM8124	3.9	1636.7	3.8	16
1651	6		rs29016392	30.1	1666.7	26	9.1
1652	6		AAFC02016171	11.5	1678.3	10.9	14.2
1653	6		rs29015946	19.4	1697.6	17.6	12.3
1654	6		rs29010419	15	1712.7	13.9	13.8
1655	6		AAFC02089869	0	1723.9	0	20.5
1656	6		BES3_Contig104_418	11.2	1723.9	10.6	14.8
1657	6	YES	AAFC02122033		1723.9
1658	6		ILSTS087	15	1738.9	13.9	13.8
1659	6		rs29018682	29.1	1768	25.3	9.6
1660	6		rs29012368	20.5	1788.6	18.6	11.1
1661	6	YES	AF061521		1796
1662	6	YES	AF061521		1796
1663	6	YES	AF061521		1796
1664	6		AF061521	7.4	1796	7.2	15.9
1665	6	YES	AF061522		1796
1666	6	YES	AF061522		1796
1667	6	YES	AF061522		1796
1668	6	YES	AF061522		1796
1669	6		rs29010269	42.4	1838.4	34.5	7.8
1670	6	YES	rs29010267		1838.4
1671	6		rs29019925	24.1	1862.5	21.4	10.9
1672	6		rs29012243	20.5	1883	18.6	11.1
1673	6	YES	rs29012242		1883
1674	6		rs29012675	24.1	1907.1	21.4	10.9
1675	6		rs29009653	48.1	1955.2	38.2	7.6
1676	6		rs29022309	31.5	1986.7	27	10
1677	6		AAFC02084291	16.3	2003	15.1	12
1678	6		AAFC02135756	3.9	2006.9	3.8	16
1679	6		rs29022866	3.9	2010.7	3.8	16
1680	6	YES	rs29022867		2010.7
1681	6	YES	rs29022868		2010.7
1682	6		rs29018038	3.9	2014.6	3.8	16
1683	6		ETH8	19.9	2034.6	18.1	11.7
1684	6		AAFC02103464	7.1	2041.7	6.8	17.1
1685	6	YES	AAFC02103464		2041.7
1686	6		rs29023354	3.4	2045.1	3.4	19.1
1687	6		rs29013959	14.6	2059.7	13.6	14.3
1688	6		rs29024350	24.8	2084.5	22	10.4
1689	6		rs29027879	19.9	2104.5	18.1	11.7
1690	6		rs29012009	10.9	2115.4	10.3	15.4
1691	6		rs29009956	24.8	2140.2	22	10.4
1692	6		AAFC02063329	12.5	2152.7	11.8	12.2
1693	6		rs29021020	23.4	2176.1	20.8	8.4
1694	6		rs29025539	13.3	2189.4	12.4	10.8
1695	6		BES3_Contig176_703	0	2193.4	0	17.9
1696	6		rs29011461	4	2193.4	3.9	15.3
1697	6	YES	rs29014035		2224.5
1698	6		rs29014034	31.1	2224.5	26.7	8.5
1699	6	YES	rs29014033		2224.5
1700	6		rs29009880	28.3	2252.8	24.6	10.2
1701	6	YES	rs29009879		2252.8
1702	6		rs29016515	15	2267.8	13.9	13.8
1703	6		rs29012796	31.5	2299.3	27	10
1704	7		rs29012517	0	0
1705	7	YES	rs29011002		82.9
1706	7	YES	rs29010999		82.9
1707	7		rs29010998	82.9	82.9	56.4	1
1708	7		rs29023484	95	177.9	61.3	1.2
1709	7		rs29012142	7.9	185.8	7.6	13.3
1710	7		rs29027201	15.6	201.3	14.4	12
1711	7		RM012	7.1	208.5	6.9	15.9
1712	7		rs29010184	36.5	245	30.6	8.4
1713	7	YES	rs29012637		275.4
1714	7		rs29012636	30.4	275.4	26.2	10
1715	7		rs29018312	3.3	278.7	3.2	19.6
1716	7		ILSTS001	6.8	285.5	6.6	17.1
1717	7		rs29013741	34.5	319.9	29.1	9.4
1718	7		BMS713	38.4	358.4	31.9	9.3
1719	7		TGLA176	49.3	407.6	38.9	8
1720	7		BL5	26.6	434.3	23.4	13.4
1721	7		BL1067	33	467.3	28.1	11.1
1722	7		BP41	17.3	484.6	15.9	13.9
1723	7		rs29013885	18.2	502.8	16.6	12.8
1724	7		rs29026971	22	524.8	19.7	12
1725	7		IDVGA90	20	544.7	18.1	13.9
1726	7		DIK079	26.2	571	23.1	12.6
1727	7		AAFC02007907	16.9	587.9	15.6	14.4
1728	7		rs29024004	13.5	601.4	12.6	15.3
1729	7		IDVGA62	26.9	628.3	23.5	12.2
1730	7		URB051	25.1	653.4	22.2	13.3
1731	7		rs29015652	48.1	701.5	38.2	7.9
1732	7	YES	rs29015653		701.5
1733	7		AAFC02175491	10.5	712	10	15.4
1734	7		rs29013978	21.4	733.4	19.3	12.5
1735	7		AAFC02104242	36.5	769.9	30.6	8.4
1736	7		rs29013718	19.6	789.6	17.8	11.1
1737	7		rs29014713	14.8	804.4	13.8	13.2
1738	7		rs29024430	11.3	815.7	10.7	13.6
1739	7		rs29016086	3.8	819.5	3.7	15.3
1740	7		rs29025806	12.2	831.7	11.5	11.5
1741	7		AAFC02077998	26.8	858.4	23.5	7.8
1742	7		rs29010297	22	880.5	19.8	8.4
1743	7		AAFC02219740	46.7	927.2	37.3	5.7
1744	7		RM006	40.3	967.5	33.2	9
1745	7		BM2607	64.2	1031.7	47.4	6.1
1746	7		CSSM020	31.1	1062.8	26.7	11.1
1747	7		rs17871676	13.8	1076.6	12.9	14.8
1748	7		rs29013728	29.6	1106.2	25.6	10.5
1749	7		BOBT24	34.5	1140.7	29.1	9.4
1750	7		IL4	3.3	1144	3.3	19.1
1751	7		AF440369	17.7	1161.7	16.3	13.4
1752	7		rs29013763	22.5	1184.2	20.2	11.5
1753	7		AAFC02098969	14.8	1199.1	13.8	13.2
1754	7		rs29014547	26.5	1225.5	23.2	10.7
1755	7		TGLA48	30.4	1255.9	26.2	10
1756	7		BM6105	37.5	1293.4	31.3	9.2
1757	7		TGLA303	60	1353.4	45.1	6.4
1758	7		rs29016161	27.5	1380.9	24	11.8
1759	7		rs29012267	6.7	1387.6	6.5	17.6
1760	7		rs29015017	24.5	1412.1	21.7	12.2
1761	7		BES11_Contig351_115	6.5	1418.6	6.3	18.2
1762	7		rs29011433	9.9	1428.5	9.4	16.9
1763	7		rs29024502	32.7	1461.1	27.9	10.3
1764	7	YES	rs29018809		1515.4
1765	7	YES	rs29018808		1515.4
1766	7		rs29018807	54.3	1515.4	41.9	6.3
1767	7		BM741	22	1537.4	19.7	12
1768	7		rs29013692	23.1	1560.5	20.6	10.9
1769	7		BES9_Contig178_788	20.2	1580.7	18.3	10.5
1770	7		rs29020701	46.7	1627.4	37.3	4.2
1771	7		rs29014416	9	1636.4	8.6	9.2
1772	7	YES	rs29014417		1636.4
1773	7	YES	rs29012714		1664
1774	7		rs29012712	27.6	1664	24.1	7.1
1775	7		rs29018585	16	1680	14.8	11.3
1776	7	YES	rs29018586		1680
1777	7		TGLA164	11.3	1691.3	10.7	13.6
1778	7		BM7247	18.6	1709.9	17	12.3
1779	7		AAFC02134091	50.1	1760	39.4	5.8
1780	7		rs29010211	22	1782.1	19.8	8.4
1781	7	YES	rs29010210		1782.1
1782	7		AAFC02032176	4	1786.1	3.9	13.8
1783	7		rs29026847	8.3	1794.3	7.9	11.8
1784	7		BES1_Contig682_2879	4.1	1798.4	4	13
1785	7		rs29022193	8.1	1806.5	7.7	12.5
1786	7		rs29013451	0	1823.4	0	15.6
1787	7		rs29010054	16.9	1823.4	15.6	9.9
1788	7		rs29013511	20.8	1844.1	18.7	9.8
1789	7	YES	rs29013512		1844.1
1790	7		rs29009585	14.5	1858.6	13.5	13.8
1791	7		AAFC02127786	22.5	1881.1	20.2	11.5
1792	7		BM6117	23.8	1904.9	21.1	10.4
1793	7		UWCA20	43.6	1948.4	35.3	6.8
1794	7		BES3_Contig312_1407	85.8	2034.2	57.6	3.2
1795	7		BES2_Contig496_2146	35.4	2069.7	29.8	8.9
1796	7		rs29023688	22	2091.6	19.7	12
1797	7		rs29020663	17.3	2109	15.9	13.9
1798	7		rs29024414	13.2	2122.2	12.4	15.8
1799	7		CSSM029	46.8	2169	37.4	8.2
1800	7		AAFC02139258	26.9	2195.8	23.5	12.2
1801	7		BES8_Contig225_454	74.1	2269.9	52.3	3.8
1802	7		AAFC02116315	8.1	2278	7.7	12.5
1803	7		CSSM057	3.8	2281.8	3.7	15.2
1804	7		rs29012174	15.6	2297.4	14.4	11.9
1805	7		rs29013232	3.5	2300.9	3.5	17.3
1806	7		rs29014150	29.6	2330.5	25.6	8.5
1807	7	YES	rs29015077		2372.1
1808	7	YES	rs29015076		2372.1
1809	7	YES	rs29015075		2372.1
1810	7	YES	rs29015074		2372.1
1811	7	YES	rs29015073		2372.1
1812	7		rs29015072	0	2372.1	0	18.6
1813	7		rs29024077	41.6	2372.1	34	6.1
1814	7		AAFC02073044	45.1	2417.2	36.3	6.2
1815	7	YES	AAFC02073044		2417.2
1816	7	YES	rs29025992		2417.2
1817	7	YES	rs29025991		2417.2
1818	7	YES	rs29025990		2417.2
1819	7		rs29025989	0	2417.2	0	18.6
1820	7	YES	rs29015610		2417.2
1821	7	YES	rs29015608		2417.2
1822	7	YES	rs29015607		2417.2
1823	7		rs29015605	0	2417.2	0	18.6
1824	7	YES	rs29015611		2417.2
1825	7		BMS904	58.2	2475.4	44.1	5.4
1826	7		INRA112	40.3	2515.7	33.2	9
1827	7		DIK050	15.5	2531.3	14.4	16
1828	7		rs29026156	31.8	2563.1	27.3	10.7
1829	7		BES10_Contig547_913	0	2577.2	0	21.1
1830	7		NW_931911	14.1	2577.2	13.2	14.3
1831	7		AAFC02158787	7	2584.2	6.7	16.5
1832	7		rs29025263	19.6	2603.8	17.8	11.1
1833	7		AF331034	30.6	2634.4	26.3	7.8
1834	7		rs29013244	3.9	2638.3	3.8	14.5
1835	7	YES	rs29014880		2646.4
1836	7		BES10_Contig505_1715	8.1	2646.4	7.7	12.5
1837	7		BES4_Contig477_1482	0	2646.4	0	16.3
1838	7	YES	NW_931915		2646.4
1839	7		BES6_Contig162_645	4	2650.4	3.9	13.8
1840	7		BES1_Contig590_1204	17.9	2668.3	16.4	8.4
1841	7		BES8_Contig184_1142	4.2	2672.5	4.1	12.1
1842	7		NW_931908	4.1	2676.6	4	13
1843	7		AAFC02145016	0	2676.6	0	15.6
1844	7	YES	BES8_Contig486_432		2676.6
1845	7	YES	AAFC02145016		2676.6
1846	7		NW_931916	0	2676.6	0	15.6
1847	7		rs29014078	8.1	2684.7	7.7	12.5
1848	7		rs29017312	22	2706.7	19.8	8.4
1849	7		BMS2258	39.3	2746	32.5	5.8
1850	7		BES4_Contig453_1262	33.2	2779.2	28.3	8.7
1851	7		BMS792	52.6	2831.8	40.9	6.7
1852	7		rs29017256	31.3	2863	26.9	9.5
1853	7		AAFC02068862	20.2	2883.2	18.3	10.5
1854	7		rs29012219	12.2	2895.4	11.5	11.5
1855	7		rs29012520	25.9	2921.4	22.8	8.5
1856	7		AAFC02034087	32.7	2954	27.9	6.5
1857	7		AAFC02034087	0	2954	0	13.8
1858	7		INRA192	36.5	2990.6	30.6	6.6
1859	7		RME30	18.2	3008.7	16.6	12.8
1860	7		rs29012508	32.2	3040.9	27.5	9
1861	7	YES	rs29012509		3040.9
1862	7		rs29010424	20.8	3061.7	18.7	9.8
1863	7		BES2_Contig365_461	12.2	3073.9	11.5	11.5
1864	7		AAFC02180841	0	3073.9	0	16.4
1865	7		rs29021345	12.5	3086.4	11.8	10.8
1866	7	YES	rs29009979		3121.8
1867	7		rs29009978	35.3	3121.8	29.8	7.3
1868	7		OARAE129	31.3	3153	26.9	9.5
1869	7		BES1_Contig502_944	21.4	3174.5	19.3	12.5
1870	7		AAFC02038807	6.4	3180.9	6.2	18.6
1871	7		BMS1331	21.4	3202.3	19.3	12.4
1872	7		rs29021028	10.5	3212.8	10	15.3
1873	7	YES	rs29021029		3212.8
1874	7		BM1557	35.5	3248.4	29.9	10
1875	7		rs29015938	39.3	3287.6	32.5	9.4
1876	7		BES8_Contig294_1184	22.5	3310.2	20.2	11.5
1877	7	YES	NW_982102		3310.2
1878	7	YES	AAFC02061839		3310.2
1879	7		rs29010256	15.6	3325.8	14.4	12
1880	7		AAFC02218002	19.1	3344.9	17.4	11.7
1881	7		rs29016103	23.1	3368	20.6	10.9
1882	7		rs29015841	3.5	3371.5	3.5	17.3
1883	7		rs29012912	14.8	3386.3	13.8	13.2
1884	7		rs29017192	79.9	3466.2	55	3.5
1885	7		AAFC02020235	14.8	3481.1	13.8	13.2
1886	7		BM9065	38.8	3519.9	32.2	7.3
1887	7		BM7208	16.4	3536.3	15.2	10.6
1888	7		BES1_Contig290_801	12.9	3549.2	12.1	10
1889	7		BES10_Contig441_1196	13.3	3562.5	12.4	9.2
1890	7		rs29014947	19.1	3581.7	17.4	6.7
1891	7		RASA1	35.1	3616.8	29.6	5.1
1892	7		NW_968759	22	3638.8	19.8	8.4
1893	7	YES	NW_968759		3638.8
1894	7		BMS2209	21.4	3660.2	19.2	9.2
1895	7		AAFC02014992	3.7	3663.9	3.6	16
1896	7		BES9_Contig454_1011	3.7	3667.6	3.6	16
1897	7		rs29015958	3.7	3671.3	3.6	16
1898	7	YES	rs29015959		3671.3
1899	7		rs29027250	7.5	3678.8	7.2	14.7
1900	7	YES	rs29027251		3678.8
1901	7	YES	rs29027252		3678.8
1902	7	YES	rs29009626		3694.4
1903	7		rs29009625	15.6	3694.4	14.4	12
1904	7		rs29026696	0	3698.1	0	18.6
1905	7		rs29017030	3.7	3698.1	3.6	16
1906	7		rs29013277	42.6	3740.7	34.7	8.2
1907	7	YES	rs29013278		3740.7
1908	7		rs29009749	70.7	3811.4	50.7	4.7
1909	7		AAFC02086366	11.9	3823.3	11.2	12.2
1910	7		ILSTS006	11.9	3835.2	11.2	12.2
1911	7		BMS522	7.7	3842.9	7.4	14
1912	7		rs29027566	16	3858.9	14.8	11.3
1913	7		BTCN16547	27.9	3886.8	24.4	9.6
1914	7		AAFC02020110	40.9	3927.7	33.5	7.8
1915	7		rs29017161	36.5	3964.2	30.6	6.6
1916	7		AAFC02012360	17.4	3981.6	16	9.2
1917	7		AAFC02151853	12.5	3994.1	11.8	10.8
1918	7	YES	rs29018251		3998.2
1919	7	YES	rs29018248		3998.2
1920	7		rs29018247	4.1	3998.2	4	13
1921	7		NW_931955	4.1	4002.3	4	13
1922	7		BES8_Contig355_1461	4.1	4006.4	4	13
1923	7		rs29012746	48.7	4055.2	38.6	3.6
1924	7		BES8_Contig305_1324	8.7	4063.9	8.4	10.1
1925	7	YES	rs29027660		4068
1926	7	YES	rs29027659		4068
1927	7		rs29027658	4.1	4068	4	13
1928	7		INRA053	25.9	4093.9	22.8	8.5
1929	7		BES3_Contig103_114	7.7	4101.6	7.4	14
1930	7	YES	rs29018056		4109.4
1931	7		rs29018055	7.9	4109.4	7.6	13.3
1932	7	YES	AAFC02050537		4121.3
1933	7	YES	BES8_Contig198_1138		4121.3
1934	7		BES8_Contig198_1199	11.9	4121.3	11.2	12.2
1935	7		rs29010461	15.2	4136.5	14.1	12.6
1936	7		BMS1979	18.2	4154.7	16.6	12.8
1937	7		rs29027614	34.2	4188.9	29	7.9
1938	7		rs29010120	25.2	4214	22.2	9.1
1939	7		BMS1247	15.6	4229.6	14.4	12
1940	7		rs29019418	0	4237.5	0	17.2
1941	7		rs29025551	7.9	4237.5	7.6	13.3
1942	7		AAFC02030633	22	4259.5	19.8	8.4
1943	7		rs29021847	4.2	4263.7	4.1	12.1
1944	7	YES	rs29013902		4267.9
1945	7		rs29013903	4.2	4267.9	4.1	12.1
1946	7		rs29013620	0	4276.4	0	14.7
1947	7		rs29018707	8.5	4276.4	8.1	10.9
1948	7		rs29013997	13.3	4289.7	12.4	9.2
1949	7		rs29017214	8.7	4298.4	8.4	10.1
1950	7	YES	rs29017215		4298.4
1951	7		BL1043	13.3	4311.7	12.4	9.2
1952	7		NW_935614	22.7	4334.4	20.3	7.7
1953	7	YES	rs29012040		4366
1954	7		rs29012041	31.6	4366	27.1	7.2
1955	7		rs29024551	33.9	4399.9	28.7	5.8
1956	8		rs29027536	0	0
1957	8		AAFC02090641	43.4	43.4	35.2	6.2
1958	8	YES	rs29016147		82
1959	8		rs29016146	38.6	82	32	9.4
1960	8		UWCA47	26.4	108.4	23.2	13.3
1961	8		BMS1864	46.4	154.8	37.1	8.5
1962	8		rs29020570	16.2	171	15	14.8
1963	8		rs29015318	15.9	186.9	14.7	15.2
1964	8		rs29009777	21.1	208	19.1	14.5
1965	8		rs29025489	25.3	233.3	22.3	13
1966	8		rs29010123	9.2	242.5	8.8	17.8
1967	8		rs29012584	18.8	261.3	17.1	14.7
1968	8		rs29011988	67.6	328.9	49.1	5.6
1969	8	YES	AAFC02111919		355.3
1970	8		AAFC02111919	26.4	355.3	23.2	13.4
1971	8		rs29017517	11.7	367	11.1	17.8
1972	8		BES7_Contig155_780	0	369.9	0	21.9
1973	8	YES	AAFC02209635		369.9
1974	8		rs29011045	2.9	369.9	2.9	21.5
1975	8		rs29009800	18.4	388.3	16.8	13.6
1976	8		IDVGA11	39.5	427.8	32.6	9.7
1977	8		rs29025457	34.1	461.9	28.9	10.3
1978	8		rs29016952	39.5	501.4	32.6	9
1979	8		RM321	20.4	521.8	18.5	13
1980	8		BES11_Contig460_751	30.3	552.1	26.2	9.5
1981	8	YES	rs29010774		562.3
1982	8		rs29010775	10.2	562.3	9.7	15.4
1983	8	YES	rs29010776		562.3
1984	8	YES	rs29010780		562.3
1985	8		rs29010044	6.6	568.9	6.4	17.1
1986	8		BM3419	62.9	631.8	46.7	4
1987	8		AAFC02034758	51.7	683.5	40.4	4.7
1988	8		BMS1591	26.4	709.9	23.2	10.1
1989	8		AAFC02139953	17.3	727.2	15.9	13.3
1990	8		rs29010355	6.4	733.6	6.2	18.2
1991	8		DIK106	12.4	746	11.7	16.1
1992	8		rs29016823	12.4	758.4	11.7	16.1
1993	8	YES	rs29016824		758.4
1994	8		BP2	6.1	764.5	6	19.1
1995	8		BES11_Contig198_319	16.2	780.7	15	14.8
1996	8		rs29022037	3.1	783.8	3.1	20.1
1997	8		BES9_Contig299_254	9.2	793	8.8	17.8
1998	8		AAFC02033824	19.6	812.6	17.8	13.9
1999	8		BM310	15.9	828.5	14.7	15.2
[truncated: 3,816 more rows]

## Sheet: Supplementary Table 2
Sort	Marker Name	Sequence	UMC_BTA	Kosambi cM	recom_sex_avg	RH_BTA	UofA_RH_Pos_cR 3000	Btau_2	Start	E	HSA	Start	E
1	AAFC02094484	TTTGTCATTCAAGGTGATAAGAATACCTGACTCATTGTATTGGTGTCATGAAATCAAATAGCTTCTTTAAATTCCTAGGCCACAAGACAGTAAATTGAAA [A/G]TAAGAAAGATAGGGAAGAGTGTTTTGAACAGGACAGCTCAATGAGCTCTTGCTTTGATCCATCCTTTTGCTCTGAACACAGAGCCATGACAGATAAGGTG	1	0	0	1	129.6	14	27610507	1e-109	21	34761509	6e-19
2	AAFC02094484	AGAAATCGGTCAGGGGAGTTGTCTTTAATGAATGCCGTGATTGTTCAGTGTTCTCCTTCTCTTGGTAGCAAGAGTGATAGAAAGTATTGATAAAATGTGA [G/T]GCACAGGCTCACAGGTAACCATCCGTTCACTCAACCTGAAGTGAAGCACTTGAACTCTGTTTCTTGCTTTGCTCATTTGTCATTCAAGGTGATAAGAATA	1	0	0	1	129.6	14	27610531	1e-106
3	rs29009975	AAGAGTTAAGCCAGGCTTTTTTTCTTTTCTTCTCCGGTAGAAATCTGACTTCCAGGACAGCATCTGCTACAAGACCCAGCTCTACCAGATAGACAGGTGCAGGCCCACCAAGGAGCCCTATGAGGTGAGTGGCTCCCCAGAGCAAAACCCGGGACCTCTTAGGAAGAGTGGATTTCCCTTATGGGAAGAGGACTGGAAAGGAAGCCAGTTGTTATGGGACATGGAAGTAGCCAGAGACAAATACTTACTC[G/A]CTTTCCTGAGCCCTTAAGAAATGGGTGGCTCAGATGGTAAAGAATGGTAAAGAATGGTAAAGAATCTGCCTGCAATGCTGGAAACCCGGGTTCAGTCCCTGGGTGGGGAAGATCCCCCGGAGAAGGGAATGGCTACCCACTCCA…	1	0	0	1	151.8	1	3155632	0	21	32277688	8e-30
4	rs29010881	CTTCATTCTCCATGCTTTTGATTTGGTAGCCAACTCTCTCCTCAACACTCAGGATATTTTTCTTCCTTTAGGGACTCTGATTTCTTTTACATGAACGGTTTTGGAGATATGGACCTATATTTGTTAACCGTCCCTTTGCTAGGAGTTCCCATTATTTCCATTGTGATCTAAGATCTCTTGAGAGTCCAGGATTGCACTGAGAATTTGTTACTGGATTATTATTGCCAAAATATCTGTCTTTCCAGTTCCT[G/A]TAGTGCCCCCCAGACTTATCCCCTGTTCTTCAAAAGCAACTTTATTCATCTACTTTTTCAGCTAAATTTGGCTCCCAGTCATTCTATGATGTGAGAATAGAATATTGATTGTTTCCTGTTGCCTGTGGGACAGGAATGTTTCTT…	1	0	0	1	482.6	1	3066992	0	21	32188267	5e-34
5	rs29010139	TGCCTGACTCTCTGCGACCCCGTGGACTGAAGCACGCCAGGCTTCCCTGTCCTCCACTGTTTCCCGGAGTTTATTCAAACTGACGTCCATCGAGTCAGTGATGCCATCCACCCTTCTCATCCTCTGTTGTCCCCTTCTCCTTCTGCCCTCAGTCTTGCCAGCATCAGGGTCTCTTCCAGTGAGTCGGCTTTTCACATCAGGTGGCCAAAGTATTGGAGCTTCGGCATCACTCCTTCCAATGGAGTACGCA[G/A]TACTTTAAAAAAAGAAAAAAGTCTTTTTCTGTCTTTTTGGGGTGAGAGTATAGCTCTTCAAGAGAACCCTATGAACGTAGGAGATTTGGTTGTAACTCCCTGACTTGTACTGACCAACACCTGTTTTCTGTCTTCTGACTTCAG…	1	0	0	1	197	1	3894824	0
6	rs29013376	TTGACATAGACACGTCATGACCTTATGTACAAGAGACAATGGCACCCTCTCCAAGCACCAGACTTTCCAGCATTTTCAGACAAACCCGTTGCACTGGGACTGGTCAATGGGACTATTAGAAGCCTCCGCTTCAGTTTTCCACCCAGACACAATCGAATTAGAGATGATATGGAACAATGCAGTGATACAAAGGGTATAGAAACCATTCTAAAGCTCTTTAAGAAAATCAGAAGATATAGCAAAAATTTAA[T/C]AGAATAAAACTCTCAAAAGATCAAGCTCAAAGCCCTGGAAACCCGAAAGGGAAGGGATACAGGGTGGGGAAGCAGGTAAAGCAAGCAGGGGCACAAGAGCGTGATGTTCTGAACTCTCTATTGTCTGGAAATATAAATTCATAA…	1	0	0	1	326.6	1	3953806	0	21	31412718	1e-166
7	SCAFFOLD155434_15955	CAGCCAGGGTCCTCTGTCCATGGGATTCTCCAGGCAAGACTACTGGAGTGGGTAGCCATTCCATTCTCCCGGGGATCTTCCCTACCCAGGGATCAAACCCGAGACTCTTATGTCTCCTGTACTGGCAGGTGGGTTCTTTATTACTACTGCCATTGGAGAAGCCCCAACCTTTTCTTCAGAGAAGATTGCAAATACCAAAAACCTATAGTGAAGTGAGATATATACAAGCCTGGGGAAGTACCAAGAAAGC[A/G]GAATATGATAGAAACAGGAAGAAGTTATTAAAAGGTGCCAGACCTCAAACAGAAGCAGACTCTTTCAGCATCAGCCAACTTCCTCTCTCCTCCCCAAAGCTGCAGATTTTACAAAATTGAATTTCAGTGTCTTTGATAGAAGGA…	1	0	0			1	4481523	0
8	rs29025993	TTTGGAAAAGCTAGCCCAAGGAAATGACTTTTAATGAGTTTTGAAAGCAGAAGCAAGATTTTGGAGACACCAGGAGGTAAGGAAAGGAGGGAACATACAGTCTTGGAACAAGCATGTTTACTACAGCAGTGTCACAATCAGGCAGGGCAAAGGGATGTTTCTATTTCTATGGAGGGAAGAATAATTGGTAGAGAGATTTGAAACCTACAATTACGAGCTTGGCCTTGGTACAAAGCAGAATTGGGTGAGT[C/G]ATTGATGTGCTTAAAACATCAGTAGTGGGTGAGTACTGCTGTGGGATGAAGGATGGATTGGCAAGCCTGGGAGGTCTGGCTGCCTGGAAGGCTGGCACAGCAGGACCCAGTCTGGATCAGTTGCTGATGGCACTTGATTGAGCC…	1	0	0	1	539.3	1	4722195	0	21	30186526	1e-31
9	AJ496764	TGATAGCCCATGGGGTCTCAAAGAGTCGGACAGGACTGAGTGACGCTCACTTTCACTTTGTGTTGTGGATACAAATGATAAGCTGGCACGATGCTGATGACCAATTCAAGCACCTAATTTTCAATGCATTCAATCGCCACTTTCTTTTCTAGCATTTCATACAAGCACAACTTTTGTATCAGAGATTTCACACAAAAATCGGCAAAATTGTTTCCATCGTTTGCTTTTTGTCTTCTAGAAGAGGGTACTATAGAT	1	0	0	1	713	1	5830550	1e-106
10	AJ496763	TGATAGCCCATGGGGTCTCAAAGAGTCGGACAGGACTGAGTGACGCTCACTTTCACTTTGTGTTGTGGATACAAATGATAAGCTGGCACGATGCTGATGACCAATTCAAGCACCTAATTTTCAATGCATTCAATCGCCACTTTCTTTTCTAGCATTTCATACAAGCACAACTTTTGTATCAGAGATTTCACACAAAAATCGGCAAAATTGTTTCCATCGTTTGCTTTTTGTCTTCTAGAAGAGGGTACTATAGAT	1	0	0	1	713	1	5830889	1e-106
11	AAFC02031220	GACCCGCCCCTGCTGTGGCTTCGCCATTCCCAGCTAACTTGGTCTTCCCCATGTAAGGGCTCTGGATCCTACTCCTAAAAGCTCTAATTTGGGGATCAGA [A/G]CTTGAAATAGCCCCAAAGGTATCCTGTTTAGCTTGTCATTTAAATAGCTAAGCCCCTGCCATGGCCATTTAAAACCCTCTCACCTTTCATTTAGCTAAGC	1	0	4.09	1	555.8	1	6442193	1e-109	21	29409307	1e-57
12	rs29012007	TGGGTTCCCCTTCTCAAGACTCCTCTTCAGTTTATATTTCTCTCATTTTGGAGTTCAGTGCCCCTAAAATTATGGGGAAATTGCCATATGTGATGTCGGCTGGAAAACGTTTCAAGAGACTTAGGTGGAAATGGTTTAAGTTCCAAGTCTAAATGAGCAGTGAACTGTTAGGCCATCTCTGTTTTTCCTTGCAAAATTTAATAGTCTCCTATAACCCTAGAGCTCTCAATTTCTTTGTTATTCTATAAAA[A/G]AGAAAGGAAATACTTCCTAATGCACTGTTGCTGGCCTCATCCTATTTTTTTAAGGTGGTTGCTGTCTGTCAAAACAAGTTCTTTGCAATTTTTTTTTTTTAATACTGAGAATGAATTCTTGAAGCAGACCCACCAAATTTTAGT…	1	8.1	1.715	1	765.5	1	8206901	0
13	rs29012006	AGACCCACCCTGGAGGAGGGTGTGGCATCCCACTCCAGTATTCTTGCCTGGAGAATCCCCATGGACAGAGGAGCCTGGACAGCTGCAGTCCACAGGGTCACAAAGAGTCAGATACTTAACACAGCACACACACAGCCTTTAAAGCAACTATGAAGGACAAATGACATGCAGCAGAGCTGGGTTCCCCTTCTCAAGACTCCTCTTCAGTTTATATTTCTCTCATTTTGGAGTTCAGTGCCCCTAAAATTAT[G/A]GGGAAATTGCCATATGTGATGTCGGCTGGAAAACGTTTCAAGAGACTTAGGTGGAAATGGTTTAAGTTCCAAGTCTAAATGAGCAGTGAACTGTTAGGCCATCTCTGTTTTTCCTTGCAAAATTTAATAGTCTCCTATAACCCT…	1	11.5	1.01	1	765.5	1	8207078	0
14	rs29009637	AGCAAAGGGGTTATCTCCTCCAGAGAGCCCCATATGACCTACCCATCCCACACCCAGTCTACTGAAAGGACAGTTAGGGTCAGGCATGGTGGCAACAATGAGTGCAAAGGTCACATTCATGGGTGCTTCTAGTCCATGGGTCTTTCTCTTCCACTGGCTGTGTACTCTGTGGATACATTTGTTATTCATCTTGCTCTCCCCGTGAGTAGGGTTATATAAGCTCAACTCAAATAGAAAATTCATCACACTG[G/A]AATCATCACCCTGCACTCAAACCCCACTGTACCACCTGCTTTTGGAGTCTCTGTTATGTAGGCACCAGAGAGATGGATCCCTTGATCATGGGGGGTCTTCAGGAATGGAATAAACACCACGGTGTCCATATGGATGGACATACC…	1	13.5	1.715	1	798.5			NA
15	rs29019581	TTCAGGCTGTTGAACTTTAGAACACAGCAGAAATGTGCAATTATATTTGGGTAATTCACTTTGAGAAATTGCTGGCATGTACTATAATTCTATCATTTAAACCTCTCCTTTAATTTTATCTGTTGATAATTTCAATTATCTTATATTACCAATAAGTCACTGATGACTCTACCTGCAAGATTTTGTTATACTCAGAGAAGCAAATTAACTTAAGTTATATACTGTGCAAAGCCAGTGATTTTTGTAACAT[T/C]GAGATTGGTATTTAATATTAACTTTATACCTCAGTTATTTGGGTGTACTATTCTCAGAAGACAATTTGTATCAGGTGTTTCTTCTTATTTTAATGCACACACAATTGTACATTCCTGAATATATTTTCAAATTCTTTCTGTCCT…	1	16.8	0	1	889.7			NA	21	20059420	4e-56
16	rs29013314	AATAGGAACATGAAGGTGGATGATGACATCTCATATTGGCTGTCCAGAAAAATAATATATAACAAGCATAAAGAACTTATGAAAATGTTGTTTCGGACAGATTGAAAGCATGAAATGATCTGACATACTTCTTATAACTGCATATGACAAATTAGTCCACCAGACTTAATAAAATGCTTTATCAACTTGAATTAAAACTACTACATTTAGATTTCAGGTATTTTGTTTGTTTGTTTTATTTATTCTGGCT[G/A]TGCTGGGTCATCATTGCTGTACTCAGGCTTTCTCTAGTTGCAGTGCTCAGGCTTCTCAGTGTGGTGATTTCTCTTAACGTGTAACACATGCTTTAGGGCCCATGGGCTCAGTAGTTGTGGCATACAAGCTTAGTTGCTCTGCAT…	1	16.8	1.16	1	905.5			NA
17	AAFC02093210	GGATCTATAGTTATGTTAGAGTAAACTAAAATAAACCCCAAGTAGGTTTCTAGGGTCATCCTCAAAGCTAAAAACATATATCTTGGTCTCTCTGTGGGCA [C/G]ATTTAGGGCCATACCACTTGGGGGTTTTGCGAAGGCAGTGATTTCCTCATTTTTACAGGAACTATAAAATTACAGTCTTTCCCATTATATTTTCCCTTTT	1	19.1	0	1	1298.3	1	10695677	1e-106	21	17071723	1e-26
18	rs29025502	AAAGCAAATGGTGTTTTATAAAGTATCACCTCGAGAAAAAAGCATTCCAAAAATATGTGTGGTTATCACTTTAAAAAATTATATTAGCTTTGTTTATTTGCAAGTTTGTTTCCTTTTCTTTACAAATTTTTTATTATAATTTAGACATCAATAACCTGCCTCCTGAAATATATCAATCTTGAATAATGCCTGTTATGTCTAGAATAGTTATTACAAAGCTTTCTAAAAATATAAGTTTTAGGGAGATATG[G/T]GGACCATCTTTTCCAAGTAACAATTTGGACTTTTCTTCCTTTCTTTCCTCTGTAAATTCTAAAGTAATTGGAGTGCTTTTGGCCAATAATGATCTACTTTGAATTTTTTTAATATCATAGTTTTTAGGGAATGGTCTTTCAGCA…	1	19.1	0	1	1221.1	1	10692166	0	21	17069135	9e-39
19	rs29010295	TGGTCACACCTCCCAGCACGGGAGAATTTATCACTGTCCCAGGAAAAAGACAAAATGGATTTAGGTAGACAAACATCTCTGCTCAACTTACAGTAATATTTTTCTCATGTACCTGGTTGGTACCCAATAAGTACAAATAGCTCCTTAAACTAGGAGAAGCAAGGAAGTAACAAGAGGTCCTAGGCAGCTTCTTATGCTGTAAGTCTTTGTGATGTGTGTGATGAGGAACAGTATAATAATCCTACATACC[T/C]GAAAAAAAAATATGAGAGGTTGCATGTCTGAAGAAACTTTTTGGATAGGAAGAACCATGGATTAGCAGTGACCTGTTTAGCCAGAAATTCATGGACTGAAATGAATTATTGATTCCTCAGCTGATCTCAAGAGATACCAACATA…	1	19.1	0	1	1268.2			NA	21	16230440	6e-06
20	rs29009705	CAAACATTGAGATTTTAAAATAAAAATTATTTTCCATTTTAACCTCATAATTTAAATCATAAAGATTTGAACAGAAAAAGTTTTGGACATTTCCAATGAAAGTTGAGTTCAAAATTATGGAGGAAATTACCTTTAAAAAAAGCTGTGTTTTTTCCAATGCCTTTTTAGTGATTCTAAAATCATAGTTAAAGGAATGGATCTATTAATTCCTTTAAAGCTACTGCTAGCACTAAGCCAAGCGCATCGACAT[G/A]ACTGATCTACTTTTCTTCCTGATGATAACAGTGATGATGGTGCTTTTTAGAAAATACTTTCTTTTAGAAATAGAGAATAAGAGATATGTTCTTATTTAATGTTTAAAACTCTGAATTATTCTTTTATATTAAGGCCAAAAAAGC…	1	19.1	0	1	1244.9			NA	21	15761866	8e-33
21	rs29009704	GGACTGTAGCCTACCAGGCTCCTCCCTCCATGGGATTCTCTAGGCAAGAGTACTGGAGTGGGTTGCCATTCCCTTCTCCAGGGGATCTTCCCGACCCAGGGATCGAACCCGGGTCTCCTGCATTGGAGGCAGACGCTTTAACCTCTGAGCCACCTGGAAAGCCAGAGCCCTATCCTAAAACAGTTAAATTGAGGTCACAGCACATGTGTGTGTGTGTGTGTGTAGGCAAGCAAACATTGAGATTTTAAAA[T/G]AAAAATTATTTTCCATTTTAACCTCATAATTTAAATCATAAAGATTTGAACAGAAAAAGTTTTGGACATTTCCAATGAAAGTTGAGTTCAAAATTATGGAGGAAATTACCTTTAAAAAAAGCTGTGTTTTTTCCAATGCCTTTT…	1	19.1	0	1	1244.9			NA	21	15761866	3e-29
22	rs29014485	CGGGTTCCGAATCCTTTTTATGACAAAAAAAAAAATTGGGTGGAGGGGACAACTTTCATATCTGGCTCAACATCTCAGGAAAAATATGTGATTACTTGTGTGTTCTAATGAGTAACATCTACTTAATTAGCCTTAGGGATGGAATAATAGGGCCACTTACCAAACTCAGGTGATTCCAGGATGGTTTGGCAACTCCTCCTGAATACATCCTTAACTTCTGTGAAAACCATTGTCCTAAGAACAGTGCTGA[A/C]AAAGATGAAAATATATATTTCACACCCAAGAAAGGCACTAAACTCAGATTGCTTAAACAAAAAAGTAAAGGGCACATATACACGGCAGAGTTGTACACAGTCACTCCATCAGATCTGTTATTTTAAAATAGTGATTAAAAGTAA…	1	19.1	0	1	1208			NA	21	15257640	1e-102
23	rs29026807	TGTTCAACAAAGGCTTGTTGACTGAATTTACAGCCTGTGCTGTAACATGAACTGTAGACCGAAGTCCAAATTACAACACATGAGCTCTATGGCAAGAAAGAGTGAAAAAATAAAGCAACCCTGGACACACGCCAGATGACGGCCGGGCCCATGAGAAACTCCAGAGAGAGAAAAACGCACTAAACAGAAATAGCAGTGCAGGCACCACATCCTTGCTCTCTGATCCTTTGTGAACTATGATCGCTCCCCT[T/G]CACAAAATTATAAGCCTCTCGAGAGCAGGGTACGATGAAGTGTCAAGTGCTGGGTGCCCACCTTTCCTGTCAGTCCAGTCATCAGGGAACTTGGCAGGAATTGAACTTCCATGTTAACCTTCCTCTGTGGTCAAGCACTGACAA…	1	19.1	0	1	1208			NA	21	15183415	4e-16
24	rs29026806	CTGAAACTTTGCCAGGCCTTGGCCCGCAAACGTCTTCCACCCTACCCAGCGCTGACAGACAGCACAATCCGGAGCCCATAAAGATTAGAAATGTTGTATTAGTCAGTGACCCTTCCCAATTAAAATACTTAGTTCAGGGTTCTTCACACAATGCTTAAAGTACTCTCTGTTCAACAAAGGCTTGTTGACTGAATTTACAGCCTGTGCTGTAACATGAACTGTAGACCGAAGTCCAAATTACAACACATGA[G/C]CTCTATGGCAAGAAAGAGTGAAAAAATAAAGCAACCCTGGACACACGCCAGATGACGGCCGGGCCCATGAGAAACTCCAGAGAGAGAAAAACGCACTAAACAGAAATAGCAGTGCAGGCACCACATCCTTGCTCTCTGATCCTT…	1	19.1	0	1	1208			NA	21	15183298	3e-38
25	rs29013351	TTATAGCAGGGATCAGCTGACTTTATCTGTAACATGCCAGTTGTAAATATTTTAGGCTTTGTTGGCCATCTGGTTTCTGTTGCAGTTTCTCAACTCTAGCGTTACAGTGTAAAAGCTTCCACTGGTAGTACATAATTTAATGAGTACAGTTGTGTTCCAGTAAATCTTGATTTACAAAAATGTAGACAGCCAG [C/T]TAGATTTGGCCCGTGAGCCATAGTTTGCCCACTTCTGATCTTTAATATGATCAGAATAGGTTTTTTTTTTTAAAGAAATGAGCAAGATTCCAAGATTGCATCTTTTGATTTAATTACCAAAGCTGTTTAGTTTGAAACAGTTTGATCCACCAAAGAATTAAGTAAGTTTGGTTTACAAAAAAAAAAAAAACAAACTTTAA…	1	19.1	0	1	1323.2			NA
26	AAFC02029936	ATGAGCTTGGACATCAATAGTTTAAGCTGCAGTGGATTAAAATGATCCTTCTCTTTCATGGTGCCGTGAGGGTAGAATCTGATCATCAGTGAATTCCCAT [A/G]TTGTCAAGACAAACAGACACAGGTGAATATTTCGTGAATAACAGTAAGCACAGGAGCATACACCACCACAAATGCACCTCTCTTTCTCATGCTATTCATC	1	19.1	0.05	1	1115	1	14326681	1e-106
27	AAFC02148220	GGAGGAGGTATGAAAGACAAAAAAGATTCGGGGTCTGAATTCCCTTGTTGGCTCATCCTACTTGGATCAGTGACATACTCTATAAGCTTTGTAACAAAAA [C/T]CCTTTTCAGCTCAAATTGGTTGAAGATGTATTTCTGTTATATTTAATTAAAGACAATCAAATATAACCCTTAAACTCACTTTAAAAGGGTAAACACTTTC	1	19.2	1.415	1	1172.1	1	12377654	1e-109
28	rs29011682	AAGTACTTTTTAAAACACTTGAACTCAAAGAAGGTTTTTAGCCAAGAAAAAAAAAAAAGTGACTTTTACATATGTAGAAAACAGAATTGCAGGGCCTACAAGCAAGGCACTTGGCACTGAAGAACTGAACACACAGTTTTCCGATGGGACCACCAAGAGAGCTGAGGCCTAACTGGTTCAGATAGAGTTTCAGTTTGAACTCCGATGCTCCCTGTGTTTGGAGCAGGAGGAGCTCGCGGGTCCTCACACA[G/A]ATTGAGGCTGACTCTGATGCAGCCTGGGTCAGTGGCAGCCCCTAGAGATGGCAGCTGTAGCCCCAGGTGGTAAATATATGACAGCAGCTTGATCTATCGACCAGGGTAAGACGGGGTTCTGGCCTAAATGAAAATTCATGAAAA…	1	22	0.91	1	1103.3	1	12229283	0	3	77234843	1e-101
29	rs29013556	TACCTGCACATGTTACCAGATGTTTTATTTAACAGATTTGGAACTAAAAATCAATTTGGTTGTCATTCATTGCCCTTTTGAGGATTTAGCCATAAAATGAATCAATGAAAATAATAGAGAGATATACAAGAGTCTCTATTTAGCATTCAATATAAAAGGGATTTTTTGTAACATAAATCTATAAATGTGACAGGATTTTTTATATAGATTAATAGTTAATAGGTAAGTACACATATTCATAAACTCCTAA[A/C]AGTTCTTAAGGGTATATGCATGCATGCTCAGTCATGTTGGACACTTTGCGACCCCATGGACTGTAGCCCTCCAGGCTTTTCTGTCCATGGAATTTTCCAGGCAAGAATACTGGAGTGGCTTGTCATTTCTTAAATCAGGGGATC…	1	23.8	1.16	1	1043.5			NA	3	80036252	1e-28
30	AAFC02110115	CACTAGATAAATATTTGGTTGCATTATAAGATGCTGAAATTTTGATAAATGAATGAAGTCTGGATATTTAGCAAACAATGGCAGTAGCATAGTAAAAGCA [G/T]TGGGCTAAGCAAATTTTTGGTTGAAAATTTCACAGATGTTGTGTCAGTCACTGTTAACAACAACATGTTTCTGGTTTTGTTTTTTTTTTATTTTATTTTT	1	26.1	0	1	1509.7			NA	3	86178794	2e-06
31	rs29010795	GATTAAGACTTAAGAGAGAGGCAGAATTTCTGCTTTCCTTCATTTTAATGAAGAAACTTTGTTTTATATTTTACATAAATAGCATGCAATCTAACTTAAATAAATATTTAAAACAATTTAAAATTGTGAATTTAACCCAAATGGACATCTCTCTTCTTTTTAACATCAAATCTTAAATTATTTTTTAATCTTTTATTATGCTTCATATTTGAATGATAAGACACCTGTAATTTTAATTTCAGGACTATTT[A/G]TTGGATACCAAGACTAAATTCTTCCATTGAGTGTTTCTCAATTATGAAGGCACAGACTAAGTACTTGGAAACATGGTTAAAAATGAAGATTCTCATTCCACTAATTTGGGAAGCTTGAGATTCTGTTTCTAATCAGCTCTCAGG…	1	26.1	0	1	1413.9			NA
32	rs29012747	TCATATTTTAGCTAGCTTGTATCTCTCAATAAAGATCATCCTAAGAGAAATATTTTATGTTATTAAGAGATGACCAAGTTGATGTAGACTTATACTCTTTTCTTCTAAAGAGTAAAAAATCTTATTCTTCTGAGTTCCCAGCAGGGCACTGTGCTTGTCTCAAGAAGTTGGAGGCATGCTTACAAGCTACCATGTTGCTGTTCAGGAGTGAGGGCTTGATTAATGGGCAGCTTTGCTTATTTTAACCATT[T/C]TCTGTAAACTAAAATTGCATATTACTTTTTTGCAACTGTAGCCTACAAAAAGTATTTTTAACATTAAATGTGGAACTAGCCCTAGAGCGTACCATGATTGATAAATTTGCCACTGTAATTCAATAAATATCCCTTGGAAAAAGA…	1	26.1	0	1	1572.8			NA	3	86841357	2e-08
33	SCAFFOLD131987_6067	TTTTCATTAATTTATTGTTATTTCCTATTATGTTCTAATGCTAACTACTTTTCATTGATGTGCATTCTCCCAAAATATGACCTAATCTCTGGGATTAAATTTGGCACTTAAGAAATGTGTTAATTCTTCCAGTCACTAGGACAAAAAGCAAAGTGAGTGTTTTATTGTGTGAAATGGTACTCTAGGGACTAAATTAGTCTTCCACACTGCCTAACCCAAGGAAAAGCCTGGTGCATTATTAACTGTAAGC[A/G]CAGGGTCAAATTTTACTAGAGAAATGGAATTGGATCAGTCTTCTGATTTTATCTCTAAACTTTGAATATGTAACTCCAGCAATAAAGCATCTCAAAAAGAAAGAGCAGGCTACTCAACTGCCAGTCTGAAAAAAATTTAATACA…	1	26.1	0.605	1	1572.8			NA	3	86841537	7e-24
34	AAFC02000494	ATGTCACTAACAAAAAAAATCAAGCAGAAATGTGCATTAAAATGATATATAACATAACTACATTTACTTAAGAATGTATTGCAATATCAAGCAGCAGATT [C/G]AACAATGCAGAACTGCATCAACCTAACACTAGCAATTTAGTAAAGATAAAGGGAAATAATTTTAAAAACTATAACAAAAAATCTTGAGTTACATATGGGA	1	27.3	0	1	1700.7			NA
35	rs29024516	GACAACTAGAAATAGTTAAAATATCTAACCTATTTAGAACATGAGGGTAATGTAATTTTGTAATGGAAAATCTAATAACATCAGATTTACAACCTAATTTATAGTCCAAAGGGTTCCAATTTGGTCAGGAAATAAAACCAAAGTCAATAAACTCTTGTGTTAAATATTCTAGACAATGAATGCAAACTGTTTTGCAATGTCATAACATGGAAGAACACATTAAAGAAAATATCTGTGGAGCATAATGTAA[C/T]CTTTAAGCCAGACTCCCAGGAAATGAGTTATGTGAATCAATTCAGCTCAACACAATTCTTTTTCAATTCCTACCATTTGCCTCATCCTGTGCTAGGCACCTGGGGGATATTTTAAAACACACTAATAATACAGCATTCTACAGT…	1	27.3	1.16	1	1640.4			NA	3	95455573	4e-47
36	rs29019617	CTCACAAGTAGTTTTCATGCTTACCAATGTTTTGGTTTCCACTTCCTGTATAAAGGGAATTATAACTTAGTGTATGTATTGTTTGTCCCCAGAAGTAAGA[A/G]GATAACTGTGTATGTTTGCATTTAGGTCATCCTGTCCATTGAAGAAGGTTACAGACTACCAGCTCCCATGGGCTGTCCGGCATCTCTACACCAGCTGATG	1	X	X	1	1739	1	21877489	0	3	98937439	1e-110
37	rs29018366	GCGGTTTCGTGCTGTGAGGAATTCACTGTGGCTTGTAAAATGGCCTACATTTTTTCAAGTAGGGTCAATGCCAAATCTTATCTAAAGTAACTCTTTAGAAATATCATTCCAGTGACTTAGGAAAAGGATGAAGCAAACAGCTGTACAAGATAAACATTTTAAAATGTGACGACTGACACTTTAGAGGGGCACAGAAAAATTCCTAGATAAGACAGTATGACAACATTAACCACATTATAGAATACAGGGG[T/G]TTCCCAAATACCACTTATATCTTGTGCTTCTGCTAAACTATACTAAGATTTCATGGAAAGAAACTGAAACCCACTTTTGATCACTGTTCCTTATGATTTTAAGAGGGTAACAGAATAGCAACATTTCTCTTAACATGAATTTTG…	1	29.6	1.06	1	1759	27	21372791	0	3	100173327	6e-40
38	rs29013984	GTCTCTATAATAGGCCCATCTGGCTCTGAAACTCATGAATTTTTACTATTTGGCCTCTGTCTGTGATCCCAACAGATCTGTACTGAAGACATTCCAAGCTAACAAGCATCTATCTTACATTTTCATATTTCCAAGACCAGAGAGCAAAGCAAAACAAACAACTTACCCTTGAAACGTCAATTGGCATTGCAATGTATGAGTGTGCAACAAGAATAAAGGAAAAAGAAATGATAATTATATTTCATGGCAA[T/C]AGTCACTGACAAAAAGAAGAATGCATTAGATATGAGAAAAGGACATCTGACTCATTCAGTGACCACCCAGGAGACCAAGAAGGAAGGGACTCCCCAAATTTGTGATGTCCAGGAATTTCCAGATCTTGGGCCCTTTGATATTTG…	1	31.7	0	1	1766.7			NA	3	100586310	2e-21
39	rs29013985	TATGAGAAAAGGACATCTGACTCATTCAGTGACCACCCAGGAGACCAAGAAGGAAGGGACTCCCCAAATTTGTGATGTCCAGGAATTTCCAGATCTTGGGCCCTTTGATATTTGCTGATATTTGAAACATAGTTTTCACACTGTCCTTAGTTATGTTGCTAACAAAATAATATGGCAGTTCTAAACAAATGATCCATTTCTCAAAACACAAAATTCAAAGCATATTTCTAGCAGTGGCTGTTAAGGAACT[T/C]GGCCAGAAAGGAACCTAGAAATCTGAAAGCACATTGAGCAAGTAAATCAGATTTCAAACAAAAAATGTTAAAGGAAAATTATCTTCTTAAATTAAAACTTCCTTTTTGGAAAAATTGTATCCCTCTTTCAGAGGAATAGCACCT…	1	31.7	0	1	1766.7			NA	3	100586315	2e-18
40	rs29010070	CTATTTTGGCCATCTGCCCAATTTTTAACTTTGTTTTAAATTTCTTTGTTGTTGAGTTTTATGAGTTGTCTGTTTTAGATGTTAAGCCCTTGTTGGTCACATCATTTGCAAATATTTTCTCCTCTTCTGTAGGTTGTCTTTTCATTTTGTTTATGAAATGAAAGGTGCCTTATATTGGTGTGGTATCAATTTTGTTGTACATGAATGGTGAAATGAGTCATAATATCTGTCTAGATTCAAAGGGTGGAAA[A/G]ATAGACATCTCCTGGTGGAAGAAGCTACGATGTATTATAGCCACTTTTACAATCTAGCAGTCTATCCTTCAGAAAAAATTACCATTTCATCCACGTGTAAGATCCCCCAAATCTCGTCTCACTATGGCATCAGGCTAGTGTGGA…	1	31.7	0	1	1809.2	1	22525179	0
41	rs29025927	TTCCCGTCTCTGAAACGTCTTCCTAGAGCGCCTCTGTTTCTGACAGGTCTGAACCCAAGCTGCTCTGGAGGCTTGGGCAGAATAAAACGTTGAACATGGTGACCAACCACCGCCCCAGTCACTTCCAGCCTCGACAGCGCATTTGCCTGAGCAGACCTCAGTCAAGCACACACGACAGTCCCCACGCCAAGGAGGGCTTGCGTCTCCCAGTCCGACCAGGACCACGAGCGTGCCTCGTTTCCCTGCGCCT[T/C]GCGCATACTGTGGGTCTCACTAACTGAAGGCTTGTGCAACCCCAGTCAAGCGAGTCTATCAGCGTCATTTTTCCAATAGCATCTGCTCACTTCATGGCTCTGTATCACCTTGTGGTAATTCTTACAGTATTTCAAGCTTTTTCA…	1	31.7	1.06	1	5020.9	1	100285716	0	3	101429773	1e-25
42	rs29010919	CATTACAAGTTTTGGTTGTGATCCTGTACAGGTTGCAGATTGGCTCCACCTGTTTTTTTTCATCTGCAGTTCAGGGTAAAGGACATTATCCCCCTGGCATATAGCATGTTCCAGGACACATTCAAGTACACATGCACTTGAATGTCCTTTGAGGGGACAGGGAATTAAAGCTTCTGATAACACATGACATTCATCATGTCCGTTCATATTCCACTGACCAAGGCATGGTCAGGGCTCATGTTCATAGAGT[A/G]GGGTGTCATTAGTATGAGCCACAGTATTACTGTTTATAAAGGGCTGCAGCTGCTAAGTCGAGTTAGTCATGTCCGACTCTGTGCGACCCTATAGATGGCAGCCCACCAGGCTCCCCCGTCCCTGGGATTCTCCAGGCAAGAACA…	1	33.8	0	1	2054.1	11	21721834	0
43	rs29010923	ATGTCCGACTCTGTGCGACCCTATAGATGGCAGCCCACCAGGCTCCCCCGTCCCTGGGATTCTCCAGGCAAGAACACTGGAGTGGGTTGCCATTTCCTTCTCCAGTGCATGAAAGTGAAAAGTGAAAGTGAAGTTGCTCAGTCAAAGCAGTTGAATATTGACAATTTCATATAGTTCCTATTGCATAAGTGAGTTGAATCTGAAGTGGAAATGGGCGGTGCTGCATAATCCTTTTATGATGAGTAAATGC[G/A]TGGTAAGAGTAAACAACAAAGCAGTCTGTCAGCATGGAAACAGATTGTCATTTATAACATATCTTTGAAGAAAAAAATGTATCTTAAAATGTTCACTCTACATACTTTATGGGTATGTGTGTGTCTGTACACATGCACTTGAAT…	1	33.8	0	1	2054.1	11	21722153	0
44	rs29010924	GAAAAGTGAAAGTGAAGTTGCTCAGTCAAAGCAGTTGAATATTGACAATTTCATATAGTTCCTATTGCATAAGTGAGTTGAATCTGAAGTGGAAATGGGCGGTGCTGCATAATCCTTTTATGATGAGTAAATGCGTGGTAAGAGTAAACAACAAAGCAGTCTGTCAGCATGGAAACAGATTGTCATTTATAACATATCTTTGAAGAAAAAAATGTATCTTAAAATGTTCACTCTACATACTTTATGGGTA[T/C]GTGTGTGTCTGTACACATGCACTTGAATATGCATTAGTGTACAAAGATTAAATAATTAGTGTAATCGTTAGTTTTCAAATGACAGCAGTATCGAATTTGACTAGTTAATTTTTATTTCATTGTAGGTATATTAAAGCAAGTCAA…	1	33.8	0.91	1	2054.1	11	21722269	0	3	102873758	2e-48
45	rs29012790	GGAGTAGTTTAGTTCTTTCTCACCCAATGATTCCAACAGCCTTTCAACATTACTTATATCTTCACCTTTCTTTTGATTCTGGAATCTTTCTTTCTCAAACCCAAGCAAATTCAATCATACCCTACTTGTGACAGCATCATTTCTTTTTCATGTCCACACAACACATGGAAAAAACCTATATTTCCTAGTTTACCTTTCGAACATTTGCCAACCGATTCATCATCAAGGACTCTTCCCGGTCATCATCATC[A/G]TCCAAGTCCAGCATCGGCATTCCAAAAGGGTCGATGATGCTACAGCACCTTGATCCTTCATCCCTCGGATCAAAGGGGTCCACGATGATGGGCTCCGTTCCTTTTATTTCGCAGCGACAGAATGGGCAGCCCTGGCCGTCTGAC…	1	35.6	0	1	1980.2			NA	3	106921576	1e-56
46	rs29012792	GACCACCAGAGCTCTTCCTGTCTCAGCAGCTAAAATTAAAAATCCTTAAACTATGCTAGAGAAAAGCGACTTTTGAAATGCATTCTTGTACCAGCAAATATTTACTGAGAATGTATAAATGTCAAGCTACTGAGAGGTTTTGTTCAAAGATGATACAGGCACACTTTCAAAGAACACATAGTTTAAATAACTGTGTTGATTTTCCCTGTCTCAGACATAGTCTTTAGCATCTACTCTAATCAAACATAAT[A/T]GGATTGTGTATGACTTAAAAGAATGTCTTCTTCATTCTTTTTAATTGACATTTTATAAAGTAACACTCATCAGCCTTTAACAGCAAAGCATGGTATTTAAGTAGTAATTGCTCTAAACACAGAAAAAATATGCCTTGAGAGAAT…	1	35.6	0	1	1882.9	1	26137018	0	3	107913028	4e-13
47	rs29017615	CCCCCCAAAATTCAAGAGACTGAAGTAACATATAATTTGTCATAATATAGGATATATTTTAATGTAATTTAATTAATTTAATGTAATTTCATACCAAGATAGGACATTTTTAATCAATTAATCCAATGAATTCAGTAATGAATTCATTACAATAACAAAAAAGGAGTTAGTCTGGTATCATCAAAAGAATCTTTAAAAAGTGTTGACAGTGTCAGCTGGGAGTAAAATGGACTAAATAACTGAGTCCAAG[G/T]TTAGCAATTATGGTCAGGGTGCTACTATAATGGAATTTCTTATTATAAATTAAAAAGAATATAGAATTTTTATCATAGTAGAATAACCACTCTGACACTTAGGCCCAAAAGGCTAAAGAGAAATATCCTTTATATTAACCTGAT…	1	35.6	0	1	1833.1			NA	3	108602298	3e-69
48	rs29017614	GGAGTGGGTTGACATTTCCTTCTCCAGGGGATCTATCTTCCTGACCCAGGGATTGAACCCTGGTTTCCCACATTGCAAGCAGATTCTTGACTGTGTGAGCCATCAGGGAAGCCATTGTAATAATATATTCTGTCCCCCCAAAATTCAAGAGACTGAAGTAACATATAATTTGTCATAATATAGGATATATTTTAATGTAATTTAATTAATTTAATGTAATTTCATACCAAGATAGGACATTTTTAATCAA[T/G]TAATCCAATGAATTCAGTAATGAATTCATTACAATAACAAAAAAGGAGTTAGTCTGGTATCATCAAAAGAATCTTTAAAAAGTGTTGACAGTGTCAGCTGGGAGTAAAATGGACTAAATAACTGAGTCCAAGGTTAGCAATTAT…	1	35.6	0.86	1	1833.1			NA	3	108602298	3e-29
49	rs29012655	TAGGCTTTAGCTACAGGTTTTCTGGATTAGCTCTTACTGTGCCATATTGGTTGCTTTTTTTTTTTTTTTTTTTATAATCAGCTCCTGGATCAAGGCATCTGTTTAGTAAATCCACAGAGAGGTTGTCCAGCACCTTTGAAGTCATACTGTGTATGGTTGCTGGAGAATGTAAGAAAAGCTTAGAAACAAATGAACAGTACACAGAGAGAGTGCCTATGTTATTTCTGAGGTTTTTGTTTGGGAGGTAGGT[G/A]TTTTCCTCCAGTTTTGGAATATATTTCGGGGGAAAATGACTAGTTATTCTTGTCCTGAATAAATTTAGTCAGGAAGATAACACATAGAAAAGGAGTGAAGAGCAGTAGGCAAGAGTAGGCATCTTTGAAGTAGATGACATGAAT…	1	37.4	0	1	2009.9			NA
50	rs29012654	TGATCAGGATTTCAAACAACCACTCCTGGCAACAGCCACTCCTTCCTCCTATCACCTAGGTCCTTCTGTTCCCCATTTCAAAAACCAACTGAAAAATTAATGGCTGTCACATTGGGTGGCCCGCAGAAATCCCTCTAGGCTTTAGCTACAGGTTTTCTGGATTAGCTCTTACTGTGCCATATTGGTTGCTTTTTTTTTTTTTTTTTTTATAATCAGCTCCTGGATCAAGGCATCTGTTTAGTAAATCCAC[A/G]GAGAGGTTGTCCAGCACCTTTGAAGTCATACTGTGTATGGTTGCTGGAGAATGTAAGAAAAGCTTAGAAACAAATGAACAGTACACAGAGAGAGTGCCTATGTTATTTCTGAGGTTTTTGTTTGGGAGGTAGGTGTTTTCCTCC…	1	37.4	0	1	2009.9			NA
51	rs29012653	TTTACTCTGGGGAAAAAAGCAGCAACGGGTTACAGGCAAGAGTAACACTTAGCCAGAACTCATTGGCCTGGCCTTAGAAGTTACAGTAGTGAAAGTCTTCTGATCAGGATTTCAAACAACCACTCCTGGCAACAGCCACTCCTTCCTCCTATCACCTAGGTCCTTCTGTTCCCCATTTCAAAAACCAACTGAAAAATTAATGGCTGTCACATTGGGTGGCCCGCAGAAATCCCTCTAGGCTTTAGCTACA[G/A]GTTTTCTGGATTAGCTCTTACTGTGCCATATTGGTTGCTTTTTTTTTTTTTTTTTTTATAATCAGCTCCTGGATCAAGGCATCTGTTTAGTAAATCCACAGAGAGGTTGTCCAGCACCTTTGAAGTCATACTGTGTATGGTTGC…	1	37.4	0	1	2009.9			NA
52	rs29012652	TGAGTTTGGGTAAACTCCAGGAGTTGGTGATGGACAGGGAGGCCTGTTGTGCTGCAGTCCATGGGATCGCAAAGAGTGAGACATGACTGAGTGACTGAACTGAACTGAACTGATACCACACTGAAAGGATTATTTAAAATTTTTTACTCTGGGGAAAAAAGCAGCAACGGGTTACAGGCAAGAGTAACACTTAGCCAGAACTCATTGGCCTGGCCTTAGAAGTTACAGTAGTGAAAGTCTTCTGATCAGG[A/T]TTTCAAACAACCACTCCTGGCAACAGCCACTCCTTCCTCCTATCACCTAGGTCCTTCTGTTCCCCATTTCAAAAACCAACTGAAAAATTAATGGCTGTCACATTGGGTGGCCCGCAGAAATCCCTCTAGGCTTTAGCTACAGGT…	1	37.4	0.705	1	2009.9			NA
53	rs29023028	CTCTTCTGTCCATGGCATTCTCCAGTCAAGAACACTGGAATGGGTTGCTGTGCCCTCCTTCAGGGGATTTTCCTGACCCACGGATCAAACCCACATCTGCATTGGCAGGCAGATTCTTTACTGCTGAGCCACTTGAGTTGAATTTGGAATGATAAGCAGATTGAAGTTTGATAGGAGAAGGGAGGGCTTAGAGGAAAGCATTGAAAGCAGGGACCATATCACAAGAATAAAGGAGGAGCAAGCTGTTCCT[G/C]CAGGAAATAATAGGCATTGAGCTTCATTCTGGAAGACCTTGAGTGTAGATGTGAGAAGACACAAATAAATAAAAATAATGGCAATCACTCATGAGTGCTTTATAGGGGCAAGGCACTGGATTTTTTGTGCTCATTTATTTCTCA…	1	38.8	0	1	2001.9			NA
54	rs29013666	TTATTTTTTTTCTATTGTAAATGTGGTATTTTGTTTCATTATAATTTCCAATTGGTTATTGTCTGTACTTATAAAAGTTGTTTGCTCTTTACTATTATTATACTCAGCCATCTAAAAATTCTTTTGTGTATTCATGTAAGCAAGTTTAAAATTTGCAAATATTACAACCTTTTTCATATATGTGTATATAATATACACCTCATAATCTCCTCTCTAATTGTACTCGCATGTACCTTCAGAACCATGTTAA[A/T]AAAATCAGTAGTGAGGGCTTGTGTGGGCAACACATATGCTAAAACTGGAGCAATACCAAGAGGATTAGCGTGGCCTCTGAGTAAGGATGGCACAGAAATTTGTGATACATTCTGTATTTTATCTCCTCAGCCACAGGACACAAA…	1	38.8	0	1	2509.3	1	29380961	0
55	rs29027895	ATAGCTATGGCTGACTCATGTTGATGTATGGCAGAAAACTTCACAATATTGTAAAGCAATTTCCTCCAATTAAAAATAAATAATTTNNNNNNNNNNNNNNNNNNNNNNNNNNNNNNNNNNNNNNNNNNNNNNNNNNAGTGAGAATCTGCTTTAAGGAGTAGATGTCAACACCTACAATGAAGAATAGATTATTTCTCTCCATGTATAACCACTCAATTTAGCCTACACTCATGGTTTCCTAGTGGATATG[C/A]ACTATCACATCCTTAAGTTGTAATTAAAGAAATCTTTTTTTTCCTCTCTTTTAGGTTGATGTTCCCCAGTTCTTTAGGAGTGAGCCAACTGAAATCGACATCATGGAAAGTTCCCAAACATTGCATTTGGAAACTGGAATTTAT…	1	38.8	0.86	1	2647.9			NA	3	113667791	2e-08
56	rs29016906	TTTTTTTTCCTCTCTTTTAGGTTGATGTTCCCCAGTTCTTTAGGAGTGAGCCAACTGAAATCGACATCATGGAAAGTTCCCAAACATTGCATTTGGAAACTGGAATTTATGATAACGACCCCTGGTTCAGGGTCCGGAGAGAGTCTGGGGTTTATTTTAACCCAAGTCTGGAAGAAAACAAACAGGGCATTATTTATGCTTCCCTGAAGCATTCGGTCATTGGAATGAACCCAAGACAGGCAACACATGT[A/G]CAAGAAGCACCTACGGAGTATGCGACCATATGTGTGAGGAGCTAAATCCGGTCCTGATCTCCCACCAGTGATCAGCAACTGATCTGTTAGTCAGCACCACTACTGAAGACCAACAGAAAGTCAAACAGTGGTCCTTGGCTTGAG…	1	40.5	0	1	2647.9			NA	3	113667791	7e-24
57	rs29026512	CAAAGTGTGGGCTCCAATTCATGTGCATCAGAATCTCCCTGCATTCTGTTAAAACACATTATTTTAAAGTTCTATTCCTGATCTGCTGAATCAGAAATGTTGAGTGTTGGGTTTGAGAGATTTGAATGCTAAAAAGCACACTAAAATTTGGGAACTACTGCCTTAGAGTGACGTTTGGAGAAAAACAAAGGAGGGAAATCCTTCTGGCATTAAGTACATAAGAAGGGAGGAGGAGTCTGCAGCCTAGGTA[G/A]TGAAAAGGGAAGCAGACAAGCTAAAGATAAAGCTGGCTTGTTCACAGCTTTCCTTAGGCTTTTACCTTGGTTCTGACTTCTATAGATTTAAGCCAGGCAAAAGTGTGCTCTAAGCATATGTGCTGTGGGTAATGCTGGTGTTGG…	1	40.5	0.255	1	2439.6			NA	3	114763562	2e-09
58	rs29012530	ACCACAGTGTTCGAATTCATGATATGAGTGGACTATTTCTGAGGGGGAGAAAAAAAAATCATCAATGATGATCCTTTTGACTCCTACTAATATTTAGCCAAATGACATAGTTGCCAGAGGCTAGACCTAGCGAAATCTAATGAAAGGGGTCACATTTCAGAATAATTTTGATAACTATTCAAGCCTTAATGAGCTCTTCTAAAACAAGTAAAGCCACTTTCACTCAAAGGCATAGGAGACAATTAGGAAG[C/A]ATTTTTTTCTTGCATTTATCTTTTTGAAAAACAATTGTTGATTGGTTTAGAACTTTAAGCAGTAATTTACTAAGGGATGAAAGGATTCCTAAAGTTTCTAAAATGTCTATTTTGCAACCAGATGTGTTTTAAAAGGTAAAGTTA…	1	41	0	1	2416.9			NA	3	115529917	3e-17
59	rs29012531	GTTAGAAGTAACCCAGAGGTAATGGCTTGCACACACAGGAATGCCCGCCTCCTCAGGTTCTTTCTCCTCTGCCTTAGGAAAGAGGACCTGCTCAGAGAAGTCTGAGCTCAACAACCTTTTCTACTTGATACAATCCATCTCCTCATTCTGAGTTCAGCTGTTGTGATTGCATCCTTATATACTCATTCATTTCCTTTGCTCCCAACTTTACATTCAGTCAGCCTCACAGAAATCCACTAAACTTAATAAA[C/T]GCTGCCTACAGGCTCTATGTTATCTTTGAGTGATATGATTTGTGCAAATTTTTACGTAAGAGAATTCCCTTTCCTTCCAATTTCTATTAGGTCTGTTAATGTGTCTAAAACATTTCATTAGATGACTGTTTCTATTTTTCCTTT…	1	41	0	1	2416.9			NA
60	AAFC02183160	GCAAGACACCTTTTTACTCAGAGCTGGTCCTTTCCATCTCCAATGGCTGCACTGTGGGGAAGCCACAGAATGCATTCCAATACAATCCCACAAGCCAGTT [A/G]TACTGGGGATAAGAAGCATCTTTAAATGCAACACTGATTTCATTATTTCTTTAACTCCAAGGAGAGCTTCAAGGATGTTCCTTTCTGCTGACAGCTCTGT	1	41	0	1	2425.7	1	33707847	1e-109	3	115621933	1e-20
61	BV105557	TCCATGCTCTGTTGTCTCAGTCCAGAATATCATGGTGAGTTTCATAACTTGTCAACCTTCCAATATGGAGTTTTATATTGTCTTAGGATAAATGAGAGAGAGCGTGAGCACCATTTCATCCTCTTACTTTGTACTGCTGACAAGACTGCTAAATAGTAAAAGCTATATCTTATGCACACAAGTGCACAGTGTGTGCTTATAGACGTTGATCTGGGGAGATAGAAGTTGACTCTTCACCAAGATAAACAAAGGAAGGGAGGGCRGGAAGGAGGATCGTGACAGAGAATAAGGAAGACGAAGTTGTGAACTGCACAAGAAAAATAGGAACCTACTGCTTGTTCTATGTTTTGAATTTTTTGTTGTGTCATTAGGCCCTTTCTGTCTCATAAAGTATTAGTA…	1	41	0.605	1	2700.9	1	34871494	1e-109
62	rs29020045	CCCTTCAATTCCACTTACCCACAATAATAACATCCTGTAGTGTTTGAAATATATGTTGCAGCATATTTTAATGCACCATATATCTCGAACACTGCAGGATGTTATTTTTGTTTTAAACTATGGGTTTTCAGTTAAACTGACCACATATTCATCCTTTAGGATGCTCTTTATTTCTTTTGCTCTACTGTACTTCTATGTGGAATTGTTCACCTCCTTACTAAAGAACTCCTCTTTGTATTTTTTAATGTTT[A/G]GTGTTGCCCTCCTGCTGATAAATTTTCTCAGTTTAGTTTGGAAAAATTGGCTTTGTTCAATCAAAATGTATTAAATATGTAAGTAGAATTTTCAGACAATGTTCTGATTAAGAGTTTGACTTTAAAACAGTATTTTCAAACTCT…	1	42.2	0.305	1	2815	1	35768819	0	3	117147581	8e-30
63	rs29010287	ATTTGTATGAAGATAGGTCAGAAATGGGAGCACTGGGGATAGTCTTGTGTGAACTGCGTGTATATATGTCTGTGTGTATGTGTGTGTGTGTGCCTGGTATGGTTGTTTCACTAAATCTCCACCATAATATCAAATGTGAGTAGTTTTATTTTATGTATAATGTTCACACAATCTGAATCATTACATATAACTCAGTTTCTGAAATCAGAATAATTTATTTGCTTCATCTATCTTTAACCTACAAAAAAAA[A/C]CAAACAAACCCAAAACAAAAGGGAATATTTTGCAATAATGCATGAATGACCCCCAATTTGTAAAAGAATTCTTATAAACACTATCATAGAAGTCATTTATTTGGAATGTGGCTCTAGAGTTTCCCAAAGAAGTAATTTTATAAG…	1	42.8	0	1	2367.1	1	37095259	0
64	rs29013617	AGAAGGGCAAGCTTGGGAAGCATAGCCTCCCATCTGCCCTCACATCTGGGTAGTAAGCACTGTGGTTTCAAAGATAAAGCCCCCTCTCTGAACTGAAGGGACTGAGAATAAATCGGATGGAGATGGCCGCCAGGCCTTCACTATGGGCTTGACAACAGGGATAACAACAGCCACCACCTTGTGCTCAACACATCCTCCCCCTAGGGAGAGTGATAAGTGGTTTGCGCAGATTATCCCAACCAGCCTTCAC[C/A]AAAACCCTGCAGAGATTTATGAGGAGGAAGCCAGGGCTCCGAGAAGTGACTTGTCCAAAGGCACACCATCCGTGACTGCGTCAGGATGCCACCCCAGGGGTACCTTGACTCCGAAGCTCCATCTGTTGGATCTCCACTTCCCAG…	1	42.8	1.97	1	2927.1	1	39044915	0	3	124123450	6e-09
65	NW_929833	TTTTACTGAATCAATAAAGCCACATGAGGCAGCTCATATTTTAACTGGGGAGCCTCCCCCTCCCAGGAGGTTACTGGGGACTTTAGCAGTTGACATGCTG [G/T]GGGTAGAAAGGGCCGCACACTGTTAGTGTTGGAACAGGAGGCGTTCTGGAGGTGGCCGTGAGGACAAGGATCTCAAGTGGAAGGCTGACCACTGGCCTGG	1	46.7	1.21	1	2916.9	1	41531014	1e-109	3	124359307	1e-07
66	rs29024890	AAGAGTACCTCNNNNNNNNNNNNNNNNNNNNNNNNNNNNNNNNNNNNNNNNNNNNNNNNNNAGTACCTCCAAGCACAAAGTTAGTCCAGAAATGGGCCATGACACAACAAGGCCAATTGAGGTCCTTTTCTTGAAACATGGAGGGGGCAGGGTTGCCCAGCTGTAATGAAGTAAGCCTGAAGCTACCATACAGTGTTTTCCAATATGTGCAGAACATCTATCTGCAAAAGAAAAGACTGAAGAAATGAGA[G/A]AAGAATTCCTGGTAACATGTAAGTCCCTGGCTCCACCCAACTAGGAATCTGGCCTATCCTTCAGAATACCCTTTTTTGCTTAAGCAAGTGTGAGTTGTGTTTTTGCCCTTGACAATGGGGAAAAGTTCTATTTAATAGCCATTC…	1	49	0.05	1	2910.2			NA	3	124416761	1e-10
67	rs29012833	CATTTTAAATTGACCAACTAAATATAATAACCAGGTGAATAAAGTAGGTGAGAAATTCCTATCCTCATTTTTTAAATATGAAAGAAACTAAGTGACTTCCCTAAAATCAGATGGTGAATAGTAGCAGAGCCAAATGAAAGTGTAGGATTTCAAAGTCCTAATCAAAATTTCTTAATAAAAGCACAAAAACAATTAATCAAATAAGTGATGCAAGTAATTGTCTTATACCAGACAATTTTAAAGCTATTTC[T/C]ATACATTAATCTAGATCCAAGCTGGCCTCATTTCTACTAAATATCCCTAATGTCATCAAAAAATGGAAATGAAAACAAATTCAGGATGCCTATTTAAAAAAAAATAGGTAATGAGTGTTGCCAAGTAGGTGGAGGAACTGGAAG…	1	49.1	0	1	3128.7			NA	3	124508226	6e-06
68	AAFC02105081	ATCTGCAAAGTAGTGATGATAATCTCTTAAAGTTACTGAAAAGATTAAATTAAAAAATGCTATCAAGCCTTTGCTTGTACTTGGTGTCAGATACAAGGTC [A/G]GATATTTTAATTTCATATTGATATTCATAAACACTTCTACATTTAAAGTGACAAATTTGCAAGAAGGACTGTATTTTTATTCTTTAATTGCAGTCTTGGA	1	49.1	2.17	1	3001.9	1	42787970	1e-106
69	rs29024311	TTGTCTCTGAAGATCATTTCAGGGGTTCACAGACTTCTGAAGTCCTATCCAAGGACCCTGTTAAGAACCTCTGCTCCAAGAGGCTAATAAAATATTGACCCTATGTTTCCTTATCTGTAAAAAGGAAATACTATTCACCTCCAACTAGCTTCATAAAGGAGAATAAATAACCTATGCTATTAAAACATATTGGTTCTTTGCCTAGCAGACAGATAATATTGATGCAATCCTATTATCATCATCTGCCATC[G/A]TCATTCCCTATTCGGCTTTGTGGGATGTAAATTTCCTTACTAGATGGAAGCCGCTCTGTCTGTTAAATTCCCGATACAAGGCCTTCTGGTAAGCCAGCACTGTAAGTCTTCCGACATGCCTATTAGAAACGTAATGAGTCCCTG…	1	53.4	0	1	3081.5			NA	3	195206520	2e-61
70	rs29014146	GAAGGCAGGTGAGCATCCCCAGAGAGCAGAGGGAGGGCTTCCCCTGAGGCTTCCCATCATCACTAGATCCTCCCAGGCGGCTGCAAATAAGTTTAAACAAAAGCCAAGAGGAAGGTTCAGCTTGTTTAAATCCTCGTGTGTTTTGTGTGTTTCGGTCATGGCTTTGGAGGTATAAACACACCCAGATGTTTTAAACTTTTCCCCTGTTGCATCTAATCACCAGAACCACTGGGACTCAGCGGACTCGCCC[T/C]GCCCTGCAAGGACATGCAGAGTCTAATTAAAAGGGTAGTCTTTTGTTTCCCTAATAGCTCTCAGCCCTGGGGAGTCCAGAGCATTTGGTCAACAAGACAGACCCTAATGTTTAAGGCTCCACATGTGGGCATGCCTGCATCAGA…	1	53.4	0	1	3085.2	1	45840354	0	3	194976527	1e-34
71	AAFC02039397	TTTATTATCACCTCTATAACTGTTACATTATAATTATATTATCACTACTAAAATCATTCAAGCTTTAATTCCTTAAAAGAGAGCAAATACTGATTCTTGA [C/T]TATTTGCTTTTATTACTATCAGAAATGAAATGTTGACCCCACACTCCCCAGTGAAGATGGAAATCACAGTACTGCTATAGAAAGACTGTTTTCTAGTCAG	1	53.4	0	1	3184.2	1	47757639	1e-106
72	AAFC02039397	AAGATGGAAATCACAGTACTGCTATAGAAAGACTGTTTTCTAGTCAGAATTGTGTGCCTTAAAGTCCAGTTGATGGTATCTGAAATGCACCACATAGAAA [C/T]AAAACTGTTGTGTGGTTGTGATTTCTTTTTAAAATTTGGGACTTTTCTTTAGAGAAGAGCCCACACGAAGGAGTCCAGAGGAACAAGATAAAACAAATAT	1	53.4	0	1	3184.2	1	47757793	1e-106
73	AAFC02039397	CAAAACTGTTGTGTGGTTGTGATTTCTTTTTAAAATTTGGGACTTTTCTTTAGAGAAGAGCCCACACGAAGGAGTCCAGAGGAACAAGATAAAACAAATA [C/T]CACAAGCATGTACAGAGCTTTAGGGTTTTCAAGATATCTTTCTTTGTTCACATCGATCCTGTGGTTCCGTTAACATGGGTACCTGAAGCACAGGAAGGGC	1	53.4	2.88	1	3184.2	1	47757893	1e-109
74	rs29009958	GGACTGACTGTACTTCTGATAGTTCTACAGTTCTTCATTTTTTGTCTCTTGCCTTCTGCTCTTTTATGTAGGTAAGGGGCCGTGAGACTTACGAAATGCTGCTGAAGATCAAAGAATCCCTGGAACTCATGCAGTACCTTCCTCAGCACACGATTGAAACCTACAGGCAGCAGCAGCAACAGCAGCACCAGCATTTACTTCAGAAACAGTGAGTGTATCCCTATGTCATTTTAGCAGATGTGATTAAGAT[G/A]ACTCTGTATTCAGATCGGCCACAGGATGGTTGTTGGCTGATGTAGAAGGTGAGGTTGTGAGACAGCAGAAATTGGTAGGTTCACATGAGCTGGTTTGAGGACTCCATTTTCTGCTTCAACAATCTCCTATGTTTCTTATAACCC…	1	59.2	0	1	3160.9	1	47339616	0	3	191073347	7e-55
75	rs29009709	CAATCTCAGCGGCCCTGAGGCTTCCCACCACTGTAAGCTCTTCACCTCCACAGGGCTCCCTGTAGTCTTGGAAAAACCTATCACGTTCTCCCTCCTGAGGCTGGGGTGGAATTAGGCCTTTCATGGCCTTCCCAGAGCAAAGGCATCAGTCTGTTTTCAGTAAGAATCCAAATGTTCCGAACCTATATATGTGAAGGGCACACTTAATTTTTATTGCTGTTCATGGAGCAAGAAGGTCCACTCTTAGTTT[A/G]TTATAAGTATCTTATGTATCTCAAATCTGAATCAAATGTATAATAACCTTTAACCTGATCATTGTTCTTTTATGCATAAACCTTCATAAATGGCCTAGTTTCACCATGGCATTTTAGTGGAATTAAATGTGAACTAAAAGTTAT…	1	59.2	0	1	3240.7			NA	3	186983797	3e-35
76	rs29024943	AATCATCACACTGTACACTTTATATAATGTTATTTGTCAATTACACCTTAGTAAAGTTGGGAAGGGGGTTGGAAATCCAAAGATGATGAGGGGCCAGTGAGAGGATGAAGAAGGAAACACCAGCAGGCAACCAGCCCCATAAGTAGGACTGGGAGCCTTGGCACGTCCCTTCACCTCGGCTGGAGGAGATCCCCCGCCTAGGGGCTGAAAGTGTGAATTTACCGAGCTGGGAGAAAGCTGTTTTACGGTT[T/C]CTTTGGCTCCTTACTCACGGAAGCAGACTCACACCAGAACCCTCCCCTCCGGCTCCCCTCACCAGCCCTGCAGCCCATAAAGGGTAATGGAGCCGAAGTTAAAATAGTCACATGAAACCCACCTCATTTGAAAGGGCACCTGCT…	1	59.2	0	1	3249.8	1	53781807	0	3	185881410	2e-86
77	rs29015647	GCGGCCTCATTCCCCATCCGCCGCCTTTTTCAGGTCACCGAAGCCGCCAGGCACCCGGGGCGCGGAAAAGCCCACAGCCCGGGCAGGGAAGCACCACTGCCCTCTCTCACGTCCTCGGCTCTGTCCCTCTCAGGCAGCACGGCGAACTTGGCAGGTCCTAGCTCTGCGCATAATTATGAGGATTTTAGGAATCGCAGAGATGGGTGGAAGGGGATGGGAGGATGGGAATGAATAGGACTATCCACTGACT[G/C]TCCACCGTCCCTCGGCTCAGAAACTAGAACTTGAGATTGTCTTCGCCAGGGGTCACGAAGTTTGAACTCGCCGACAGCTGCGGGCCGGCACAGTGGGGCCTGGAGCAGGCGGGTGCGGGCGGCTCCGGGCCGCGCTCCGGCAGA…	1	59.2	0	1	3240.7	1	54669267	0
78	AAFC02012626	AGATCATGTTCTTTAATCTGCAGAAACATAATTAATATTCACAATAAAAATACCAATACCAAATAACATGTAGGAAACCAGAAACAAAATTCTAAAAAAT [C/G]CCATTAAATACAGTTTGTAACTTGATAAAGATGTAGAACAAGAGTGCTATAATCTTGAATTGCATAAGTAATAGCTAGCTGGCTGCTTCTGACTCCAAAG	1	59.2	0.705	1	3282.1	1	55003459	1e-106	3	184066774	2e-12
79	rs29012779	TGTTATCATAAAGAACTAAGTTTATAACTACTTACTCAGACAAAGGATGAACCCTCATTTAGGTTTCAGTTGATTGCAGAGTAGGCCATCAATAAAAGAAGACAAAATAATTCAACAGCAGGAAAAATAAAATTTTATGCCTCTAGCCTCAAACTTCCTCATTAGTGGAAATTCTTTTAAAATACCATGAAGTATTCTCATTGCCTTAAAAATGTAATTTTTAAAGAATATTGTGAGGAAGAAAAATGCC[A/G]CAATAGAGCTGAGAAAGGTTTGTGTATAATTGTGACTTTTTTCCTGGGCCTCAGGCCCATAAATGCCTCTCCTTCCCAGCTAGCACAGTGGTAAAGAACCGCCTGCCAATACAGGAGGTGCAAGTGACACGGGTTCGATCCCTA…	1	60.6	0	1	3373.9	1	52848736	0	3	182305312	5e-25
80	rs29022387	GTTGGGATTGGCAGAACTGGGTCTTTAGATTCCTGATAACTTTGTGCTGCCATAAGAGTTAAGGACTTAAAGGATTTCAGGATACAGTGAACTCATTGGTAGTTTTGCAGTTTTCCTCTTATCTTTGAATCAGCAATTCTAATGAGCAGCTTGCCAGAGTGCACAATAAATACTCACTAAAGAGCAATTAGAACAAATAACCGTTGAGCATTCAATGAATAGGAAATTTACACATTTCCCTAAAGTAATT[A/T]GCATTCTTTTTCCTTGCTTTGTTTAAATTACCTAAATTACCTTTAATGCTGCCCTTAGTAAAACTGTTTAAAATAAGAGTCGTAAGAATTGGATCTTTCTTAAATATACCAAAACTGTATCTGAAGCTATTGAGTAGAGATAAA…	1	60.6	0.705	1	3398.7			NA	3	181776504	4e-50
81	AAFC02000531	CACCAAAGAACCTTAAGTTTGTAATGTGTAGTCTGTTATGAGTTCTTTAATATATTCTTATACGTAGAGCAATAATGCAAAAGCTGTTCTATATGCAAAC [A/T]TGATGTCTTTATTATTCAGGAAAAGAAATAACTGTTTTTTGTTGGTTGGGTTTTTTCTTAATCTTGGTTCAATGCTGGAACTAGTACTTCCTTCTCTCCT	1	61.9	0	1	3469.9	1	56915160	1e-106	3	180043685	2e-62
82	rs29013592	AGTGTGTAAGAGTATTCCTAGGCTGTCAGGATTTTCCCTGTTAGGCGGGACCAGGGTCAGGACTTAAAAGATTGTTTTTGAATTATATCTGCTACCATCATAATAAAAATCAAAATACAACTTTCACAGTTATGATTTGGGTCATATAAAACATACTCACTTAGACATCAAAGTTAATGTGCCTTGTAGTTATATTCCCAAAGGAGAGAATTGACAAAATATTTTATCCAGAAGAGATCAGACTTTAGCA[T/A]TAGGCTTGTGTTAACAGATCAGAGAAGGTGATGGTTTCATTGGACCTTGAATTAGTAGGTGGGAATTTGGAATGCCACGTCCAGTTTGTGACATCACAGTTTAATGTGGCAAGAATATAATAGCATAGTTTCTCTAGTTTGGGT…	1	61.9	2.17	1	3469.9	1	57010501	0	3	180171968	9e-42
83	rs29015261	TGAATTTTTTTTTTTTTAATTTCACCACTTTTATCTATGACCCAAGACAGTTGGCATTTCAGTAATGTCATAATATATTATAATTGGGGCTTAAGAGATAATTATTTTGGATAATTAAATACTTTTAAAATTATTTTAGGATGATGTTTTTGTTCTGTTTTTCTCATTTGGTATTATATTGCTATAATATTAATAAAAATTTCAAGTGTGTTACTTAATACATGTTGATTTGAAAGGGAAAATTCAAGAG[C/G]AACACTTTAAATTCCTTATATGAATATACTAGGAAACATCTTTAAAATGTACTGAATTTCAAGAATGATTCTATTCTGCACACTGAAATGAAAAATAGAAATATTTTTCCAGATAATTGGATAAAAATACATTCACAGATGTAT…	1	66.3	0	1	3489.9	1	58784122	0	3	178433208	2e-30
84	rs29010311	GAGATGAGATCAAGGATCAAGAAGTCCCTGAAAGATGGAAAGAACTTACAATGAGAGAAACTTAGCAAGCATGCCCAAGGAATAAGGCATTGTTGTCAGGTGGTTATGCTTAATATTTTAGATAGATAAAAGTGTTTAGAGTGTGGCCATAGGCTTGAAGTTTGCAGTGGACTGGTAATAAACTTAAGTAGAAATGAAACAGTGAAACAGCTCAGTCTGAGAAATGTGGCTCAGGTACCAGAAGTAAACA[A/G]AGATACTAAGGAAACAAAGAAGGATTTCTTGCTCAAGAAGGAATCAAACTTGACTAGGAATTAGGACCTGCGAAGTAACTTCATGCCAGCTAGTATGTTATTTCAAGGTTATTTTTGTGATTTCCTCCTTTTACTTGAACTCCT…	1	66.3	0	1	3538.1			NA
85	AAFC02024415	AAGGTGAATTTCCATTATTGAAGAGTTAAAAACATATTTATACCTTAAAAAATCTAGTGTGTTGTGGTAAAGGATTTATATAAATCCTTAACAATATGTG[G/T]ACCCCTGTTTCTGTTATACTGTTACCATAAATCCAAAGTGACTATTGCTGTCCTATCTTTAAATAATAGGAATCCTCTAAACTCTTTTTTCCCTCTCCGG	1	X	X	1	3518.7			NA	3	176852006	2e-22
86	AAFC02024415	TTTAAATAATAGGAATCCTCTAAACTCTTTTTTCCCTCTCCGGCTTAGCTGTGATAAGAACTTCTCTAAAATGAATTAGAATGAAACCAACCAGTCACTT [C/T]CCACAAAGGTTCATGCTGGCAGATTCTATCATTTAATCATTAAGTTCTATAAGTTTGTTCAAGTCCATAACATTGAATAAAAAGACTTAAATCATATAAC	1	66.3	1.11	1	3518.7			NA	3	176851828	1e-26
87	rs29019399	CTTCATAATGACCTTCCAAGTCTGCACTTCAGTTTATACCAACATGCATATATGTACAGGATATATTTTACAGTAACATGAGGATACATATATGTACTCCAAGACAGGAGTACATAATATGTTATTAGCATATTATATTTCTGTCTTTTTAAAAGTTCTAATGGTATAAAATTTACCACATTTGGTTCATATGAAATCATGGTTAATGTTTCATTAAATATTTTTTATCTTTTATATTCTAAATGCATTT[G/C]TGTTAAGGTCCCTGTGATTTTATGTGTGAAAAAACATCAAGTCCAAGGAATAGTAAATCAATTTTATGATTCAAAGCAGTACATTGATAAAATAGCAGAGGAATTAAAAGCTCTTTCTAAAACAAGTTGGATTAAGTCCCTGGT…	1	68.4	0	1	3518.7			NA
88	rs29019397	ATTGCTAAATACTTCTGTCAAGCCCCTCGAGGCATTTTCAGAATTTAGTTCTTGGATTTGTTGCGATAATTTTCAGGCTCTCCTTTTTGGTGGGGATGAGGTGAGCAACAGCTTGAAACTATGATTCATTTCTGTTTGAGTTTCTGTCAGATACTTGCAGGAAAAAGAAAATGACTAATCACCTACTAAAAATGGCAACAGATGCCATAAGCAAAATTTCATTCAACCTGTTAACTTTGGTTCCACTGTA[C/A]GAATCATTTAATTAAAAGTCTTAGTTTTTAAATATGATTTTTTAAAAATAGCATCTGCTTCTAGAATATGAGGAAATGAATTTTATGCTCAATATTTTGACAAAGTTCTTCATAATGACCTTCCAAGTCTGCACTTCAGTTTAT…	1	68.4	0.86	1	3518.7			NA	3	176394949	1e-107
89	rs29025433	GCCAGCTCCATTCTCCCATCCACGTCAGTGCGCTCACCCGGCAGTCCCAGCCCCCTGCTCTACCCTCTCCACACCCTGTCCCTCAGGACTCCTCATTCCTGGTGATGCAGCCAGAGGCTCCAGCTTGCTCTGGGACACGTTACCTGACTTCACTTGTCCTCCTGGAGAAGTGAATCCTCCTTGTTTGTCCCTCAGCCTCACTCCTCAGTCAACAAAGACACGGTGCAGGTACTGTGCTCCAAACTGAAGG[C/T]GAAAACTGTGATGTGCAGGAAAGACTGCAGTCCTGCCTCCTGCTGTAAAACGAAGTGGAGAAGGTCCATCTTGCCAAGGAGGTTGTAAAGATCAGCACGGCGACGGTGCCCGACCAGCACATGTCTACATGCTCAGGAAATGCC…	1	70.1	0	1	3595	1	64205478	0
90	rs29025711	ACCCACCCCATTTTCCAACAGCTTTGGTTCCTGCTGTCCATCCTGTGAGCACTGCCCACCCACATCAGGGACATTATTGAATTGTCTTGAATTGCTTGGTGCCAGTACTTCTCAGGGAAACATAATAGGAAGATTTTTGTTTGTTTTTCTGTTTCATAGTGTTTTCATGTTTTAAAAAATAGACCCCTGTGTAAAAGACAAAATTATGTTTACTGTCTGCTAGAATGCTTACTTCAAACTTGTCATAATA[G/A]CTTGTTCCCTTCGTTTCAATAATTCAGTACAACTTCAAAAATATGTGTTTTCTTCTTCTTACAGGTGGTTGATAGTAAAAGATTCCTTTTTACTGTATATGAAACCAGACAGTGGTGCTATTGCCTTCGTCCTGCTGGTGGATA…	1	70.1	0	1	3595	1	64824945	0	3	172914547	3e-54
91	rs29011049	AAATAATTGTGCCACTCCTAGGGGTGGGGAAGGAAGCACTCACATCCTGTTGGTAAGAGATAATGAGTCAGTAAAGTTTGGGGTCTTCGAGTTTATGTGGCTTCTTGGTACCCACGAGGGAACATTTGGGATTATAAAGTATGAAATGCATGTAATATTATTTATTACAAGAGTGGTTATTATAAACTGCATATGACTGTGAATCACTTACTGATTAAAAATAGCGAGTTCAAACAGATTCAGTCCATCA[G/A]AAGTCAGCAATGTAACATTCGTTATACAAGGGATTTCATGTTTCCGGCTATCAGAATTTTGTAACTCCATTGTACCAGTGGTTGATGTGGCACTTGATAAGTGGCACAGATAAATTTAAAAAGTGACTTACCTACAGTTAATGA…	1	70.1	0	1	3628.6	1	63095104	0	3	171130741	1e-25
92	rs29025486	AGGGGCCGAAGTGGAACTTCATGGAATGTGGCCACCCTCCCTCCAGTTCCCCCAAAGTTTAAATAGAAGCATTCCACTCTGCCCTCTTAAAATTAAGTGCTCTTACAAAGCAGACACTGGAGCATAAAATACCTTTTTACTTCATCAATTTGAATACCAGAGATTTGCCTTAAAGGGCCAGGCAATCTGAAACTTTTCAACCAAAACAAGGCACCAGATTACTGAAGGCAGATGATATTTCAAGTTAAAC[A/G]TCAAGTATATTGTCCTTACCATCAGGGATTCTGGCAGGATTAGCAGTGAATAGTGCCTATTATTATATTGATGATAAACCATTTGCATGTTATTAACATTTCACCCAGGTAGGGCTAATCCCTCATTTTATTTGTTTAAGAGCC…	1	70.1	0.455	1	3628.6	1	63440867	0	3	170757862	4e-81
93	AAFC02005783	TTGAACCCGAGTCTCCTGCTTGGCTGGTGGATTCTTTACCATGGAGCCACCTGGGAAGCCCAACTCCTTGACAATTCGCCCTTTGGTCTAACAATGCCAG [A/T]CTTGACTTGTTGCTGTTTACTAATTAAATCCACTTGGTAATTAGAAAGAACTTATGCGTCTCCCCCATCCCTGTCTTCCTCTCTGACTGAACTTCTTAAA	1	71	0	1	3628.6	1	63810507	1e-106	3	170469417	9e-06
94	AAFC02061381	TCAGTAGTGACTTCCAGAATTTTCCTGGTTGGCAGGAGCAGATTCTTAAAGGGGCTCATAAGATAAAGCTTTTGCTTCTCTCAGAATTTCAGCATTTCTT [C/T]GAGATTACTCCATCCCATTTTCAAGGAGTTCTATGCCCCATCTCTGGCCCTCCCAGGACATATCTTCAAGGTTAATGTTTAAGTGTTAATTAAGCCTAGC	1	71	0	1	3624.2			NA	3	170127344	2e-09
95	rs29022893	TTTTTTTTCTTCACAGGGAGTAGCTTGCCAGTGCCTAATGATTTATTTAAATGGAGGGATTTTTATAGGCCGAGGATATTAGGATCCTTTATTAACTTTCATGTTCAATGGATAAACAAGAGACAGCACATCAAGTTTCCCAGGGAACACAAAATTTCCCATTTTAATCACATGTTCAGTTTGAAACCTCAGTGCTTCACAGACATTCTTTGTGCACAACAAATAAATTGGTTTCCCATCCCTATCAACC[A/G]TTAATCTTGTTAAAACATTTTGGGGAGAACACAAGGAAAGAACTCATCACCAGTAGTTCACCAGCAGTAAAAGGAGAATTCATCACCCCCCACCCATGCTCCAAAGTATTACTTACTTTCATTACAAAGAATGCCTCCCCAGCC…	1	71	0	1	3658.7			NA	3	170013308	4e-44
96	rs29022894	CACAAAATTTCCCATTTTAATCACATGTTCAGTTTGAAACCTCAGTGCTTCACAGACATTCTTTGTGCACAACAAATAAATTGGTTTCCCATCCCTATCAACCATTAATCTTGTTAAAACATTTTGGGGAGAACACAAGGAAAGAACTCATCACCAGTAGTTCACCAGCAGTAAAAGGAGAATTCATCACCCCCCACCCATGCTCCAAAGTATTACTTACTTTCATTACAAAGAATGCCTCCCCAGCCAT[C/T]GGGACAAGAACACCCACTCTTTCCTTCCTGGCATCGGCCTCCATTCATGCAGTCCTCACAGCTCAAACTGCATTCGTGTCCGAAGGTGTTATCTAAACAAACTGGAATGCGATACAGTTTTAGTGAACCCTACATGTACTACCT…	1	71	1.82	1	3658.7			NA	3	170012930	4e-13
97	rs29020368	CTTTCAATTTGTGTAGCAGCCACTGTAGCACTTTCAGAAGAAGATAATGAATTAAATGTAATTCTTGGCTGTCCCCTGAAGTCCTAACAAGGACCAAATAGCTGAATCCACACTGATTTGAAACCTATCCTGGAACCATTCCATAGAAGCCTCACTTTCATTCTATAATTGGGCCAAGACAAGCTTTAATATAGCTTAATTTCTACCCTTGAAAGCACTGACAAGAATGGCTCTTGAATTATAGCAAAAT[C/T]TCATGTGTTTTCTTGTTCTATGAAGGACTCAACAAATGCCAAGACTTGTCCTTGGTTCTCATTTCTTAAGTGGGACTATGTTTATATTTTAACCCAAAGGGGCACTGCTATTACCCGACAGTTCCTTTTTTTTTTTTTAAATCT…	1	74.5	0.76	1	3666.9	1	66766081	0	3	169435694	6e-80
98	rs29019579	ATAGACACTCTTGTAAAGTAATTAGCCTTCAATTAAAATAAATAAATTTAAATTAAAAAAAGAAATTGTAAATTAAAATTTCTTACAAACAGATATTAATATTTAAGACAGAAGTCTTGATGAAAAATTTTAAACTGTTGACTTTTGGAAATATGAATGATAAAGCATAGATGGAAAGACTGGTTCATAAGGAAGTGCCTGGAGAATATAAAAATGGTGTGAATTCATTTCAGGTTTGGCGAGCTGCCTG[A/C]AACAGCATTGGAATCAGATACACGCAGATGGGGTTCAATTCCTGGGTCAGGAGTATCTCCTGGGCATAGCAACCCACTCCAGTATTCTTGCCTGGAGCCTGGGAGCCTACCTATAGGATTTGCAAAGAGTTGGGCAGGACTGAA…	1	76.1	0	1	3697.1			NA	3	163429448	6e-06
99	rs29012506	TCCTCAGATTTGTTGGATCAGTCAGATTTTGGAGAGCAGTCATTATTTTTATATCATAATATGGAGAGGCTCCTCCTTATCCTTACTTTCTAAGGCTTCTTCAGAGCCTCTTAGAGTAGATTAGTTTTCTTTCGTTACTGTAAAATCAAAGAATTTGGGTAAAACGTCTGGGAGGGATGTTAGCAAACATATATTCACTTTCACTACAATTTAGAAAACTGAGTTCCAGGAAATTGCAAATTGTCTAAGA[C/T]CTCATTGCAAATTAGTGACTAAATGGTTATTTCCTACTAACTAGCAGTACATGTTTCTTCTATTAACTCATCAGTTTGAATATCATAAATAAATGCACTAGAGCATGTAATTATTGCCTGGAAAAGAGAAAGATGCATCTCTTA…	1	76.1	1.06	1	3701.6			NA	3	162993895	2e-09
100	rs29014005	CTTCTACAGAAAACTAAGACATGGAGGTTAACTTCCTTGTCAAAGATGAGTCAGGACCAGAATCCAGACTCTGGGCTCCCAACCTGGTAGGTTTCTAATCACATCCTATCACCTCTGACATCTACAAAATGTAAGTTCCATAAGCAAACTGAATTTGATCAAAGGCAACAATTCTCCCTTTTGCTACAGACTATTAACAAACACCTTACAGGGAGGTATAAACTCCCTGACTGCTTTCCAAGTTCTCACA[T/C]ATACTCTCATTTGCTCATCACAACAGCACACACAGGACAAGATCCTCATTTTAAGAAAGTGGAAATAAAAACACAAATGGGATGAATGACGTTACTATGTTCACTGTGTCTAATTAGGTCCAAGAACTAGTGAACTGTGCAGGC…	1	78.2	0	1	3969.6			NA
101	rs29014006	GCCCCTTTGTGTAACAAGCTTTCAAAAGAGGCAAAACGTGGGACTTCAGGATTCACTAACCGATCATAAGTGTGACCCCAAGGGTTGTGTGACCAGCAGAACCCAATGAAGCTTCAACCTTAGAATATAGCCATCCCATGAGGTTCATGTTTACTGTGCTTCCCTGGAAGAGAAAGAAAAAAAATCATCATAATTTTCATTTGTATCTGTCCTGCTTGAAAAAAAAAAAGATGTGAGTAGCTTAGAGAAA[T/C]AGGTATAATAGGGATCATTAAAAAACAGATAATTATATAAAAAAAAAACACTACAAGGAAAAATAACAACCTAAGATAAAGCCACAGCTAAGATTACTACACAAAAATGGCAACTTATAGAAAATGCTAGTATTCAAAACAGCA…	1	78.2	0	1	3969.6			NA	3	160014570	1e-34
102	rs29012909	TATTTAAAATGGATAATCAATAAGGATCTACTGTACAGCCCATGGAACTCTGCTCAATGATATGTGGCAGCAGCCTGGATGGGAGGGGAGTTTGGGGGAGAATAGATACATGTATATGTATGGCTGAGTCCCTTTGCTGTTTACCTGAAACTATCATAACATTGTTAAACAGCTATATCCCAATGCAAAATAAAAAGTTCAAAAACAACACAAAGATGCTGCCATTTGACGGCCTTTCTGATATTTGTCT[T/A]CTCCTAAATGGTTGAATGAGTACAATTAATTTTACAAGTCTTTTTGTAATCACAAATGATTTTTTTAATTATATAATTTTCAGGAGGAGAAATATTGGTGAACAATGAAGTTGTATGGCCAGAGACAAATAACATGATTGTCAG…	1	78.2	0	1	3965.1			NA	3	160332943	6e-15
103	rs29012902	AATCAGCCAAGCTCCTCCTGGAGTTTTTAACAGTCTGCTTTTTGGCTGAGAACATTCTGTTGTTGCTGCTTTTAAGATTCAGACTCAGAACTGGAAGCTACCATGGGGTCACGTCCTTCAGCTTCCCTTCTGTAAACAATCTCCAAAGCACTCCTGGCAGATGGGCACCCAGGACTTTCAAGCTCTAGGTAACTAAGGAATATAATTTGAGGAAAAAATTAACCCAATCTTTTCCCCTATGATATCCAAG[T/C]ATGGATTAAGAGGCTGCCATTTATAAAATGAATTTATGGTTACCAAGGGGAAACATGGGGGGTGCGGTGAGGAATAGTTAGAGAGTTTGTGATGGACATGTGCTATATTTAAAATGGATAATCAATAAGGATCTACTGTACAGC…	1	78.2	0	1	3965.1			NA
104	rs29012901	CAGCGATTACTCCTCTGTTAATTTTCCCCTGCCAGCCCCTCCAACCAGTTTATAAATCCTTACTCTCAGGTTTGGAACACGTGCTAATCAGCCAAGCTCCTCCTGGAGTTTTTAACAGTCTGCTTTTTGGCTGAGAACATTCTGTTGTTGCTGCTTTTAAGATTCAGACTCAGAACTGGAAGCTACCATGGGGTCACGTCCTTCAGCTTCCCTTCTGTAAACAATCTCCAAAGCACTCCTGGCAGATGGG[C/T]ACCCAGGACTTTCAAGCTCTAGGTAACTAAGGAATATAATTTGAGGAAAAAATTAACCCAATCTTTTCCCCTATGATATCCAAGTATGGATTAAGAGGCTGCCATTTATAAAATGAATTTATGGTTACCAAGGGGAAACATGGG…	1	78.2	2.325	1	3965.1			NA
105	AAFC02013838	TTCAGAGGAAGCAATGCCATTTGTTCAGTGACATTAACACCTGATTGACTTGGCCGACTGAAGAATGACTGGAGCAAGTCAACCTTGTTTAGTTTTCACC [A/G]TTGAAGAATGATGTCTCATCCCATTCATAGAGCTGAACGTGATTCCAGTAACAATAAGAGGCAGAGGAAAGGATTAATTACAGGTGGGGCAGTTTTTCTC	1	82.9	0	1	4002.7			NA
106	rs29013905	GATTGGCATGATAGTTTAAACATAGGCAGGCAGGGAGCATTTCTCTTAAGTGAACATGGGCTGACTGTCAATACTGATTTGAACAAGAGATTATGGCAGAAGGAACACTGCTGATTTAGGCTCCAGTTATTAAGGGAAAAATAGTTTCTAGTATAGTTTCTTGGAGTTTGACCAAAGTGACTACTCTGACACCACTATCCAGTGAGAAAGTCCAAACTTGTATGTAGAGAGGCTGAGTAGAGAACTGAGG[G/C]CTATGATATATGACTGTAATCATTCCCACTTGTTTTAGCCAGCCCAGCTGAATGACAAATCGTTCCTAGTTTGACTTGCCTAAATTGATGACCCATAGAATCATGATCTTACAAAATGGTGGCTCTTTTATGCCACTCAGTTTT…	1	82.9	0	1	4010.7			NA
107	rs29013907	GACACCACTATCCAGTGAGAAAGTCCAAACTTGTATGTAGAGAGGCTGAGTAGAGAACTGAGGGCTATGATATATGACTGTAATCATTCCCACTTGTTTTAGCCAGCCCAGCTGAATGACAAATCGTTCCTAGTTTGACTTGCCTAAATTGATGACCCATAGAATCATGATCTTACAAAATGGTGGCTCTTTTATGCCACTCAGTTTTTGGAAGGTTTGTTGTGCAGCAGTACATCTTTAGAACAGTTTT[C/A]AATATCTGTGGATATTTTCTTAGTTCTACTTATACTACATTAGCTAATATGATCTCACATTACTTTTCTATCACCTAAACACTGAGGGTTCAGACCTCTAACCCTTGTCCGTCTATACTCAGTGCAGTTCACTTCAGTCGCTCA…	1	82.9	0	1	4010.7			NA
108	rs29012024	GCACAGAGTGTCTTTTAGGTCCACACAGACTCAGAAGTATGCAGGGGAATCTGGGTGGCACAGTTTCAGTTTAGCTAAGTTGACACAATACAAATTGCCACACTTGTTTAATATCAAAATGAGCTTCAGTGTCCCTTTGGCTGCAGATATGGGACGCTTCAGGAGTCTTTCCTCCTAGTTTGATGATCAAACATGGGAGGGAACTACACAGCCATGAGGACGCAGTGGTGGTGGTAGGAGGTGTGATCAC[G/A]CCTGGACCATTGCTGTAACCATCTACCACATCCGGCAACCCCAGCATGGTGACTGCTCTGTCAGCCTGATTCCTGAGGGGCCTTGAGGATCACAGCCTCGCCAGGGTCCCGTGAAGGACAAAGAGATTGAATGAGACAGAAATC…	1	82.9	0	1	4068.5			NA
109	rs29023119	CAAGATTTTAGTCTAACATCCCTGGGTTTACAAATACGTGTTTTTGTTGTGAGTCACTACAAAGCACGTGGGAAGCAAGTCAAGTTTAATTAAAATAAATAAAATTGTATGCTTATAATCATCAACCTGCAAGAAATTAAAATATTGATGACTCAGCTGTGGTGAAATTAGGGAGGACTGAAATATTGGTCATACCATCCTGTTTGAAAATGTTTTTCTCTATTTGAAACAACAAAATCAAACTAAAGAA[G/T]AAACACATTGATTGACCATCCCCCAACCCAAACCCTCCATCTTCAAACTTATTTTCTTCCTAAAGAAAAATTCCCAGAAATTCTATCTGAATTTTTTTTATCTACAGAAACTCTATCTGAATTTTTTTTTAAGCCATATATCCT…	1	82.9	1.16	1	3983.9	1	67754601	0	3	156359173	9e-39
110	rs29025632	GAAGGAAGGGTGCATTCCCCTCTCCCCTGGGTGCAGACTTTCCGTTTGGAGAATGTGGCAGAGCAAGAGCACCAGCTCTGGTTCTGAGAAACTGCTGAGTCCATGGCCGAACAGCCTGCCAGAGTCAAGGGCAACAAAAAGAAGGAGCTCCATCTAGTGTTGTTACAAAACAGGACTAAAGGCATTCTGATGGGCTTATTAGGTGAACAAACATACCCTGTTTTCTGGCAAGAAAATGGTACCAAAAAAA[C/A]CCAGAGCTGCTGGGGGGTGTGTGTGTGCGTGCACGCTCAGTTGTGTCTGACACTTTTGCATTGTGGGAGTTTATCATAAACAAGAAGCCGGACTTCACTATTGGCTGGGGATGGACCCAGAAACAGAAAGAAGACAAAATTGTC…	1	85.1	0	1	4191	1	73638830	0
111	rs29025633	GAGTCAAGGGCAACAAAAAGAAGGAGCTCCATCTAGTGTTGTTACAAAACAGGACTAAAGGCATTCTGATGGGCTTATTAGGTGAACAAACATACCCTGTTTTCTGGCAAGAAAATGGTACCAAAAAAACCCAGAGCTGCTGGGGGGTGTGTGTGTGCGTGCACGCTCAGTTGTGTCTGACACTTTTGCATTGTGGGAGTTTATCATAAACAAGAAGCCGGACTTCACTATTGGCTGGGGATGGACCCAG[A/G]AACAGAAAGAAGACAAAATTGTCTTAAGTGTTTAGTCCCTCAGTCGTGTCCAACTCTTTGCAATCCTTTGGACGATAGCCTGCCATCTGTCCATGGAATTTTTCAGGCAGGAATACTGGAGTGGGTTGCCATTTCCTTCTTTAG…	1	85.1	3.13	1	4191	1	73638951	0
112	AAFC02074252	CTTAAGCATTTCTTCCCAATGAGATCCAAGCTGAACAATGACACGAGCTGATGTTCAGTGGTGGAGATGCCCGTGTATCCTCGCCTAACAGCTGTCACGG [G/T]AGGTCCACACTGCTCCTGAAAGCTAGATAATTAACTGCCGTTTGCTTTGAAGTCCAGGGAAAGCTGCTTCCTACTGCGGTGCATTTACAACTTCTACAAT	1	91.3	0	1	4226.9			NA	3	150170779	2e-56
113	AAFC02074252	CAAATGTTCACTGCCTCGACCGCGTCAGTTCCACTAACTCCTTTAGATGTTCAGGTTTCTCAAAGGTATTCAAATCACTGAAGCTGCCATGTGAGGTTTT [A/T]CAAGACAGATGTTCTAAAAAAGTGACTTATTTTTTAATCACTAGATTATTAAATAAGTTTGCCAAAAACATGACTATAAGTCATGGATGTTTGCAGCTTT	1	91.3	0.305	1	4226.9			NA	3	150170745	3e-33
114	rs29027942	AAGAGTGGTAAAGACTCTAAATTTCTCTAAAAGCTCAAGCATCCTTTCANNNNNNNNNNNNNNNNNNNNNNNNNNNNNNNNNNNNNNNNNNNNNNNNNNNNNNNNNNNNNNNNNNNNNNNNNNNNNNNNNCCAGTTGGTTGGTTGTCTTTTTACTTTGCAATGAAATTTTTCTGTATAGAAATTAAAAACTTTTATGAAATAAATTTATTGAACTATTTCTTATTTAACTGCTAGGTCTCATGTCTTAGA[C/A]ACAAAAATGGGCGCTATATAATGCATTTTTAAGAAAACAATATTTATGAAATCCAACTTTGATCTAGATATTTAATAAACTAGTACAATTATTTTATCTTAAGCAAGGATTTCTAAAGCGGTATTTGTCTATACCAAAACTGCT…	1	91.9	2.525	1	2128.8	1	80583810	0	3	143976736	6e-12
115	rs29015238	ACCCACATACATTTAAGAATTCACTCAAAAGCATTTACAGAATTCCTACTGCATACAACAGACTCGTTGAATGAGATTTCAAATATTTCATGACACCTTCCCACCCCTTGTGAGGTTATATCCACCGCACATGAACTTACACTCACAATTTGACCTTGAGCCTTAGGGAAACTCTAAACCCAGGCCACTGTGCTCTCCATGGCATTCAGGACAGATGCTAGTCAATTATGTCAGTCATGGCACTCCTTAT[A/T]ACTGAGCTCAGTTCTGCGTCAAAATCCTCCATACATTCCCCAGAGGACTCCACCAATTAAGCCTAACTGGCTTTTGAATGCATGAAAGTTATTTACCATCACAAATCAAGTTCAATGTACCAAAGCCCTCATTTTCATGAAGAC…	1	96.9	0	1	4348.5			NA
116	rs29022779	TTTTTTTAACTAATATACTTTGCCACTTAATAAAGCAGATAGATGCTGGGGGAGAGATGGTGGAGGAGATATTGTTTGTGTTCAGTGGTTCCATCATTACTATTGATTGCCCAGCCTTTTTATTCACCTCAAAGACATGGCAATTAATAAAAATGGAAATGAAAGAATATCCGTGTTCCATGAGGCTTTATTGAAAGAGGAAATAAACAATACATGTAGACAAGGAATAATTCTTTGCTGGCCGTGACAA[C/T]GATGCTTGCAGAGGAAGAATGAACCTGCATCTTAAGCAGCTGAGCCTCTCTCTTAAGGTGCTAGTAAAATATCATGTCTGAGGCCTACCCCCTAGAAACCAGGCCCCCCTGACCAGTCTGTGGCTGGCTGAAATAAGGCAGAGG…	1	97	0	1	4327.7			NA	3	141479224	5e-74
117	rs29022778	GGTGTGGGACTCTGCAAGGTAGGAGCAATGAGGTAACTTGCAGGTCTGAGGAGTTAAGTTGCTTCCCCTGAGGTCACTGGCTTTGTTCCAGTGGCGAGAGGTGTCCAACCTCAGAGCCTACTCACCTTGCCTTTCACCTGTGGTTTCCAATCATCTAGTTATACTCCATCCATCTCCAGCTGCATCTAGCCTGAGATACATCCCTTCTAAATAGCTCTGCAGACAGCTGCTACAAAGAGAGGCTACTGAA[T/C]GCCATCCTAGAATTGAGTTAGTAATAACTCACCTTGAAAAATAACAAGGTTAAGGCTGAAGAATGCTCTATTTAATTCTGTTGTAATTAAGAGAACTTTTCTGCATTGCATGCTGCATAATTGAATTATACCACCGATTAATTT…	1	97	0	1	4327.7			NA	3	141478965	2e-86
118	rs29014670	AGAGCCAGAAATGAAGCATCAGAGATAAGTCTGATATGGAAAAACAAAGGAAGCAGTGCCTCTCTCCCAGGAAGGGGTGGTGATGGGCAGCTGGGAAGAGGAAACTTGGCAAGGCAAGGGGAACTCTGATGGACGTGGGTGTGTGAGCACCTCCCACCTTTCAGAACCAGTCCCAGGCAATGCTGACTGCTGAGGCTGCTGAAGAGAGCAGGCAGGGAGTCGGGCATCCAACTGGCCTCAGATGCCTCAG[C/T]CAAGGCTGGCCTTCTAGGAAGGCAGGGGAGGTGGGATGGAGTGTCATGAGGCACCCTCTTTTCAACCACCTGTCTCTCTGGCCTGCCTCAGAGTCCAAACTGCCCTTACATGCCCCTCTGGGCCAGGGTTCCCTGGGCCATGAT…	1	97	0.455	1	4366.1			NA	3	140955983	1e-06
119	rs29016057	TTTACATCCATGCAAGTTTGAACTTTACCTCTTACACAGCCATGCTAGGCGTATGGGTCATATTTGTATTATATTGTCTTTATGCTATTCAGTTTTTCCA[A/G]CTATATCTAACAGAAGAATTTATTCCAAATAGATAAAATCTTCGTTGTGGTCATGCTCTGTAAGCTGCAAACCTCTGTACAAATGTAACGAGTGACTGGT	1	X	X	1	4434.6	1	81427921	0	3	140145625	1e-19
120	rs29012593	CCTCAGGCTATGTTATTCTTTTTAAGGTTGTGCCCTGCCCCCTTCCCTCCTGTTTTAGAAGTGCCAAGTGGTAATCACTGGACCTACAGGGAATTCCCTGAATAATCCATTTTTAGAATACCATCTCAATAATAAACTATAAATATATATATATATTATATATAAATTTTCACATATATAAGTTTCTGGGCTCCTAATTTTGTTTCGTTAATCTATCTGCCTAGTGTTTAAAAGCAAAATTCAACCAAGT[A/G]AATTTGAAGAATTACAATTGGCTTCATTGGGCACTTCATGATTTTGGTAGAACCTCATCTAGCAACTAAAAGAACCTCCAAGGATTTGTACAAAATGGAAGGTTTTTATAGAAAGAAGGGTGGGAAAAGGGTTAAGTGCTAAGT…	1	97.9	0.86	1	4425.2	1	81533121	0
121	rs29021652	AAAATGTTAAGATAGCCCAGGAAATCCACTAGGGTGCACTGAAATGCTGACTTCTCAATCCTGACATAACAGAATGAGGCTACTCAGACATGGGTGTGATATTGTCCTAGACCATAAAAATAGTTTGAATTATTCTTCAAGACTACAGTCATGTAATGACGTAGAGATCCAGGGTACCATCTTTCATGGTACACCTCAGAAGTGACACAGTCCAGACAGGCTACCTGTCTCCTTATTTAAAAAAGGGGGG[G/A]AAAAGGGCTTTCTTTGTTTCAGTTTTAGAGGCAGTAAATACCTTTGCCTTGGAGCTATCCATGGTGCTTGACCCATACTCAGTCTGTCTCTTCCAGCAATTGGTGTGTTAACTTTTGGATCATAGTACCACTCAGGATCTACCT…	1	99.6	0	1	4444	1	82295903	0	3	139399124	5e-25
122	rs29026966	GGAAAGTGTCCTCCCACATTTCAGGGCAATGTCCTGAAATTTCAAAGGATACATATGTTCAGCAATTGATAGCTATGTAGTAAAGAATTGAACCTGGTCATCTGGGAATAAGATGTACAAATGAGAGACATTTGCCAGAACTTTGTGCTGCCATGGAGCAAAAGGTACAAAGCTGTCAACCATCCAGACACTGCAGAACAGGAACAAGAAGAGGGCTGTCCTAAGCCTGGAGGGGCCTCACTCACACAGC[T/C]CTCCTAAACTACATTCTCACGGAGCCTCGGAGTCCCCAGACTGCTCGATCATTCCCTCAGTGACCCATCAACATAATGAAAACCTCCCCTTCTGTGGCCCATTTCCTTGAGACCCTAGCCTCTGCAGGCCAAATTTTGTTGCTA…	1	99.6	2.22	1	4576.7			NA	3	135909821	2e-21
123	AAFC02090132	TTCTTTGGCCCACAGACATAGGGTCCATCACTGGGAGCCTGAGAAGTCATTGCTGGGACCTCCCCACTGCCCCCTTCTTTGGTTGCTTGCTCTCAACCAA [C/T]GTGAGGCTGGAACAGCCCCCTTCTTTGAACAGGAAAAAGGTGAGCAGGAGATAAAGCAGTTTACTAACTTTCTTGGGTCTGCACTCAAAGCTCAATTCCT	1	103.9	0	1	4504.1	1	82934495	1e-106
124	rs29010074	TATGATTTTTAATATCAGCAAATATATGTCTATATCCCTCCTCTGAGATAAAAAGAAGACACTATAAATGTTTCCTCATTTTACTTTTTTTCCACATGATAATATGTCTTGGAGATTTCTCAATAGTGTACAGTAAGATATTCCCCATTCCCTTTTGTGAATGGATAAAACTCCACTGCATGGAGGTACCATAGTTTATTCAGTCATTTCTGTTGCTAGGTATTTGGATTTTTTCCAGTCTTTTACTCTT[T/C]CAAATAATGTCACAGTTAGGAATCTTGCATCTTTTTATTACTTTTGTCAGGGTGGCCTTGAATGTAGCCTTTGTTTTTGTGAGTGTTAGCTTTATTTAAGAATATCTTTTACTATTTCTGTTAGCCAGGATCTAGGAGTAGTTA…	1	103.9	0	1	4520.2	1	82962124	0
125	rs29024361	ATAGGTGAAGCATTTAGCAGTGCTTAGCTAATGCTAGGCATTGACCGTCCCAAGTTTGAGCAATAAAATATCTGGCTAAATGAGAATTTTCAGGAAGCATCTAAAATATATATAAAAAAGTCTAGGAAAATCAGCAACATGAAATCTGAACAGGAGCTTATAAGAGGATGCCATGAGCTCATTATACTTTGTATCAGAAGTTCTTTATCCCTTGCAAAAGTCAGTGAACCTACCACTCCAGAGGAAGACC[T/C]AGCCTGGAGTGCTGAGGGCTGAGAGTGCCTATTTATGCTGAGAAAGAAGCAGCCTAAGACTGACTGTATGCATACTACATGATGCAGCAATTTCATCCAATAGAAACACATTCATAAATTCACCAAAATCATATACATTATTGT…	1	103.9	1.365	1	4556	1	86709991	0	3	136516065	9e-08
126	rs29009817	ATACCTGCAATGGTCAGAAAGGATGAAGAAATCATTGGGGGCTTTTAAACAAGCAGGTTTAATAAATCAATAAAGATAGATACGATTGTCATGGCCCTGTGGGGATGAGAAAGTGGCGACAATAAGTAGATTACACTTTGAAGAAGTTCAGTTATGAGGAAGGGTGGAAGGATTGTACCTTAATGGGCTGGTAAGAGAAAGAGAGGTTTTATTGTGTTTTCTTTTATTGACTTTGTTCTGGTTTTAGGCA[T/A]GGAAGCAATAGAGACAAAGAAACTGGACATATGATTACTTGAAGAGAGGTCCAAGCAATGATAGGTGAATGGGCCCAGAAGTCCAGGTAAAGGTATAGTTTGGCATAGGAGGAGGTATACCTCGTCTGAGATGGGATTAGAGCA…	1	106.6	0	1	4624.6	1	87857073	0
127	rs29017591	CCCCCCTGTTGACCCCTGCCCCAGTGAGCGCATGCGCGCAGACACACACCACACAGCTCTCCATGCACACTTACAAACACACAGGCACAGAAACCCCGCATGTGCACATACATGTCGCACACACGCACCCCCCCACATACACACACATTTGCTGCACATCCACATCCACACCACACACACTCCTCTACACACAGGACACACAGTCACACTCGCCCACGCCCAAGCAAACCCACAATATCACACACTCCCA[C/T]GTCCTTATTCCCTCTGAAAAGTCTCCTCCACTCTGACTGTGGCCCTGGCTCCTAGAAGCCAGCTGCCTCGATGCTGTGGACTCGCAAGACTCCCTGAAGAGAGGGTCATTGTCATAAGGGCACTTGAAAGCCACTTCCCCACAC…	1	106.6	0	1	4659	1	88411642	0
128	rs29024604	AGGCACTGTGAACTGAGAAAGTTTGGGAACCTCTGGGCTAAAATATAAACTGTGAACGATGGACCCTGAAGGATTATCCAGGGGAGATCAAATTCTAGTGCCACCATTTGCCTCTTTAGGAAAGACAGGTCAATTCCTGATATTTTTTTAAATGAAGTCTGAGATGCTCTCTCCCTCACATCTCTGGCCTCTTCCAGACATGTCTGGTTTCTAGGGGCAGGAAGCTACAGGCTGCTAGGATGGGGCAGTG[T/G]TTTCTCCAGAGACTTGTGGGAGCAAAGAGTAGGGTCTAGTAGGGTCTGCCAGAAATGGGGTGCATGGCACACGTGTAAGGCTGCTGGAGTTAAGAGGGAAGAGAAAAGATAAAAATCAACAAAGAATCCCACAGACGGAATTGG…	1	106.7	0	1	4706.2			NA	3	133737614	9e-08
129	rs29026523	GTGCTGACCAGGCTGTGCCTTCCTAGGAAGAGTCAAGGGAGTCTTAGAAACCAAGTAGGAGAACTAAGATTTGTTATACGGGCTCTATATGATCTGTCTT[A/G]ATTTCCAAGGCCCAGGGGCAGACAGGGCCCCATGGGACTGTGTGAATCTGGGTGTGTTGATGAGGACAGGGTTGGAGCACTCAGTACTGATTCAGGTGAG	1	X	X	1	4722.5			NA
130	rs29026456	GGAGTGGGTTGCCATTTCCTTCTCCAGGGAGTCTTCCAGGTCCAGGGATCAAACGCGGGTCTCCTGTATTGCTGGTGAAGTCTTTACCAACTGAGCTACCAGGGAAACCCTATTTTATATATAGTAGTCTATATGTTAATCCCGATGTTAAATGGGGCCCCAAGGAACAGAGACTGGTACAGAAAGTATCCACGACGCTGAGACTGTGTTTCTGACTTTCCTCATTCCTCCCTGGCAGGGGTAGGACTAG[A/G]GAGTCAGAAGATGGCTGCTTCTGAGCTCCAAGGAAGCCCAGGACATGCTCCACTGGCTTGTACTTTGCAAATTAGGTCTTGTGCTGGGGGAGGTGCTACGTGGCGCCTGGAGCCTGGCTTGATCCAGAGCCGCTGTCTTCCTGC…	1	106.7	0	1	4726.4			NA	21	40222739	7e-18
131	rs29026457	ACTGGTACAGAAAGTATCCACGACGCTGAGACTGTGTTTCTGACTTTCCTCATTCCTCCCTGGCAGGGGTAGGACTAGAGAGTCAGAAGATGGCTGCTTCTGAGCTCCAAGGAAGCCCAGGACATGCTCCACTGGCTTGTACTTTGCAAATTAGGTCTTGTGCTGGGGGAGGTGCTACGTGGCGCCTGGAGCCTGGCTTGATCCAGAGCCGCTGTCTTCCTGCTCACTGCTCAGTGATCACCTTCTGTCT[G/C]TATTTTTCTTGCTCCAGATGGGCAGAAGAAGGTTCAAGAGGAATTCGACATCGACATGGACGCGCCAGAGACAGAACGAGCAGCGGTGGCCATCCAGTCTCAGTTCAGAAAATTCCAGAAGAAAAAGGCCGGGTCCCAGTCCTA…	1	106.7	0	1	4726.4			NA	21	40222739	2e-46
132	rs29012799	TACTTAACACTACAAGATTTCCCTTTGAGAATGTCCTGGAACTAGAGAGTGGTCATAGTTGTACAGTGTTGTGACTGTACTAAATGTCCCTGAATTGAACACTTTAAAATGGTTAATTTTATATTATTTGTTACATGTAATAAAAAACATACCTGTTAAGGATTTCCAACAGGGAGGCCCCTAGAGCTTCCCTGGTGATCCAGTGGTTAAAAATCCACCTGCCAATGCAAAGAACATAAGTTTGATCCCT[G/A]GTCTGGGAATAGCCCATGTGCCACAGCTACCAAAGCCCATATGTCCTAAAGCCAATGCTCTGCAATAAGAAAAGCCATTGCCAAGAGAAGCCTGCCCACTGCAACAAAGAGTAAACCCAATTTGCCACAACCAGAGAAAGCCTA…	1	106.7	3.13	1	4761.8	1	91957676	0
133	rs29013239	TTCTAGAATGAACCAGGCTAGCTCAGCCAGCAGAGGGGTGACAGCCTGTGGGTATGCCAGGTGCTAGGAAAGCTTTGGGTTGGCTCTTCTCCCATCCCTCCCAGACTTCCCATCATGCCACCCGTCAGGAGTACCACTGGAGCCATGGCTTTGAGGGCCACCTGCAGGCCCCTCATCAGAAGCCCTGAGGGCAGGCACTAGCAGCTGCCCTAATCCCATGACCCTTCTTTAATAGGACGTCCCAGCCCAC[A/G]TCTCCAAAGCTTACCAGGAACAGCAATGTCACCCACAAGTTGTCATGTGCCATCTATCTCTACAAGGGTCAAATCAGGAGCTGCTACAGCTGCTGACCTTCAGCAGCCACTAAAGGAGTTCAGGGTGGAGATCAGGAATGCAGC…	1	112.9	0	1	4815.7	1	92709531	0
134	rs29009642	ACTAGGAATTCCGCCAGGCACACAGTAGGGCAGGCAGCAGGGCAAGCAGAGCTCCACCAGCTCCACCCCACAGGTGCAGCCCAGCTGCCCTCTGGGAAGGCACACTCCCGCAAGCAATGCGCCAGCGTGTCCTTCGTGAGTCCATGCCGATTTGTGGAACAGAATTGTGAAACACAGCAACCTTACTTTGTGCTCTGAAATTTTACTGGCAAGGGTAGGCAGTTTCCTCCTACTCCCACTTTGATGCCTT[A/C]CTTGCATCTGTCTATTAATAGTTTCAATTTGCGAGCCCTCCTTACACTGAGGTAACATGACCTCTTTACTGCCTGTGTGTTCTGGGCAGGGGTTACCTTTCTTGTGAAGAAGGTTCCGGGCTCGCACCAGGTCAGGATCGTCAG…	1	112.9	0.655	1	4879.3	1	65765503	0	21	46466193	9e-42
135	rs29024836	ATGAAGTTCCCATCCGGCCAATTGGCACCTGGGTGTCTGTTCGTGAGCCCAGAGGCATGTCTCAACAGTGGGGACATGGGTTTCAACAAAGTCTTGTCTTCAGGGTAGAGGTGGTCCTCTCCTTTCCCTCTTTCAGACATCAGACCATTCCAAGAGAGCTGTGTTTCTGTGAAAGCATATTGACACTAACGTGTGTCCTTGCAGAGGAAACTCGTTTCTGGGCTTGTTGAACCAAAGAGGATATTAAAGA[C/T]AGCAGGGCAATGGCTCCCTACTGCCCTCTTTTTGGTAGTTTCTACAGGGAAGGAGAAAGTTCTCCAAGTTGTCCCAGAGCAAAACAATGGGACTAGAAAGAAAGGGAAGAACTAGAGAAGACAGATTTGCATTCAACAGGAGGA…	1	114.2	0.05	1	4730.5	1	91622635	0
136	AF440368	ATTTGGGCTTCTGGGAACTAAGAACAAATGAACTGGTTCTTTCTGAAGTCAAGAACCGAATAATGAAAGCAACACGTGGAGGCGGAAAGCTCCCTTGTGCGTCGTCCTGTCCATCATGAGTCCTCAATGTGGCACTAAAGCTCCCCGTCCCACACTGAAACCCAGCACCAGACAGAAGCCTCCCCACCTACCCCTGGGCACACGGGACAGAACCCTTCCCAGTGGGTGTCATCCTTACTCGTCAGCACAGGGCACTACGGGTGGGCTTGTGAGTGAATCACACGCCAGTTAGGACTCCTAATAAGCATGTTGGCACGTTGGTTGCCATGCCCTCCTCCGGGGGATTTTCCTGATCCAGGGACTCTCATTAAGTACTTTTTATGAATGAATGAATGAATG…	1	114.3	4.495	1	4945.1	1	95815709	1e-107
137	AAFC02048602	GATTCATTCCAAAGGCCAGGTGATAGTCTGGCCTCTGCGGGCCCTGTTCGCTGGGTTCAGGGTTATAAATCAGGGTGCTCCGGCTGATGGGCATGGAGGC [C/T]GGAAAACATCTGTCTGCCAGCAGGGAGAAGGAGGTGCTTGCAGCCACTGGGCTGACTACAAACTCTTAGGCTCCCGGGAGTGGGAAGGCTGGGATGAAAG	1	123.2	0	1	4994.7	1	96603953	1e-106	21	36861144	7e-22
138	rs29019282	TGGCATTCAGTCATGGCATGGGAAAGAGCATGGCAGTTTGCATGGCAGTTTTATGGGCCAGGCTGGTGGTGCCACACATCACTTCTGGTGCCATTCCATTGGGCAGAGCCTAGTCGCACCCTTGTCCCTGTGGCAAATGCGGCCACCGTAAACGTCACCAGCAAGACCTTGATTTAGTTTTAGGTAATTTTTTCTCTCATCTTTCCTTTTCTCCATGATACTGCTGAATTACTGCTCCCATGATACGCAC[T/C]CCCCGCCCCCTACAATGTTGGGCGATTGTTCCTCCGGGTCCTTTATGTGTGACGGTTCTTGGATGCAGACAACAGAAACTCAGGCTCGGCAAATATAGGCAGACAATGAATTTCATGGAAGGCTGTAAGTCTGTGTACCGAATT…	1	123.2	3.435	1	5009.7	1	100281073	0
139	rs29022221	GAAAGGGCGTTTCTGTGCCACAGAAGGAAAATGATTGATCACCGTGGCCTGGCTTGAGTTAGCCAAGAACAAATCACGTCAGCCTTGCCCTCCCTTCCTTATTCCACTGGTTTATTAGGTCAGCCAAGGAAGGAAACACGCAAGACAGGAGAGCTTCATTGTTCCAAGACAATTGGTATAGGAAAGGGCCACTTAAATTAACCCACTTATAAAGGAAAGCAAAATTCTACATTAAATAATGAAAAGGGGG[G/T]TTTTATCGGGGCTTTACTCGGCAAAATAAGCTTAAAATTATGAAAATAAGTTTTTTTTTTCTTTTCTTTGAAACATTGTTGACAATTATTACTGAGCATGGGTCATGCGACAGCCTCCGGCAATGAAGACACATTGGTGAACAA…	1	130	0.1	1	5116	29	10458111	0	3	15356678	4e-07
140	rs29016164	AGAGCAAGCCGAACCGCGTAGTGCTGGTCGGCTCGCGTGCTGTCTCGTCAGAGACTGATGGGTAGCAGGTGTCTGTGCTCTAAACTGAAAGTGCCCAGGCTGGGGCAGCCTGCTTTTATGGAGGTTGCTGAGGAGGCTTCTGTTGCTTTTGACCAATTAGTGTGGCCGTGGAGGGATAAGTGACCTCGTTTGCAGCTACCATTAGAATCACAAGCTCTGTGACTCTCTCCATATGGTTCCCTGCTACTTG[T/G]GATTTTTTTATCTTCCTTCTAAGCTCTGATATCCTGTGGGCATAAGGAGATGTAATTTTTCTAATAGTTAAAATGGTTTAATGTTTGTTCTTGGAGGAAATACAGTGAGTTGCTTAGGCTTTTATTTCTATTAATCCATGCTAA…	1	130.2	0	1	5123.5			NA	3	16910496	3e-26
141	rs29016166	AGCTACCATTAGAATCACAAGCTCTGTGACTCTCTCCATATGGTTCCCTGCTACTTGTGATTTTTTTATCTTCCTTCTAAGCTCTGATATCCTGTGGGCATAAGGAGATGTAATTTTTCTAATAGTTAAAATGGTTTAATGTTTGTTCTTGGAGGAAATACAGTGAGTTGCTTAGGCTTTTATTTCTATTAATCCATGCTAATAGATTATATGAAATATAAATAGAATTATTTGGAGGTTTTCATATTGG[G/A]GCTGATAGAATTCCTGATATAATATGGGTTTAAAGGATGTGTTTGTCTTTGGGGTTTTTGGTGGTTTGTTGAAAGAGATTTACAGGTTCTTTCAAGGCTTTCTCTGGCTTATGTATATTCCCATAAATGTATTTTCTGTACTTT…	1	130.2	1.465	1	5123.5			NA	3	16910565	1e-06
142	rs29020582	AAAGTGCTAATTATCTTTGGACACAGAGGACCTGCACACCAGAGACAGAGGTCCGCATTAAGTAAAGTGGATTTCACTTTCTTCAGTTAAGAGATTTCTCCATTTTCCTCTTTGTAATGATGCAAGAGATACTTAGTCCACCAAGCCTCATTTTAGAACTTTTTCCAGATAAAGAAACTATCTGCTGGCCATTTGCAGCCCGTCTACATATTGAGCCTATGTATATACAAAGAAATTGTTCCATAAGCAT[T/C]TCTTTTGGTTCAGTGATTTTTATTTGATTGTGGGCCAGTGCCTAGGACCTGGGAAGAATCCAAAGCTGTAAAGATCATGAGTTTCTTGCTTAGATGGTAGATTATTCTGGTTAGCATATAGATTGGCACCCTCCTACTCCGTCA…	1	133.1		1	5174			NA	3	18926017	8e-67
143	rs29012920	GCCCACCTCCACCTACCCATGAGTTCTTACCTCTGTTAGGAGCTCGGTAACATCCTAGCGTGAGAGCTCACTGCGCGTCCCAGGGATTACTCCCAACAGCCCTGGTGTGTACTGAACTCCTAGAACTTGAACAAGCTGCCTCAGGACAGGCCACAGGTTAGAGATGCTGCTTGGTCTGACTCTTGCCGTTAAGTGGCACTGTTTGTTAACCGACTGACTGACCTGAGGGGCTTTGCAAGTTGATAGAACT[A/G]CATGTCTAAGCATCATTTATCCTGCTGCTACTGCTGCTAAGTCACTTCAGTCGTGTCCGACTCTGTGCGACCCCATAGACGGCAGCCCACCAGGCTCCCCCATCCCTGGGATTCTCCAGGCAAGAACAGTGGAGTGGGTTGCCA…	2	0	0.81	2	249	2	1121894	0	2	127899655	4e-10
144	rs29021066	TGCCTTTCAGTGCTGCTGCTCTTCTCTGCTCCACGCTAGATACATGCACACAGCTCTTCCTTAATTCCCTAGAGTACAGCCAAGGCAACTGAAATACTCAGCCCTTCACGGACGCGTTAGGGATAATTCAAGCACAACATAGAAAGTGTCTTATAATTCAGCTGCCACTAAAAGTGACTCTCTGCTCTTAGGATCTTCCGTCAATATTAAATATTGTATATACAGTTGATCCTGTATGTCAGTGTTCCAT[T/G]CGGCAGGTCACCCCAGGCATCTATGCACGGTGAAGTTTTTACACTTCCCTCGACTGAGCGACTGAACTGAACTGAACTGAACTCCTTTATTTACAGCTGGGAAGAGGTCTGCCCATCCATGCCCAAGCCTGCCCCATCGCTTAC…	2	1.6	0	2	222.2	2	943273	0
145	AAFC02055012	CTTGTTCTTCTAACGGTGTCCTGTCCACCTGAATCCCAGAGTCCTCTCTGCTTAAGGACTGTTGATCATTTTCATCTTCACTTTCTTCAGACCAATTCTG [A/G]TTAAAAGAAGGAAATACACCTTAACCTTAGAGTACCTAACAAATGGACCTATTTAGATGAAAAGATTATGAAAATTTCAGAAGCAAAAACTATATCAAAT	2	1.6	0	2	388.6	2	773009	1e-106
146	rs29022242	AATTTACAGGAAAAGGTCCTTTTCTTTTTCTACTTTTATTGCTTTCACTTCCTGTTCCTCTTTGGTGTGGAAAGTAGGAGGGTTGGGAGAGAAAGTAAAAAGGGAGATAGGGAAGGGACGAGAAGGAACAAAAGGGGAACACACCAAGGTGCCCACAACGGACTGGTGTGCAGGTACACGCTTGCTCTGCCCGGGGGACAACAGTGAGCCCGGCGCCTGCCCTTCCCCCGGTGTCTAGTCCTCGCTATCA[A/G]CTAGATGATAATTCCATGTTAGAGTCGAAAAAGCGGTTCTAAGAGAGTAACCACTGATGCTAACAGCTATTATTTATGGAGGGTTAATCATATTTCACAATGCTACCGAATTCATTTAATTCTGATTATGAAAATAACTATTAA…	2	1.6	0	2	228	2	1100601	0	2	127617632	2e-15
147	rs29022245	AGGCAGATTCTTTATCGTCTGAGCTATCAGGGAAGCCCAAGAATACCAGAGTGTATAGCCTATCCCTTCTCCAGGGGATCTTCCAGACCTAGGAATCGAACCTGGGGGCCTCCTGCATTGCAGGCAGATTCCTTACCAGCTGACCTACCAGGGAAGCCCCTGCTGAATCATGCTCTCTTCTAAATCAGGCTTTGAAAGCAAAGAGCAGCTGGTTTCCTATACCTGTGCCATTGGGCCCCTCCTTCCCCTC[G/A]CCCCCTCTCCTAGGGTCATAGGGCACATCCTGGGCTGTCTGCATATCTTCTCCCCTACATCCCCTCCACCTGGCCTCTAATGTCCACCCACCTTTCTAAGGCTTGGACTTCAGTGATAGATTCCTTTATCTCCAAGGACTTTGA…	2	1.6	0	2	228	2	1101262	0
148	rs29013334	CCTCTGGACTGTACTGCGGGCCACTGTGATTCTTTCTTTGGGCAGTTAGTTCTCTGCTTTTATTGCCACTTCTCCCTTGCCCCGGGTACAAGGAAGAAAAGGTTTCCCACCATTTCAGTTCTACAAGGATCAAGTCATCACCCGCTGCTGTCACTCACCCCATGACAGTGAGCCTTAGGGAGACTCAGGGTGGAGGAAACCAGAGAACACTCTGTGCTTCCGGTGAATGGGGCTGCCTGCTGTTAGATGC[G/A]TATCTCAGGAAGAATTTCGATGACTCCAGATCTTACATCTTCCTGTACACAGAAAAGCATGAAAAATTATGAACTTGAGATGTCTGTTCTTTGTGATTAGCAGTAGTCTTTTGTTGCTCAACTGCATGTTTTTCCCAGCAAAAA…	2	1.6	0	2	313.1			NA
149	rs29012073	TACTACTGGTTATAACAAACTGCCAGCCCAACTTTCTGATATGTCTTGAGATGTTTTTAGTCCCACAATTTAACAACTGAATCCCAGAATTAATCTACAATTCAGTCAGGATCCTTAGTCATTAACCCTCACCGACCAGCCAGATTTTTCCATTCTTCAGGTTACAGGACACTGGCCTTTAACAAAAGCAACTTAATTTCCTATCTACCTGCCCCTCAATTACCTTATCCATCCACGCAAACAGGTTTTA[T/C]TGAACATACATTCTGTGCACTAAGCAGTATGATCAGCTGTTTGGATAAAATGGTAATAGCTTTTAGACTTCAGTGGGGAGACAGACAAGGGAAAGATTATAACAGGGGGTTGGGAGGTAAGTGAAATAGGTGAGGGAGATTAAG…	2	1.6	0	2	380	9	24953248	0
150	AAFC02113672	TCAACTACTTTAGGGGCTAAGGAGGTCATCTGTCACTACCTGGGGAGTGGCAACACAGTAGTCTTATTCATTAGACTGTGTTCTCAGTAAAGTACATATA [A/G]CTTTCTACAGCAAAGGATAATTCTCCAAATTTTATGCTCAACTGTATATTATGCTTAAGAGTAAACAATAAATTTATAACAAAACTGACGGGGTTCTTTT	2	1.6	3.03	2	278	2	1676465	1e-109
151	rs29013415	TGGTGTTTCTCTTTAGGATATACCTTACATATAAATGAGGCAGATTATTACAATAAATATTTGCCATTTGATAATTCAGACTAGAAAAGCATATGTGTATATCTCAATCTGTAACTATAAAACATTTGCAAAATTATATATGCTACGTAACTAGAATATATATACACCATATTCATAACATACCTATGCAAAGATAAAACAAAGAGATTTAGGGAGATGTTTCTAATTAACACAATGCCAACTTTTAAAT[A/G]CATTTTAAACACCCAAATTCACTGTGGGAATTTTCAGGAAGAATTACATGCTCCGTGCTATTTTCAGAATATGAAGTTTAAGCTAGTACATCTGTTAAATACTGAAATAGCCAAAAGGAATCCCCAAAGACACAGTCTGCTTTT…	2	7.7	3.785	2	69.2	2	4734467	0	2	187820502	2e-61
152	AAFC02047724	AATATCTTGGGGCTTTCAGCTGTGTTCAGGTCTTAGCCATGGCCCTATGTAGGCAAAAATGTGTCAGAGTAGTTGGCAATATAATGACCCAGAACTGTTA [C/T]GTCTGTTGGCAAAATGTAGGCTGGCATAAGGTTGCTCCATATGTGGTTCCAACTAAACACTGACTTGCCAGATTTATCAAGCAGCCACATACAGATTTGA	2	15.2	0	2	494.9			NA	2	184810938	5e-35
153	rs29012658	AGATCCTAATCAGTTCTTGGCTTGCCTTGACCATGAGCTGATCGTGTCCCACACTCCCCTTCATGTCCTCCATATTAATTCAAAAACACAGAAGTGTTCTATTTTTGAACTACCTCTACACTGGAGATAAGCCAATTGAACTTTTAAAAAACAAAGTAGTCCTAATGATGCTAATATGCTGCCAGGGTTGAAAACAACTGAGTCATGTCTTGACAATAAATGAGTGAGTGAATGAATGAGTAACAAAAAA[A/G]CACATACTCACTGTGTGAACTGTTCCTTAAGCTTTTCGAGGGTTAAGTGGCTTTTGTGAATGCCACCTCTTAGAACTTTATAATTCTGGTCTTCCAAAGGTTCCATTCTACCAAATGCATACTCTTGTTCTATTGCACTAATAA…	2	15.2	0	2	449.1			NA	2	182863743	2e-08
154	rs29010223	CCCATTTTGCACCTGGAGGACAAAAAGAAAATAACTATTACTTCAGAACATAGGGGGAATATTCCAGAGAACTTAGTACCATGTCATGTAAATCTCTGTAGAGGGAAAAATCTGCTATGCATCACTTAAAGGCAAGAAACTTAGATAAATTATCCAACTGGTGATTTGTGGGACGAAATTTTTCCTGGAAAGATTTCCTTTTAAATTTTAAAAGATAAAAATTTATCACCAGTTTTTAGACCATTTTCTA[A/C]GAAGTCAAAAGAGAAAACGATTGGCTACAATGCTAATGCTGTTAACACGCATGCATGCTATACATACATGGAGTATGTGTGTATTTCTAACTTAAACGATTTTGTTCTGCTGGCTGTCAGACAAGCATTCAAAGATACCCCTTT…	2	15.2	1.715	2	530.1			NA	2	182819216	1e-19
155	rs29023429	GTACAACACACCCAGGAGTGTTCTCAGAACACCTTTGATTTCACCACTCCTGGGTGTTCACAGAGAAGGGATGATACTGAAAGGTATGCAGTCAAACAGTAATGGTTAGATGTCATCTTCTGCTGGGAAGTAAGATAATTAAGTAATTGCTTTGCTTTCATGCCACCACTTACAGACACCATAGTCTCTCTCGGGAAAATAATAACCTTTTTAAGTGGACCAAGCCCATACTTTATAGCATATGACTTTT[G/T]GGGGGTTCTGCAGTGTTTAGCATTTGAGATTGTATTTTGGATACATTTCAGAGGAGTCAAGCCAACTTGGCATTACTCAGTGTCTGACCAGCCAACCTGGACCCCTTCAGAAGGTGATTTTCCAGGCTGAATTTTTCAGGGCCT…	2	18.6	0.05	2	514.3			NA	2	182462754	2e-42
156	rs29016204	GAAGTCATTAGAAAAATATTCCATGAAATGGTTTTTTCAAGGGATGAAGGGAATCGTCTTAGCTATAAAACAAGGAAGGTGGAAGAGACAGTGATTCCCAGAATGGGCACTTTTAAAAAATGCACATTCCTGGACACCATACCAAACCTCAAGGGTAGCAGAGGACCTCAAGCCTGTGGCCTATAAAATGACTTTCCACTTTATCATGTCAGCTGCATCTTATGAAGTTAGGCTGCCATGACTACCATCT[T/C]TCTTTCTGTGTTCTACCAGCCTCAGGCTTCTGCCACCACCTTCTTTGATGTCTGTTCCCCCTGAACTCTCATCTGCACCCTGATCCTAACCAACTCCCTTGAGTCTCCTTTCCAGGAAGACCTGTTAGCTAGGGCACAGTGGCA…	2	18.7	0	2	639.1	1	90166049	0
157	AAFC02015166	TCATTAGGCAGTGTGCCTTTAGGGTACCTGGACTCATAGAAGGAAATGAGTACAGATTCCGTATAAAGGCAGCTAACATTGTGGGAGAGGGAGAGCCACG [C/T]GAACTAGCAGAATCTGTAATTGCAAAGGACATCCTTCATCCTCCAGAAGTAGAACTTGATGTAACCTGCCGTGATGTCATCACCGTCAGAGTGGGCCAGA	2	18.7	0.2	2	633.4	2	7815073	1e-106	2	179280484	7e-65
158	rs29020690	CAGGCAGCTGGCGTGAATGCTCCCACCTCTAAAGTGCCCAGCTGGCTATTACGGGACAGTCTGGACCATCATCTGGGGGCCTGGACCCTGGATCATTGGTCCTGATAAGGAGCACACCACACTGGTCATCTAGAAGCAGAATGAAAACAGAGAGATGTTGAGGCTGGATTGTCTCTGTTCACAGGATTGCCTTGCCCTTACAAATATTTATATATGTGTGTCTAAGTAGAAAGATCTCATAAAAGAAAAC[G/A]AGTAAATCAACCTCCAAACTTTCTTGTATGTAAAGGAGGAAAGGCTGGCTGCAAGACAGACTTCCCGACCTGCAAAAGCTGTGATCTCATTTCTGTGTAGACAGAAATTACAGGGGACAGTAATGTATGATTGAGACACTGCTA…	2	19.1	1.82	2	764.8	2	11514072	0	2	177510706	2e-61
159	rs29024489	GGGTGGATAGCCACTTGGTGTTGAAGAATCTGGGCTCTTTCTCGTACAGAGCAGGGAAGACACAAGAAAGGGTGCTGGTGTCCAAGGACACTGGACTGTGAGAAGGGCAAGGACCCTGTAGCCCTCTGAGGAAACAAGAAAAGCCCCAGCATCGTTGGAAAATTATTAGCCCACTGGCTCCATCTGAGTGGGACTCTGTCTATTGCATTCATCTCCATATCCCTGGAGCATCACTAGGCGCCTGGCATGT[A/G]GTGGACATCAGACACATATTTACTATAGAGCGGAGCAGCCTTAAGCTTTAGGTTCCCTTCTCTATGCATTCTAAAAATATTCACTTTTGTACCTGACTTTGTATTTGCAGTCTTATATTCTTTATCATAAGAGGATCTCCCAAC…	2	22.7	0.1	2	764.8	2	11109789	0
160	rs29013504	AATCAGATGAGTGTAGATATTATAGGTATCTAAAGATACCTTGCTCTGTAAGTACTGAAAGAACCTTGAAATTGGGTAGCTTCCCCACCAAATTGCCCCAGAGGTGTGGCTTGTGAGGGCGGGATCATGCTGAAATGTCAAGAAATGGCTCTAGTTCATTTTATAAAGCCATTTTGGCTGTTGGCTAGTTTCATTAAAACAGGGCTCATAATTATAGGATGATTAGCTAAAATGTCAGTGTTACTATGAT[A/G]TCTTTCCTGGGGGAAGGACAACAGCTAAGTGCTGGCAGCCCCAGCCTTGCTGCTGTTGCAGTACATGTTCTACTAGAGCATGCCAGAGTCCAGCTGCCCTTCGTAGGGACCATGGCAAAGCATAGAAAGAGAGCAGAGAGGTGG…	2	22.9	0.505	2	793.5			NA
161	rs29027188	GAAGGAACAGAGAGAGTCAAGACTATGGAAATTGGATCTTTTATGTTTCATTTTCAATAGGAAAACAAGTTTCTGCCTTAGGTCAAAACAGCTATCACTGTGATGACAGAAAGATTCGTCATGTGGTGTGAAGACACCAAAAAGCAGGCTTCATTACCTATCAAGAGGTTAAGTTTGTGACTGGAGCCCCCAAAGCAGCAAGCTGCGCCCCAGTGGTGAGCCCCACCTCCCAAGGCTTTCTAAACCTGCT[C/T]ACCCTTCTCCATCTAGGGGTCTTTTGTAACCAAAAGGACGGCTGGGAATTAAATCCAGGCAGATTTGAAGGCCGATTACCTTCCTCACTATTCCGCGGAGAGTGAGCTCTGTGGATGCTGGAGTTTTAATTACACACTTGCTTT…	2	23.8	3.335	2	860.1	2	17570632	0	2	172794548	1e-37
162	rs29012418	ATCTTAATCGAGGCTGAGTTGAAAGATGTTTGTAAACCTTTGGTCTATAATGATTCCGAGTACTTCTGGCTTAAAGGTGGAGACTGTTTATTTACTCCCTTGAGGGTTTGCCTGAATAAGAAAAGGCGAAATAACAGATGTCCAGAAACACTGCCTTAACACATCAGAACAAATATTTGTTAGACTCGGGGCCAGTTTCCTCCTCAGAGGCAGACACAAACCGTCTAAATAATGAAATGCATTAGAGTAA[C/T]GGGAAAAGTTCATTGTCTATGCTATTTTTCACATAGTTTTGTGAGTGCAGTTGTTGGGACTGATCTGGTTTTCAAAGCAGCCTGTACATGCAGATTCATTCTCTACGAAAACTGACCTTTGCATCCAGATAGCTAAAATTCAAT…	2	30.4	0	2	863.4	2	17601415	0	2	172764050	1e-119
163	rs29012194	TTGTTTTTCTGGGTCTTGTAACATTCACAGTACTTGACAGTTTTAAAATTTTAATTTGTTATAATTCTTTTCCTCATTTTAAATAGTCACTTTTGCTTCTAATTTTGTATTCTTTCTCTTATCAAGTTCCCCAATCTCCAAACTGGGTAATTTTCAAGCTCCATCAAACCTAGTTCTGCCCTTGGGACCCTCATGAATCCTCTAACAAGAAGCACTCCCTAAGGCCTTCCAAATTTACCTCCATGTCCAT[C/T]GCAGGAAGAAATTGTAAGGACAGTGCCGTTCTCCTGAGTCAGAACTGAAGCTGGCCAGAGATGCCTACTTGAAGTGTCCTTTATCCTGAGCTACATCCTGAGTTCACTTAGCCTGCTTAGATGAAGGTCATCGTCAGCCATCTC…	2	30.4	0	2	914.7			NA
164	rs29024921	CATTTATTAAAGTTCTTAATCTGACATTGTGAATTACAGGTATCAATTAGTGGTATGAACCAAACATTAACTTTTTATGATGTCTTTTGCCTTTCTAGAGATACTTGCATTTTTATCATTTAAAGGACTCCATTTGCATTACTTTTAGAGCTTTTAGATTATTTAATACTGTAAGTAATCTTAAATCCAATTTGAAACTATGGCACACATGTTTATCTTCTCTCTTGCATCTAGAAGTGTGAAGAATTAT[G/A]GTATCGTCAGCATTTCTAAAACTATTATGTTATTTGCATTGTGAGCAAATGCTTATAGTTCCTCACTTCTACATTTTAAGCAGAATATACAGTCTTTTGTCAAATACTTCTGGTATGCATTAAAATAGAGAAAGGAATATTGTT…	2	30.4	0	2	950.7	2	22152639	0	2	170555010	2e-15
165	G73155	AAAACTAGTAAGTACATAAGTACATATCTACTGGCCTTTGATCTGACTAGTTCCCCAGTCTCAGGTCT[G/A]TTTGCTGTTAATCACCAGTGAGAGAAGGTCCTACCCTATCTTAAGTGGTTCTCATGTCTCCCTCTGGGCCATCCATACTTAAAAGCCCTGGATGTTCCTAACTCCTATCTAATGGGATCTGAAGGGAGAGACTTGAATCTGAATACCAGGTTATACGATACAGAGACCTCATTGCATCTTGG	2	32.6	0	2	975.6	2	18895035	1e-87	2	169920106	3e-08
166	rs29019515	TATTTAAACGCTCATAAAACATTTCTACTTTTTGTGACAAAAATTTTGATGTACTTACAAACGGAAGAAGAATGCCTGGTGTTAATTATATAAAGGCAGTGTAAATATATAAAGCACATTGCTTTTATAGCCATGCGTCAACCCATATATACCATTTGGGTAGGTTTATTGTAAATTTCCCATAAAGCAATATTCTGTTTGTTCTTTAATAAAGTGTGGGTTTTGCCACTGGTGGAGAATAGTAACCACC[T/C]TTTAATTTCACAATTAGTGGCTTCTCTCTAAGATAAGATTGGCCTGAAAGGATAAATGCATTCCAGTTCAGAGAAATTAATATCGCCTAGGTGAACAAAGCTCTAAATTGAATACCAAACAGACTTCATCTTAGAGCCCCACAA…	2	32.8	0	2	1028			NA	2	168434628	6e-06
167	rs29019512	CTGCGAGGCCAAAAATGAACTCTGTCTTTATAAAGTCTCATTTATACCTCGGCAGAAAAATCAGACACTTATGCCTAACACTTCATTGTTCCATGAGAGTCTTAGCTACTGAAAGTCATATTGTCTAACCCTTTTTTTCTGACACATAAAGAACTTTTACATTGTAAAAAAGATTTTTAAAGATGCAGTGAGAGTTTAACTTGAAAATGGAAGCATTTTCAAGATAAAGAGTGGAAACAAAGAACAGCAT[A/T]ATAGGTATTATGTTCGGTAGACATTTTAAGATGAGTTATTGTAGGCATTTTTAAAATACAGAGAACAATGTTTTTAACCTTTATGTGTATATTTAAACGCTCATAAAACATTTCTACTTTTTGTGACAAAAATTTTGATGTACT…	2	32.8	0	2	1028			NA	2	168433972	1e-62
168	rs29016537	AGTGTACCTTGCAAGGGCAGGGGAGGGGCTGGGGAGCCTCCAGTTGACCAGGTCCAGCTCATGGGTCAAGCACAGGTCATATCCTCTTAATTACTGTTCCATCAAGAAGGTAGCTACCCTTTCTATTGAAGAATTTGTCCTTTGGGAGTCAAGTGGGCCCTACGAATCAGATTGACAGGAATAATTTCTTAGGTCTACGTTACGTTAATGTTTGTTAATAACCGTTAAATCCTGTGTGCTTCCTCCTGGA[C/T]AAGTGTGTTCCTGGTGACAGTGCAGGGGTCCCTCTCTGCCACAGATTATCAGCAGCCTGCAGAGCGAGAGCATCAGGACAGAAGGATAGCTTTTCTCCACTGAACTGATGAAAAGTGAAAGGAGAACCAAGGCCACGTCCTTTG…	2	32.8	0	2	1028			NA	2	168264006	1e-28
169	rs29012101	CCTAATCTATTTTTCTTGTTGAGGATACTGAACCAGCACCCTAAATGGCTTTCTAGTCTGGGTTTTTCTTTGTACCTTCCCATCCCTCTTTTTTCTTCTCTTCCAACTTATCCTCCACAGTTGTTGGAGATGTCTATTTAAATTATGATCTTCCTATGTAGTTCTCTACCTACAACCCTTCACTTACCCGTCATCAGAATATAGGATATAGACCAAACTGCTTAAGGTGGGGGAAAAGATTTCTATAATC[T/G]GACCAATTTCTCTGCCTCATCTCTCATCTGTGCCTCTTGTGTACACTTTGCTTTCATCACAGTTCTGAAATACATCACAGTTCTGAAATAATCTCTGTACACATTTTGCTGTCTCTTGGCTGGAATTCCACCCAAACTCTTCTT…	2	32.8	0	2	1079.3	2	22790931	0
170	rs29017495	TCCTAATTATTAATCATCTAGTAAGGCATAGATTGTTGAAAATAATACTCTGAATTACTGATGATAGCATTATAGTGCCCAATGACAAAGAAACATATCTATACATGCACCACAATAGTAACTAGGCACATTTTCACACTCATAGGCTGCTGCCTCTAAACTAGACACTTTAGATCTAAAGTAAAGGACAAACGTACAGTAAAATGATATATCAGAAGCTTTGGGTGTGGGAGGCAGAGCAAGAGAGGGC[A/G]TATCTAAAGAAAAAAATCAAAACCTCTTGCATATTAATCAATTAATTTGGGATATGAGATTACAAATATGGGAATTTTCATTTTGTATTTCCAACTACATCAGTTTTCAAAAAATACCAATTTTTGGTTCTTTGCCATTTTCCT…	2	32.8	0	2	1123.9			NA
171	AAFC02121627	ATAGCTTACAGTTATTTAAAAGCACTTTTCCTTTTCCATTTTTAATTCAATTTGAGTGTCATATGGTGTCTCTCTAGATTCAAGGAAACACACTGCATAC [G/T]GCCTACTGTCAAAACATATACTTCGTATTTTGCTAAAAATATGTCCAAAACTTGTTTAAATATAAATAATGTAAAAATATGATCAATTTTATTTGCTGCG	2	32.8	0.91	2	1126.9			NA	2	165770763	1e-51
172	rs29010212	CTAGCCCAATTCCAGGCACTTTGCATATTTTTTCACATTCACATCTTTCAAAGGCAGATTAAGATCAACTAAATCATTTTATAGACAAGAATAGCCTTTATCTTAAAAGTAGAAAAAAGTCAAATAGAAAAACCAATGAATCATTAAAATTAACTTATTTCAGTGTGTGGAATGATTAACTTTATAATACCACTGTTTCTCCATCAGTAATTGCATAAATAGTACCTTTCTTATGCAGATTTTGTACAGG[G/A]GTCTTAATGAACTATATCAATTGGTGAGCTATAAGATCTAATGCAAAAAGTAAATCTGGAAAAAATCAATCTTCAAATTGTGATAACCAAGCTTTGTTGAAATTTAATATATGAAATCTACATGACAAAAATCAGTATGCTGTC…	2	34.5	1.21	2	1136.4	2	24179041	0	2	165116078	2e-27
173	AAFC02031043	ACATTTCAGATAAGACTTTTCTTACCATCCATTTTTATAAAATTTCCTAAAGTAAATTCTTGAAAGATTCACATTTTGAACTGAACCCTTACATATAATC [A/G]TGAACATTTCTTTCAGAGTTTCACTTTGCTTTTACTTCAGGCTTTGAAATAACCATAAAGTGAACCTTTAATTTCATTTCTAGAACATTCTAGGTTGAAG	2	36.9	0.405	2	1202.6	2	23157355	1e-109	2	162864380	5e-32
174	AAFC02031043	GAAACCCACTCATCACATAAAGGAGAGTGGGCTTTATCCATGACTCTGTAACATGTTTCTCTTCTTAGTTTTCTGTTTCTGTGATCATTATACTCTATTC [A/C]TCCTTTAAATGTTGGTGTTTTTCTGGATCTGGTCTTGATTCTCATTGTTCTTCACTTTCTTGGGGAAATCCACATGGTTTCAAAGACGAGGCCAACTGCC	2	37.8	0	2	1202.6	2	23157592	1e-106
175	AAFC02140235	GCTTTGTAAAGTCCAAGCAGATAATAAAATCAAAAATACAATTTCCCCCTGATTATGTTGTACAACAATGGGAGCAGCTTAATTTAATGTGAGTCAAAGG [A/C]AATAAAGCAGTTCTGGCACTTCCACTAATTAATCATCATCCTTCATCTTGCCTTCCATTTAAAATGTCTTCAAAACCATGGTCTTTGTAACCAAATTATT	2	37.8	0.255	2	1205.7	2	25535509	1e-109	2	162636759	6e-19
176	AAFC02065030	CCAGCTTCCAAGGAGGCTATTGGAGAGTCATTTCAATGTCAGGGCAGTGGGAACCCATGCTCCCTTCAACAATAGCTGAATCTCTTCATTGTTCATGGAG [A/G]TTTATTGGCAGGTATCACTGTCTGATAGTTCCCAGATTCTCCAGTATTTATTGCTGAGATGCCAGCATTTCAAATTATTTCCCAGAGCCCAAAGCACTCT	2	38.3	0.91	2	1269.9			NA
177	AAFC02065030	AAGCACTCTGGTAAAATCCAGATTTCTTTTCATATCAAATTTAGTCTGTGTATCTTTCTAAGCAGTGTTTCTCATATCTCTAGCAGGTAAAGATTGCTTT [C/T]TCTTCCTCATCAAGGTCACCATTAAAATCCCTGTGGAAATTTTTGAATGTGTTTTGGGTTTGGGCTGTCAAAGCATATTCCTTGCATCACAAATCATTCT	2	40.1	0	2	1269.9			NA	2	161215283	5e-32
178	rs29024029	AGACTGTATCTTAGGGGCCTCTAACCACAGGGGGCCACAGCCCATTGGTGCAGGCTTTGTTCCTCAGGAGGGAGAGGGAACAGCCCCTGCGGCTTTCCATCACAACTTTCTCTTACCAGCCTAGTTCCTCTTCAAGACATTTTCAGCCATTCCAAGACATTCTCTAAGATCATTCTGGTTTCTTTTCAGATCTGGAGTTCACATCAAACTTCTTACTTCCTGTGATTCTGTGATGGCCATGGTGGGCCTC[G/A]GTTAATGTGGGGTCCTCACTGCCTAGTGTCCCTTTGAGCAGCCTCTCTTCCCCTGCAATTCACCTTCTGTTTCGGGACAGAGAGAATGGCACCGTCTTCCCTTTGCACTTCCTTTGGGTGGTTGGCCTTCAGATCGCACTCAGG…	2	40.1	0	2	1280.2	2	27762391	0
179	AAFC02053880	GGTGGGAGGAGACACAAGAAAAGTGCAATCTTCCTTGTGGGGAAAAGTCTAATAGGCCTCCTTATTACGGGTAATTACCTTCTTCTTCAACTTCATTTGC [A/T]ATCCCTTTCTGTATGACTCAAGGACAGTATAATGAGAAAGTATAAAATAAATAAATGTTGAGTCTGACCTGTTGTCTGCTAACAGATTATCCTATCGTAG	2	40.1	0.405	2	1290.8	2	26343338	1e-106	2	158274900	4e-23
180	rs29015863	TGTTCTTCACTTTATGGAAGTGCCCCCTACTTTCTTGTAGGAAAAATTAAGCATGTAAAAGTGCAAACCAAGCCACTGAGCACTGTATTATGAAATCTGACAACTCTGTGAGCACCCCAACTTGCATCCTACAATGCTCCTAGTTAGAGCTCTTGCTTAGTTACCCTGGAACAGGAGGGGACACAAATGGTGCCCCTGGCCACAGAAACCACCCCACTTGCCAGCACAGGACGCTTCCCTGAGTGTAGAC[G/C]GAGCTCTACACAGCTCTTCAGAAGTCTGAAAAGTTCAAATTGTGTTATACTGTTAACCCACCTTCTCTTTAGACCTGCCCAGAATGTCAGAGGGAGCAAGGGAATCAACATTTCTCTGCATTAAATGGGGACTTACAGACAGCT…	2	40.9	0.405	2	1297.8	2	26600505	0	2	157987056	9e-45
181	rs29015862	TTTTCATATTCAGTATCAGTCCCCTGCTTATCAGTATTTGCCATTTTACCTCTCGTTTTTAGGTTTTGTTCTTCACTTTATGGAAGTGCCCCCTACTTTCTTGTAGGAAAAATTAAGCATGTAAAAGTGCAAACCAAGCCACTGAGCACTGTATTATGAAATCTGACAACTCTGTGAGCACCCCAACTTGCATCCTACAATGCTCCTAGTTAGAGCTCTTGCTTAGTTACCCTGGAACAGGAGGGGACAC[A/G]AATGGTGCCCCTGGCCACAGAAACCACCCCACTTGCCAGCACAGGACGCTTCCCTGAGTGTAGACGGAGCTCTACACAGCTCTTCAGAAGTCTGAAAAGTTCAAATTGTGTTATACTGTTAACCCACCTTCTCTTTAGACCTGC…	2	41.7	0	2	1297.8	2	26600571	0	2	157987056	8e-27
182	rs29015860	CCACCCAGGGCCTAACGTTTTAGCTTTCCATCATGTGTGGAAGACCTCAACTCTAGGTTTTTTCATATTCAGTATCAGTCCCCTGCTTATCAGTATTTGCCATTTTACCTCTCGTTTTTAGGTTTTGTTCTTCACTTTATGGAAGTGCCCCCTACTTTCTTGTAGGAAAAATTAAGCATGTAAAAGTGCAAACCAAGCCACTGAGCACTGTATTATGAAATCTGACAACTCTGTGAGCACCCCAACTTGC[A/G]TCCTACAATGCTCCTAGTTAGAGCTCTTGCTTAGTTACCCTGGAACAGGAGGGGACACAAATGGTGCCCCTGGCCACAGAAACCACCCCACTTGCCAGCACAGGACGCTTCCCTGAGTGTAGACGGAGCTCTACACAGCTCTTC…	2	41.7	0.655	2	1297.8	2	26600630	0	2	157987056	2e-08
183	rs29025952	AACCACAGACAGACACGCATCTCTCCAGTAATCCTGGGACCTCAAAATCAGACCACGCTGGCAGGGGGGCCTAGTGAGAAGGCGTGGGGTGGGGAGTAAGCGGCTGGAATCTCGTTCTTCGGAGTTCTCCCGCCTCTTGTCTGTTAGGCAGGGAACGCACATCGCGGCTAGGAGATAGGGGTGCAGCCACTTCCTTACGCCTCTGGCGTGGGGTGGGGCCCCTCTGTCATGCTCCGCGAAGCGTCCTCGG[G/A]CGGAAGCGGGAATTTCCCTAAAGAAGAGCCAAATTAAAGTCGGAGCAAAGATCCTTCGAGCCCCAGCTGTCGTCTCCAGCCGTGCTCAGGAAACGGAAAGACCGAGTGAAAATGGATTTAAATGACAGCCTCACCATCCTAAAT…	2	43	0	2	1319.5			NA
184	rs29025957	AAGGCAGCGGTTGCGCATCACCCGAGGCCAATGGGGTATCAGGTAGTGCGCCTCCCGAGAATTTGGGGTGAAAGGAGGGAGGGGTGACTCTCTCCCGTGTCCGCTTGCAGACTGAACCGGCTCCGCGTATATTTAGTTATAATTCCTAAACTGAAAAGTGGCTAGCGCTTTTTCTGCTTCACAGTTACCGAGTCCGTTTCCAACTCCCCGCAGCGCACCGGGGTGTGCGGGGGAGCCTCGGAGATATCTC[T/G]CCTGCTGCTTCCGGGATCTGTGAGGTTGAGGACTTTGCTTGTCTTGGTCTTTCTAGGAGTAAAGGCCAGGAAAATCAACAGACACGCTGTTTTGCCAGAGACAGACTTTGTGTGGAACTTCTCTAGAAAGAGATGAAAACTTTA…	2	43	2.425	2	1319.5			NA	2	157005060	6e-15
185	rs29020949	GCACACAGTACGGAAGAATCGTGGTGTTCTTGAGTCAGTATAAACTACCTCCACACATGCTTATTTATCTGACTTCTGGTTTTAGGAATCTCAAAGCTAAAAAACATGCTGAGGCAAGAAACACCAACTAACACATTTGAAGTATTCCATAACAACTCAACCTGATCTGACTCTTGGTGGATCTATATTTTTCTCATTCTTCTTGCTTTGACCAAAAGCACCTAACCCCTCCCAAGTGAGGGCACAGCAC[C/T]TAAGATGACATTCTTCTCTTCCTAGGGGTGAGAGGAAGAGAAAGAATTGATGTGAGGCAGCCAGAGTTTCCCTGGATGATCTGAAGGGAGGAAGTACTTTGCGGAGAGATTTTTCATTTCCCGGTTGGTTGAAAGTCAGCCAGG…	2	47.9	0	2	1380.4	2	29246198	0	2	152719640	4e-19
186	AAFC02094939	AAAGGGACTGAGCTCACGCAGAAATGCTGGGCTTACCTACTGAAACTGACACACTGATGTGAAAGAGCGTTTTCAAGGATGGCTCTGGCAATTGCTTCCA [G/T]GGTCCTTTGCAACATGACTTGGCCGTTCCTCTCATTAAGAAGTGAAATATATCTCTCCTTTTATCTGGTCTCACTATTGTGAGCAGCAGAATAGGACAGG	2	47.9	0	2	1421.6	2	30356261	1e-104
187	AAFC02094939	ACCACATCATATTTTTAGTTTAACCATTTGTTTAAGTTATGTGTCAGGCTTTCTTCTATAGGAGTTGAGAAACTTGATTAATGAAAGCTGGCCTCTGTGG [A/G]AAAAAGGAACCTAGTCATTCCATATGTCATAAAAAGCTTGATTGGAGACTGAACAGAATATAGTTCTTACCTTTGCAGAGGAAAATGTGAAGTTCTTTCC	2	47.9	0	2	1421.6	2	30371860	1e-106	2	151251261	3e-33
188	AAFC02006385	TGGCTACATCTGTTTCTGGGGAAAAAAGTGAGAAACAGATGTGGAAGCAATGGTGAAACTGAGACAGGAAGCTTGTCAAATGTGAAAACTGAGCAAGAGA [C/T]CTGAACCCAGAAATCAGAGCAACAAAAGGGAGATAAATCCAGAGGAGCTGTTGATAAAGCCATGCAGTCATCTGAGAGCTGCATTCAGTCCAAAGAGATA	2	47.9	0	2	1421.6	2	30676875	1e-109	2	150962876	1e-14
189	AAFC02026552	CAAAGGCTGCTCTTGTCCCGGGTGAAGGGCCTTCGGTGACTTGATTAGTGCACAGGCTGGCCTCTGCTGATTTTCAGATGGAGACCATCAGATATCATCC [A/G]CCGCCTCATTAGGCTGACACTGGTCCTGCCCCCTCTTGTAATAATGTCACCAGAGCACTTAATAATCTTGGTAAGTGCTATAAGCATGCACTGCAGAGGT	2	47.9	0	2	1436.2	2	32426206	1e-109	2	149821336	2e-40
190	AAFC02026552	ATGGCTTCAGTAGAAACATGCAGGGAGCTCCTATTCCATGTCAAGTACCGTGAAAGTGCCTGTGGGTTCAGGTTGCGGCTCATGAAGGAATAGTTTCTTG [C/G]CTTCTCGAGCCCCTTGTTTTGGATGCTTGCCCTGGAAGAGGAGAGCCCAGCTTTTCCCATGGAACATAACCGTCTCCATTAAACTTATTAGCACTAGAAA	2	47.9	0	2	1436.2	2	32425974	1e-106	2	149821185	2e-09
191	AAFC02045626	AGATTTGCTAATATCTACTTCATGAGTGGTCTTCAGGTGTCATTAATTTTCTCTGTAACCTGTGGAAATAAGGACACATGCTTAAGATCTCAGAGTTAAC [A/G]GAAAAGTCTTAATGAAAACCAGACAATTCTGAAATACAAGAGTGGGTTGCAGAAGGACTGGGTTAGAGATGTCTAAGGTTTAGAGACCAAGCAGACCCTA	2	47.9	0.655	2	1443.3	2	33578579	1e-109	2	149622070	1e-17
192	AAFC02099525	ACTATTCAGGTTAAAGCCATTTCTTGATCCAATTAAAGCTTTACAGAAAAGCTTAGGTAGATGCATATGTTCTTAAACATAGGCACAATTAGATCTCCCA [A/G]TGGTAGATGAATCAGGCAACTCTTTTATTTGGCAGATTTTTCAAGGAAAAAAAGCATAAAATGACCAGTCATTTCCCTGAGCTCCTCTCTTATTTTAATA	2	49.2	0	2	1533.6	2	35036598	2e-96	2	145428672	1e-41
193	AAFC02088766	ATCCAAGTGATCTCTGAATGTAGTGGATAGCTTTCACTGTTTTTTCATTTATATTGTATTGATACTGTTTTATATATCTGAGTAACTGTAATCAAGGAAA [C/G]TTTGCATTTTGCTTATTCTTGGAAGTACCTAAGTTTCTATTTTAGACATAAAGCGCATCAATGGAAGTGTTTCACATCATGAGATTTCTCAGTTTTAAGA	2	49.2	0.655	2	1529.6	2	35619731	1e-106	2	145097772	3e-33
194	rs29025559	TCATTTTTAATTTAGTGGTATTTTTAGCCAAATGAAATGAAAATACAGTTTTTCTCAATCTGTCTCAGCTCTACTCTTCATGTTCTGGGACCCAATTCTTGCAATCCTTTAACAACTATTTATTTCACACCAAACTAGATATCTCCCTAAAGCTTACCAATCTAGCCTTCAGGCACATTTCTTAAATAAAAGCTGTAGATCTTTGTAAACCTAAAATTTGCATACTAAAGGAACAAATCAACTATCAAAA[G/T]ACCTAGTAGTATATAGCAGTTGCTCACCTCTAAGCAGAGTTTTAAAATTCATTTTGATTTATTATTTTTTTAAAGAAACAGTTATTGACTTTTTCTCTTTGCAAAATACTGTTTAATGGCCTAGTTAAATTAGAGGTGAGAGTG…	2	50.5	0	2	1529.6			NA	2	144831015	1e-154
195	AAFC02105141	CATATAAAAGAAAATGGACTGTGGCCACGGAGATAGTGGGGGCAGGGAGAGAGATAGCCAGAGAGATGTTCTGTTCATCAGGAACGCAGCCACCTGAAAA [A/G]TACCAGCTAATTAGCTGTCTGTAGCCACAAAACACAGCAGTTTAGTGCAAGAAGTGAACAATACTTTACCTAACTGAAACTACAGAGCAGACTTAGGTAG	2	50.5	0.05	2	1525.6			NA	2	144311478	2e-40
196	rs29014001	TCTTTGAAACTTTTATTAGATGTTGGGGGAAGTAGTCCATATATGGCATTTGTAAATAAAATCCAAAGCTTGTACTTCCTCAATAAGGGAGCAGATTCTCACTTTAATGCCAGGCAAATGGATTGATATTCTTCAGTGATTACTTCCAGAGCAAAATATTTAAAAGAGATTACTACGGGAAAATATTTACCACTACCAACCACATAAAACACAGTATTGGAGGCTGACAAAAGGACCTTCATGCATACAC[G/A]TGTAATCTACAAAGCAAAGAAAGAATGATGTTGACGAGTGGGTAAGTACATTTTGTCAAATTAAGTATTCAACATTTTAAAATAGTCTTGGAACTGCTGCTACTGCTAAGTCGTTTCAGTCGTGTCCGACTCTGTGCGACCCCA…	2	50.6	0	2	1572			NA	2	143968401	1e-31
197	rs29014000	TAGGTAAATATTGGGCTGTACATTAAAAAAGTAATTATTCTTTATAGCATTATAATTTTACCCAAATGCTCTGAGACATAGTTATTAAAATTATTCTGTCTTTGAAACTTTTATTAGATGTTGGGGGAAGTAGTCCATATATGGCATTTGTAAATAAAATCCAAAGCTTGTACTTCCTCAATAAGGGAGCAGATTCTCACTTTAATGCCAGGCAAATGGATTGATATTCTTCAGTGATTACTTCCAGAGC[A/G]AAATATTTAAAAGAGATTACTACGGGAAAATATTTACCACTACCAACCACATAAAACACAGTATTGGAGGCTGACAAAAGGACCTTCATGCATACACGTGTAATCTACAAAGCAAAGAAAGAATGATGTTGACGAGTGGGTAAG…	2	50.6	1.11	2	1572			NA	2	143968401	1e-31
198	AAFC02064717	ATGGTGGCTACATATACAGGATTGGACATAGGTATTATTGTCCATATATACCAATTGGACATTGGTTTATAGGTATTTACATAAACAAAACAAATGAGGG [A/G]AGAAATCTCTAAAAGTAATAACTTGTGACATCTGCTTACCAACTTCTAATAACCTTTCTCTACTGATACTTTTACTTGGAGGCAGGTTAGCAAAATTTAT	2	52.8	1.01	2	1563.8	8	33651463	1e-106
199	AAFC02116297	AATCTATAATCCAGAAGGGTGGTTTGTCTCAATCCTTCAAGGTGGAATGCGAGAATTATGAGAAAAATATTCACCATGGGATTAGAAACCATTTTAATCA [C/T]CCTCTTCTCAGGAACATCTGGCTGAAGCCCAGACACTCTAGGCCTCCTTTTAAAAATGGGAATTGATTCCTGGAAAGAAACCAACTCCATCCACAATAAA	2	54.8	3.84	2	1583.8			NA	2	142906032	1e-29
200	rs29027923	CAGTTCAGTGAGTTATCATCAAAATCAACCCCATGTGAAAGGGTCTCACCATCCTACATGACCTCACAGCATCCCACGAATGCTGGTATGAAAGGATCTTCAAGGCCATGAAANNNNNNNNNNNNNNNNNNNNNNNNNNNNNNNNNNNNNNNNNNNNNNNNNNCACAACATGTCACCCCTCCTCTAGCTGGAGTACAGAGTTTAATAGCAAAGAGTGGAGGTTCTGACGTGAGACTTTCCAGGTTCTACT[G/A]TTTAACCTGCTGCTTGATCTTGGTCAAGCTATCAAACTCCTTTTAGCCTCTATTTCCTCATCTGTCAAGTGGGAGTAACATTTCCTACCTGAAGATAAAATAAGATAATGCACAGAGCATAAAAAATTAATCCATTAATCCTGG…	2	62.4	0	2	1723.1	2	38952436	0	2	135094521	9e-08
201	rs29015078	GTTTGCAGAATCTTATTTTATAAAAGCAATTCAAGTCAGTGGAACTGAACAAGGAAAAAAGAATGGAGAACAAAGAATTCCATTCACATATTTATAAAACTAGAGCTATATCTGTTATATCTCTGAAAGGCAGAATGATATAGCAATTATTACAAACACAGTTGTTTGAATATATACTGACAGACATTCCACTCCTCAAAATTAAAGAATCATTTTATCTTCAGGGTTTCAATTTTAATTTGAGCTAAAT[C/G]CAAATCGAACTAACCATGGATGTTTATTCCCCTTCTTTTTGGACCAGAAAACAAGAAACAAAAATATGTGTTTTTCGACTGATCCTCACTTCTCCACATGAGGATTCTGCCTGCAGACCCTGTTGCAGAAGCTTGGATACACAT…	2	62.4	0	2	1752.9	2	40830657	0	2	133668712	3e-26
202	rs29011469	CAGCATCATTCAGCCACTACCCTCCTTCCAGAGCAACTCTCTTCTGACTTTCCTGCAAAAAATGAGAAGCTCTACCCCACCACCTCCCCAGCAGGAGACTTGTGCTTCTCTTTCTCAGGTTTCAAGATTATCTCCAACTTTTCTCAAGTTATTAAGTACCATAACCTTCTGAGGAAAACAGATTGATGAATGTGGCTAATCTCACAGGGTAGGGAGCCTGGGCCCTGGGAGCTTCGCAGCTGCTGGCCCT[A/G]GGGATGAATCATACCGGAGCGTGGGCAGGCTGTGGGGCAGGAAGGAAGTGGGTGGGCTGACGCAGAGCACATCTTCTATGGCTTGAACAAATCTGCCCCTTTCAAGCTTTGATGGAGTACTTCTATCTGGCTTCTCTTCTTTAT…	2	62.4	0	2	1752.9	2	41347760	0	2	133379354	6e-06
203	rs29011468	AAGTGACTTCTGAACAGTGTTTGCCATTCAGCTCCCAGCCAAAGAGGCTGTCAGAGACACTGTGGGTTAATTTACAACTGTGCAGCCTGCAGCCCTGGTTTGGAACCGCTTGGACAGAGGCTAAGGAGGAAGCGTCCTCATCAGCCTCGTCATGAGAATCCGTGTCATAAACAAATGCCTTGTGGGGATCCGTGCAGGGGCTCCTTGTGTCTGTGGGTTTGCAGGGTGGATATTCCTTCAGGCTGTTACT[A/T]TTAATTCCTGGAGAATAGATTCCTTCATTGGAGTTCATGCAATCTTTATAACCCCATTTGGTTATCACTGATGGGGGTTCAAGTAACACTTTTCGCTTCTGGAGCTTTCTTAGTCCTTCCAAAATGTGGCTTTCCTTGATGCGA…	2	62.4	0	2	1752.9	2	41344499	0	2	133376571	1e-120
204	rs29011466	AGGGACAGTTGCTGGCACAACCGGTCAGCTTCTCAGGCCTCTCCCTGGAGTAGACCGAGGAAGTGACTTCTGAACAGTGTTTGCCATTCAGCTCCCAGCCAAAGAGGCTGTCAGAGACACTGTGGGTTAATTTACAACTGTGCAGCCTGCAGCCCTGGTTTGGAACCGCTTGGACAGAGGCTAAGGAGGAAGCGTCCTCATCAGCCTCGTCATGAGAATCCGTGTCATAAACAAATGCCTTGTGGGGATC[C/T]GTGCAGGGGCTCCTTGTGTCTGTGGGTTTGCAGGGTGGATATTCCTTCAGGCTGTTACTATTAATTCCTGGAGAATAGATTCCTTCATTGGAGTTCATGCAATCTTTATAACCCCATTTGGTTATCACTGATGGGGGTTCAAGT…	2	62.4	0	2	1752.9	2	41344439	0	2	133376571	3e-97
205	rs29011465	GGCAGCCCTGGCTGGGTGAGACCTTCTCTCTCTGTACCCGAGGCCCCTGCATGCCTGGGCACAGCTTCTGCTCCAAGGGACAGTTGCTGGCACAACCGGTCAGCTTCTCAGGCCTCTCCCTGGAGTAGACCGAGGAAGTGACTTCTGAACAGTGTTTGCCATTCAGCTCCCAGCCAAAGAGGCTGTCAGAGACACTGTGGGTTAATTTACAACTGTGCAGCCTGCAGCCCTGGTTTGGAACCGCTTGGAC[A/C]GAGGCTAAGGAGGAAGCGTCCTCATCAGCCTCGTCATGAGAATCCGTGTCATAAACAAATGCCTTGTGGGGATCCGTGCAGGGGCTCCTTGTGTCTGTGGGTTTGCAGGGTGGATATTCCTTCAGGCTGTTACTATTAATTCCT…	2	62.4	2.83	2	1752.9	2	41344364	0	2	133376429	5e-74
206	rs29021721	TCTCAAAAAAGATTATGTCTTCCATTCAATAAAAGAGATTAAAAAATTTTTTTTTTTAATTTTCACTAGCATTTACAATCTTTCTTCACAGAGCACTTGCATATTTCTAGTTAATGCTTACATTTTTATTCTTTGTTGCTATTATAACTATAGTCTTTTTCTCATATGTCTTCTAAGTGGTTGATCTTTTTACAGTGTGTCACTATTGAATTTTATATGTTGACTTTGTAATCAGCCACATTACTGGGTT[C/A]TTTTTTAGTCCTTAATTGTGTTGAGCCAACTCTTGGGATTTCTAGATATGCTGTGTTATATTTGGCAAATGACAATAATTACAAATCTTTTCCAATTTTATGCCTCATATTTCTTTCTCTTCCCTTCTTGTACTTGCTAGGACC…	2	67.9	0.605	2	2085.1			NA	2	126979719	3e-60
207	rs29020754	TTCATTCAGACTGTTACCTTCTTCCCTCCAAGACCCTTAGACAAATATGGTCAGCCAGCCACTTCACATATTGAAAGATATGGAGCAAAATCTTCAATTGTAGCAAACCAATATGTTTTCTTTCATGACTTTAGAATACACTGACTGTTACCCCTTCTGGGAGAGAAGGGCAGATGTTGTCCTCAGGATCCCTGTATCAAGAAGAGTTAAATCACACAAGGACAAAATGGTGTAAAGATTTAAAACTCTA[A/C]AGGGGAAATGAAATTGCAGTGCTTTTGTTTTTCTGTCCTTTATCTTAAGAAATCTTCATTTTATTCTACAGAAATCTTTAGAAATGGCAGTTCTCCCCAGACTTGAATTATCAAAAAGCCAGTATTCTATGGAGACAGATACTA…	2	69.1	0	2	2036	2	46971021	0	2	125443578	9e-39
208	rs29020753	GTAAATAAGTTCATTCAGACTGTTACCTTCTTCCCTCCAAGACCCTTAGACAAATATGGTCAGCCAGCCACTTCACATATTGAAAGATATGGAGCAAAATCTTCAATTGTAGCAAACCAATATGTTTTCTTTCATGACTTTAGAATACACTGACTGTTACCCCTTCTGGGAGAGAAGGGCAGATGTTGTCCTCAGGATCCCTGTATCAAGAAGAGTTAAATCACACAAGGACAAAATGGTGTAAAGATTT[A/T]AAACTCTAAAGGGGAAATGAAATTGCAGTGCTTTTGTTTTTCTGTCCTTTATCTTAAGAAATCTTCATTTTATTCTACAGAAATCTTTAGAAATGGCAGTTCTCCCCAGACTTGAATTATCAAAAAGCCAGTATTCTATGGAGA…	2	69.1	0	2	2036	2	46971030	0	2	125443578	9e-39
209	rs29014391	AAAATAAGAAAAAAGTATCAGAACAGTTCGAATTTGGTTAGATATTACTGAGGTTCATGATGAAGTTAGTAGATAAGGCAGGAAACCCAGAACCTTGAGGAAACTTAATAAACCATCTTTGGAAACCACACAGATGGCTTAATTGCATTCTTCCTTCATTTAGGAGTTTCCAGAGCTGGAAAAACTTCCCTTTCTCTGCCTAGAGAAGCAGTTGAGCAATTGAACTTGCAACTCTGATGGCTCCAGCAAT[T/G]TATTCAAGTTTGACGAACTGGGTTCTTTAAATACACAGTGCAGGTGGCGGATCCCCAGGTGTCCAGCTTTCCTGCCTATTAAATTAAATGCCCCGCACTTGCTGAGGTTAGAGCTTGGATGGCAGTGTACACTTAGTGCATACT…	2	69.1	0	2	2001			NA	2	124500511	1e-96
210	rs29014393	TTCCTGCCTATTAAATTAAATGCCCCGCACTTGCTGAGGTTAGAGCTTGGATGGCAGTGTACACTTAGTGCATACTCATTATGTGTTCTTTGGCACAAAGATTTTGGGGGTGGAGTGTGCATCAAAGCTCTTTCTCCTATAACAGGGGCAGCCATTGATCTTGTCGTTTGACTACATCGGCCCATGACTTTTAGGCCAAAACTCCCAACCCTATTAAACAGATGACCATTGGTTGCAAGGTATCCCAACT[G/A]GAGCCTTCTGCCTAGGGGAGAGCTGAAAGCCATGGATAGGGAGGCACAGGGCATACTGCAAATCGGAGCGAGGCAGCCGCATTCAGAAAGGAACCGCTGTCACCGAGTGCAGTGGCTGGGAGCATCTCTGTGTCTGGAAGATCA…	2	69.1	0.455	2	2001			NA	2	124500274	5e-62
211	AAFC02036690	CTGCTACTTTGGAAGATAAGGTACACGCCTACATATTGTTCACTTACTGCTGTGCACATCTGTGCTCTATATCCATCTGCAGGGATTTGGAAAATTAACA [A/T]CTCTTTAAAGGCAAAACAGGATTATAATCAAAGGGATGTATTTCTAATGGGTTTTTGGTCTTCGTTCTTGAGGATACAACCTGGACTGCAATTGAAAATG	2	70	0	2	1990.4			NA	2	123356506	5e-35
212	AAFC02036690	GAGAAGACTGAGGCCAATGAAATCACAGTCGAGGTCAACTCTGAGTGAAGCTTGATCATCCTCTTTCCCACATATGAATCTTTTTTAAGACTCTCTACTA [A/G]AGACATGTTTCTATTTCAAAACTTAGCAACATATTGTCTGGCTCTGACTCTCCTTCCAATTCCTGTCCTTCTAAATCATTTCTGAGAGCTAATTAGGTTG	2	70	0	2	1990.4			NA	2	123356363	6e-13
213	rs29018881	AGAAAAGATGCCAGCATGAATTCTGAAGGCCAGGTGGGAAGGTGAAGGGGAGAAGTATATCTAGAAATGGGCAGTTCTGGGTGAGTCTAGGCTGGAGGAACAGCCCCCAAACAAAGATGCTTCTGCCTGGGCCCTGAATGGACCAGCCTTCAGAATGACTGACTGCGGGTCTGTTTCTAGTCACATCCTCTCTGTGTGATGGCTCTGAGCTCCTTGCAATCAGGGGCTGTCTTCCCCATCCTGTACATGT[G/T]GTCCTCAGTGCCAGGCACTTAGCAGGCAGCCAACCAGGGTGTGTGGAGTGTCCCTTCAGCCCTGAGGTTCAAGGACGTATTGATACAACAGGCTGCTCTCTGCTGGTGCCTGGCTCGTGACTCAGCCCACTGCCCACACCATAA…	2	70	0	2	1975.9	2	46269560	0	2	122467633	1e-10
214	rs29012113	TGGAGAATCCCAGGGACGGGGGAGCTTGGTGGGCTGCCATCTATGGGGTCACACAGAGTCGGACACGACTGAAGTGACTTAGCATAGCATAGCATAGCAATGCAGTTTCATATCCTAGACTTGTTTAATTACTACTTTTATGCAGGTATTTTTTTTCCACATAGACTTCAGCTTTACAATTCTTTTGAAGAAATTAAAGTATTTTCGATTTTTAAAAATTTCTGATAATTTTAAACATGTTCAAAAGTGG[A/G]GCGAATGGTGTAACATATTCTCATGTACCTATCAACATGCTTCAGCAATTTTCAGTGTTTGTCCATCTTGTTTCACCTTTGAGGAAGTTTTGAGGGTTAGAATAGAAGCAGTTCTTCTCATTATCAACCAGAGGAGAAACAAAA…	2	70	0.91	2	1965.6			NA
215	rs29012918	GGCATCTTTTGACATCTTATATACATATTTTTTTGTTTAAGTCATATTCAGTCTTTATTTATAAAACATAGTGTACTGGCCAGATGTATAAATGCCTTTGCTCACACATAAGCTAGTGTTGTGGTGTTTTAGAAGGAGGGGTGGATGGTGTCAGGGAGCCCCTGTGCTCTACAGTCGTACTCCCTTCACATTAAAGCAATATTGCCTTAGATAACCTTATGAACTTAGAAGGGGTTGAAATCTTGAATTC[T/A]GTTCAAGTTTTTGATTCCACCTCCTGTCAATGTGTACATGGAGTCTTAACTATAAATGTGTTGAAGTTCACGTTTCTTTTTGTTTGATGCCAGAGCCAGTCTTTGAGTTGGCATGTGTTTTTGTGAACTCTCCAAGTACAGTTA…	2	71.8	0	2	1959.2			NA	2	121853396	3e-17
216	rs29017347	CCCCAGTTCACCTTGAGTGCCAGCACTTCTGATGTTCAGGGAGCTGAGACCCATCCCCAGCTACTCAGCTAACCAACTGGTCAACGTAGAATGAGGACCTGAGTCTCCAGACCCCAAGGCTCTGATGTTAAACAGATCTTTCATCATCATCCTTCCACCTTTATTTGCCCTACACCAAACCACTTGACTGCTTTCTCCAGACAAGTTCTCTCTCAGTAAGACACTCTTTCTGAGGCTATGGAAGTAAAGG[A/G]CAGGTGTCACATCTGGTTCCTCGGCGGTAGATGCACCAGAGAGGAGGGGCCGTGTCTCCTTGCCCTGAGTAACTGTGGGGCAGCAGCTGCCGTCTCTCAGGGCTGGACACTGTGCCTGGCATGTCCCGGCCACCCCTGGGGCCA…	2	71.8	0.605	2	1946.1			NA
217	rs29022017	AGGGGCTGGCACAGCCTCTGAGGCTGTTGCAAAGTCTCAGCTACCACCACCACCACCCCCGCCTTGTCAGTCTTATATAACACCGTCCATGCCACACACCGCCACCTTGTCCCGCTGAGTCAGTGCTCCTGTGCTGCCCCCCAGGTCCTGTGTGGCAAGAATCCCCTGAAGCCCAGCGGCCCCCTGGGAAGGTGCGCAGAGCAGGCTCCGGGTTACAGATGCAACTTCCCTCCCAGAAATGTTCCCTACT[T/C]TAATCACTTTTTTAAACTTCACAAACACAATCTCTGCACCGTGATCAATTATTTAGCAGAAAATGATGCATCGTGTTAGCAACTAGATGGCATTTAATATGCCCCCAGAATTCTAATGACATGCCGTCTTCAGAGGCCTAATGC…	2	73	0	2	1872			NA	2	119603578	1e-80
218	AAFC02101230	AAGCTCAAGAACCTGCAAGCCAGGCCTGGGATGGCCACATGCACCCTTCCCTGGCTGCAGGGCGACACCACACTTCCATCAGGGATGCCTGGGTCCTGGA [A/G]AAAGATTCTTTGCAAGTTGAAGAGCAGAGCCTTTTAATTGCCATGTCCCCAGTGACATAAAATCTCACAAACAACCTCCATAAATCACACCCTGACAGCT	2	73	0.91	2	1882.1	2	43241051	1e-106	2	119236983	3e-21
219	rs29009935	TTTCATATCTTAAATTCTACCCTAAGTGGGCAGAATGGGAAGGAGAGGAAGGGATGGTGGAGAGGAAATTTAACCACGGGCATTATAATTACAATTTTTAACCATATGAGGCTCAGGAACTGATCCCCAGCTAAGGGTCAGGAGCAGATGAGGAATTACAAATAGATTTTCCTTTTGGCCTTTTGGATTTTCCACACCAGCTGTGTGGCTTCTCTGGAGTCTTTCTGGGGGAGTCTAGTCCCACTGTAGT[T/A]CCATGGCTTGGTTCTGGGAATGGGAGGAGGCAGATTCTGAAGGAAGAGGCACAGCAAGGAACCCCATGTGGTGATGGGTAGGGGAGAATTTGCCTTAAAGTCACTCTGGATACTAGTTTCAGATGGAAACTCCAAAGAGGAAAA…	2	74.8	0	2	1896.3			NA	2	118729212	2e-11
220	rs29009934	ACTCAGCCGTGTCCCACCCTTTGCGATATCATGGACTGTAGCCCCTCCACACTCCTCTGTCCATGACATTCTCCAGGCAAGAATAATGGAGTGGGAAGTCATTCCCTTTCTAGGGAATCTTCCTGATCCAGGGCTTGAACCTGGGTCTCCTGTTTTATAGGTAGCTCTCAGCCTTTCATATCTTAAATTCTACCCTAAGTGGGCAGAATGGGAAGGAGAGGAAGGGATGGTGGAGAGGAAATTTAACCAC[G/A]GGCATTATAATTACAATTTTTAACCATATGAGGCTCAGGAACTGATCCCCAGCTAAGGGTCAGGAGCAGATGAGGAATTACAAATAGATTTTCCTTTTGGCCTTTTGGATTTTCCACACCAGCTGTGTGGCTTCTCTGGAGTCT…	2	74.8	0.705	2	1896.3			NA
221	rs29017490	GTCCAAGTCTAGACATAAAATGTTGAGCTTTAGGATAAGTTTTTCTCTGCATGTGAGGTTCCCACGTATGTCAATTATATGAGTACCATTACTGAAAAATGCCCAAACAGTATATACGATACTTCACATCTGTGATATATAAACTCTAGTGGGAAATACGTGCTGTAGTCTAAAGTGTGGTAGAGTTACAATCTGGCAATCTACCTTTGAGTATGTTTAGAAAACCATAAAATGGCTGGTGGCTTTCTGT[G/T]TAAGTGTTTGAGGTCATAGGAATCAAGTGTTTTGTTTGCCCTTTTATGTATTGAATAAGGGCAAGTGAATGCTACTTTCTGGGACTGAAAATCACTTCCCTATTGGTGTTCTGGCATTGACTGCCCTCAGACAAACTGTGGAGA…	2	76.1	0.15	2	1865			NA	2	114918227	1e-34
222	AAFC02093862	GGCATTAGCCAGGTACAAGGGAAGCAGTGCTGGTCTCTAAGGGAACAGACTGGGCTCAGGAACAACCCTGTTATTTTACTCTGCATCATTCCAGTGTGGG [A/G]CTGATTCAGCTGGAGTTCTGCACTCACTAGAAGCTTGGTGAGTCACCTGCCTGAGTCTCATTTTCATGGATCTATAAGATGATAGTGACTTCTAGGATTT	2	76.4	0	2	1990.4			NA
223	AAFC02072510	TCCATGGGAAAACTGTCATCATAGAGCTGGTGAACCTGCTCCAGGTATTTGGACTCAAGCTGCTGAAGCTCATACCACTGGGACATCCTATAGGGAAAGA [C/G]AGCACGGATCATAAATGGAAGCCCACAGCTCCAAAGAAAGCATGTCTAGCATTGTGCTTCTTCTAAATATCTTGCTTAATCAAAAACATAATTTGTCTCA	2	76.4	2.325	2	2156.1			NA	2	191700150	7e-31
224	AAFC02035657	AGAGGACTGACTCATAGGTGGCCACAGGGAACTGCTGCCTGCTGTCTTAAGGGAGTATAAAGCCATGGGTAAACCCACTCTTGTTCTCACCAAGCTGCCA [A/G]AAGTTAGCTTCTTGTACCCAGAAAAGAAGACAAGATCTGCCATTTTGTTCAGTTCAGTTTAGTCGCTTAGTCGTGTCTGACTCTTTCGACTCCATGGACC	2	81	0	2	2166.6			NA	2	192042997	9e-09
225	rs29015299	GTTTTGATCATGAGCCACATGCTGATGACTCTCAAATATATGTTACAGCTTACAACTTTTTCTGAGTTTTAGTTGGCTAAATTCAATTTATATTTGAGTTACCTGGAAGCGTTGTAAGCACAGTGCAATTAAATCAAAATTTAATTTTCCCCTGCCTTCTCCCACAGTCCAAATATGCTCCTTTTATAGCATTTCCCATGCTGTGAATAATATTACAATCCACCTTGGTGTCTAAGTCAGAAACTCTGAA[A/G]TTCTCTTCTCCCCTCTTTCCCCCATCCCCGAAGCCCTTGCATGCCAAATATTTGAGATTTATGTACTCTTGAACCCTCTTTCTTGAAGTGGTTGCTTTCTCTCCTTCTTTATTGCTATTGCTATACAGTCAGTCATCTCGCCAA…	2	81	0	2	2199.2	2	49336283	0
226	AAFC02109132	CACTGATGCTTTTTATAATCCATGAATTTTGAAAGTCAAAACACTTCACACTCATCAGCTGCAGTGAGAATCCAGTAGCTTTCTTTTTCAGGCTCTTCAA [C/T]TGTGATCTTGTAGAAAATGTTTACTGGTTTAGTTTTATAATTTGTATTTTAGCTGCATCACAGGGAAGGGTGGAGATATTTAGCTTGTTTGTCTTGAATA	2	81	0.81	2	2192.2	2	53299861	1e-106	2	197198551	1e-35
227	rs29015828	ACAACAACAACAAAAAAAACGGTTTTACTCATCCATTTAAAAGTGTTATTCCTTGTTTATCTGCCTTGTCATAGACTATTCAGACTTGTCACAGACTATAGACTTCTCCAAGGAGAAGCCAGAACGAGAAAGACAAGACCTCTGCTCTTCTTAACCTAAGGTAAGGAAAAGAAGTATGTCTGGAAAAGGACCTGTATTTGATCTTTCATCCTGTGAAGCAGGTCATGTAGTTATTTCTAATCCTAGTTTA[T/C]CCATTAGGCATCCAAAACTCTGGGAAGAAGAACCACTTGTTCTCCAACTCTATTATTACTCAGAATAACTTCTATTTGAATAAAATTCATCAGTTTTATTGTATAAGCCCTGTAAGTTGCCAAGTTTAAAACCAGATGATGTGT…	2	82.6	0	2	2303.7			NA
228	rs29015829	CTTAACCTAAGGTAAGGAAAAGAAGTATGTCTGGAAAAGGACCTGTATTTGATCTTTCATCCTGTGAAGCAGGTCATGTAGTTATTTCTAATCCTAGTTTATCCATTAGGCATCCAAAACTCTGGGAAGAAGAACCACTTGTTCTCCAACTCTATTATTACTCAGAATAACTTCTATTTGAATAAAATTCATCAGTTTTATTGTATAAGCCCTGTAAGTTGCCAAGTTTAAAACCAGATGATGTGTAAAT[G/A]TACTTACTGTGAAAGAACCCATAGAATTTAAGATCTATATAGAAATTTACTTACAGAATATTCTTATTACTTTACAGATGAGGAAACTGAGGGCCAAGAATGTGATAAAACTATACAGCTACTTGCAAGTAAAATATGAGAAGA…	2	82.6	0	2	2303.7			NA
229	AAFC02116803	TAAATAAGCACTTGATATGACAGTGCTGATCATAATTAAAAAAAATATTTTGTAAGGCACCATGTGGCGAGGCTAAATTCTCTTCTTTGTCTAAAATAAT [A/G]TCTGCCCCACCCTTATTTCCTATGTTCCATAAATTGATACCATGGATGGTATATGGGCAATGGACAATAATGCTGCTTTGTTGTTCTTAGGAGTGAATAC	2	82.6	0	2	2299.8	2	51722972	1e-94
230	AAFC02019914	ACCTGGTCGCTTGGTGGTGGGGGATCGGGGGTGTGGCAGAAAGCACTATTCTACACATATTAAGTGCCTCTGTGCACTGAGTCCTGTAGAGAACCAGCCC [C/T]TGACTTCCGCACGAAATAAGGGCGCATAGACTGCAGCTGGTGGGGGGTTGAGGAGGGCCGTTTATTTGGGGGGCTTAGCACCGGTGGTAGCCCTGTCTCT	2	82.6	0.05	2	2295.9	2	51832055	1e-109	2	200247755	2e-16
231	rs29018841	AGGCAGGTCCCTCTGTCGGGATTCAAGGGCACCAAGCGATGACTGCCTGTGTGATGGCTGTGAGGTGGAGGCTTATTTCTCATTCTTCATATCCTCTGGGCATAACGTACATACCCTTTGATGTCAGTGTCGAGTATAAGCATATTCAATTCTGTATCTAGCATTAATTGGCATTATTGCTATTTTCTTCCCCACTACCATGACCTAACCCTGATAATTTATTAAAATTCCCAGGGAAAGAAATCTCTAT[C/G]TTAATTTATTCATCAATTACCATTTCTTTTTACAAAAAATAGATTTAAAAAGAAAAAACATGGGTCAATTTTTATGTGAATCCAGATGTACTCTGGGTTGATCATGTTTCCCCAGATCTAAGCCTGATACAGATTATCCTAGAA…	2	82.7	1.11	2	2315.8			NA	2	202849188	4e-50
232	AAFC02040083	GAAGGAGTGATTAGGTACAATGTAGACTGACTATTTTCTCTCTTCTGTTTCCCTCTGTTAAGAAATCCAGCTCCAGTTCAGCAATGGTACAGTGACGATT [A/C]CATAGCAATGATTGGTAGCCTGTGAGCTCATGTTGAATGCTTGTTATAGAATTTGAAAGGGCAAAGCATATTTTGTGTACCAGCCCTCAACTATCTCCAT	2	84.8	0	2	2319.7			NA	2	203300674	6e-19
233	rs29010385	TAGGCCTTCCTAGCAGGAAGAAATGTACCCAAGAAATGTGGCTCCACTTCAGGGATTCATAAGCAGGGAAGAATTACTCTGACTTCTCTCTTTGTGATCTGATCTCACATTGGCCAAGCCTAACCAGAAACCAGTTGATACAGTCTATAGTGTACAGGGGTCATTCTCTCAGAGCAGGACAGGACTAGCATATGAAAGGAAATAATTTACTGAAGAATAATACTGTAACAATTTCCCTTCTGAAAACCAT[T/C]CGGTGACCATCCCAGAGAATGTGACCAAAAAAAAAAAAAAAAAAGCCCAGCAAAAGCACGGAATAATGAAATTTCACAACCCCATTAATAAAGAAAAGATCTTAAAAGCTTCCACAGAGGAAAAAACAGATCTTATATAAAGGA…	2	84.8	0	2	2594.1			NA	2	203303903	2e-11
234	rs29013470	TTCTTTCTTTCTAATGCACTCTACACTATTCAGGTATCTTTTTAAAAAATTAAAATATAAGTACATGGGAACTTATCATTAACCTACGTAAGATCTTCCACAATTTTCCTCTACTATCAGATTTTTTAAAAAGAAAAAAATTCCAAACACCCTCATCCTGGTATTCAAGGCCTCCCAATATTAATTATAACTTACTTCCCTCTGGCACGCTTAGCTCACCCACGCCCTCCTTGCAGTTCACCAGGGCCCC[G/A]GGCACAGGACATTACTCGCCATGCCCTTTCAACTCAGAGGATTCTCTCTGACTGGATGGCCCTCCTCTCTCTCTCCTCTGCCTGAGAAACTCGCATTCAGCGCTCAGAGCACATCACGTGTGCCATGTTCACTGAGGAGCGTTC…	2	84.8	0	2	2603.8			NA	2	204111005	9e-08
235	AAFC02071471	CAGTATTGAAGCTCCGGGAGCATTGTGAAATTTGGGATGCTATGTTCTGAAGTGTGACATTCACCTTTGGCAGCTGTGCTGTAACCAGACATAGCCAGGT [G/T]TTAACTGAAATTGAAAATAGCCTTTTCAACAGTCCTAGGTCCTCATTATTTTTAACATCATAGTTCATGTTGCTAAAAATATTCCTAAATCTCTCCCTAT	2	84.8	0	2	2331.8	2	53988470	1e-106	2	204581029	2e-19
236	AAFC02071471	ACCTTTGGCAGCTGTGCTGTAACCAGACATAGCCAGGTGTTAACTGAAATTGAAAATAGCCTTTTCAACAGTCCTAGGTCCTCATTATTTTTAACATCAT [A/T]GTTCATGTTGCTAAAAATATTCCTAAATCTCTCCCTATGGATAATTTGGAAGGGGAGGTATTATATTAAGAAATAGATGGATAATAACCCCTCCCTACTG	2	84.8	0	2	2331.8	2	53988332	1e-109	2	204581158	8e-37
237	AAFC02051282	TTTATTTCTCTGATGATATCCACACACTTGATCTTCTTCACATTTTCTTCTGCACGCAGTGAGGGCCTGATCAATGAGGAATGACTATCTGTTGATTACC [C/T]CACAGCTTTCACCCACTGTATTGCAGTTCATGCATCCTGCTGTCCTGCTTCCTTTTTAAATAGCACCATTATCCTGATGGCTCCTGCACAGTGGGTGGCC	2	84.8	0.05	2	2393.1			NA	2	206037162	3e-18
238	AAFC02110390	CTCTATTAGTGGAAATTATTAGAGGATGGAAATGGTACTCCAAACAGCAAGAATGACATTAATTATGGGAAAAGCAATCGTATCTGGCAGTTGGCAAGCA [C/T]GCATTATTCTTCAACACTCTTGCACGGGTTTGTGTCCAGCCAGCACTAGAAATCTAAAAGCTTTTTATTTTGGCAAAGTTTTCATAGCACTTGGACTTCC	2	85	0	2	2389			NA	2	206231120	1e-63
239	rs29025245	CTTGTGGGTTATTTTTTAAGGGAAGAAAATAGTATATCATTGCAATTGAACATGTCAGCAAGAATATTGGATTCTGAATGGAAATCCTAAGCCATTGCTATAAAAATGGTATTGAACAGCCTGCACCCAGCTTAGAGACAATAAAATAGTAAATCCTCTGTCCTAGGAATTACCCATGAGGAAGGGCATGCCAACTTTAACCTTGGAGCTTCCTGTGGGTGTTAAAAAGCAGGAGAGAAATGTGAACCTG[G/A]GAAGGTGTTTTTCGCTTGATTTAGAACCTTTCTGAGTTCTTTGGGGAAAAGGCAAATATTGCTGAGAGGCACTGACCCATTGAAGGGAAGAGACATCTGGGTGGGAAAGTTCGCTTGGTGGTTCTGGCCTAACAAAAGCCACTT…	2	85	2.325	2	2380.6			NA	2	206243807	9e-76
240	rs29016244	ATATAGAAACTAGGACAAATATGTATGGGTTTAAGCATGAGGGAGGTAAATAAGCAAAATAATGAGAATGCATACCACGGTTATATTCATCGCCATCGTCTAACCAAACACACAGAATGAAAACAGGAATCCCCAGAACGTGACACTAGGGCACAATGCCAAGATACAATCACTGTTAAGTCTGAGCATGACAAAGAAACAGATGGTCATGATCTCTTCTGTAGGGAAGGGGATAAAAAAAGAATAATGA[T/A]ACAAGACACTTAATAGCGAAATTGTTCATGACTGCTGAGATTCTCGGAAGAAAAACAAAATGAAGCTGCTAAGGTAATGAGATAAAAAAAAAAATACATGTCTATGTTTGCCAGCCACATTGCAGAATTGAACAGTCACCTGTC…	2	89.6	0	2	2419.4	2	54289212	0	2	210387674	0
241	rs29019495	TCTGCTAGATGGCCCCAGTCAACTAAGATAGTCATTTTATCAGACGGGCAACCATAGGTCTGCAATATTCTTGTAGCTGAGGTCTCCTTTCCCCACCAGCAAGGAACAAATCAGCCTCTGGAACAGTGCTGACCACTGCGGAACACATGCATGGCCTTTGTTCTTGGTGTTTGAAAATGAAACTTTGCTGCCAGCACTTATAAAAACTCTGGGAACAAAATCAGCCATGATGAGTGCTGTCAGACAGAGG[G/T]CTGATGGTGCAGGAATCCCACTTTTGCCAAGAGGCAACCAACCCAGGGATTGAATCAGGATCTCCCGCATTGCAGGCAGATGCTTTACCATCTGAGCTACCAGGAAGTCCAAAGGAGAGAAGGGTGCAATCTTCAGGGCATAAA…	2	89.6	0.555	2	2415	2	62537516	0
242	rs29023449	TGTCCATGTGATTCTCCAGGCAAGAATACAGGTGTGGGTTGCCAGTTTCTTCTCCAAAATTAAGGTATAGTTGATGTATAATATTATATAAACTTCAGGTGTACAGCCTAGTGATTCACAATTTTTAAAGGTCATATTCCATTTATAATTATTGTAAAATACATTCTGTGTTGCACACTATGTCCTTGTAGCTTATTTATCATATATTAATAAATATAGCTTACACCTCTTAACCCCTACCTTTGTCTTA[C/T]GAGATCTTACACAGTCTTTATGCTATCATTTTTTAGATGGCTATGTGCCTGTATATATTCATATATATGTGTGTATAATATATATACACATATATGCACACATATAATATACACAATGTAAGATATAAATACATATATTTATAT…	2	90.7	0.15	2	2419.4	2	55670410	0
243	rs29023447	CTTCTGGGTGAGGGAGATGAGAAACAAAACCCGCCCCACTTCCTCCAGCTTGCGAGTGAACACCTAGCAGCAGGCGAGGGCAGAAGGAGACGAAAAGCGGAATTGGGCAACCCCGAAACCCCCACGACTGAAGACATTAAAATCTCTAACGGCAAACCAGGCTAAGTAAAAATTAAGGGGTGGGGGAAGTGAAAGGAAGGAAAAAGAAGTTTCTTTTCCTTACCATGCAGAAAGAGCAAACAATAGTTAA[T/C]TGACTCGCACTTCCTGCATCTGTCTGCTCTACAGAAGGAAGTGTTTCTCATGCCAGGCTGGAGAAGGAGCACAAGGCAAGTATTGTCAAGAACAGCTCAGTATTAAATAGAGTGCATTTGTGTGGATGTCATAAGATGGAAGGC…	2	90.7	0	2	2419.4	2	55666265	0	2	210629764	4e-13
244	NW_930943	GGGGAAAAGATTTGAACTATCAATTCATCAAAAAAGAAATGCAAATAGCTTTTTAAATGAAAAAGTTTACCCTTTCTACCAATCAAATGCAAATTAAATT [A/C]TATCTAGAGATATATCATTTTGAGTACAAAAGATAGTCCAAATGAAAAGTCATAATACCCAGTGCTGACAAGCTTGCAGGTAAAAGTGACTCATATACTC	2	91	3.635	2	2423.6	2	55398617	1e-109
245	AAFC02134693	CTGAGATGATTTTAAAATAATTTCTAATCTTCTTATAAGATCGAAAATCTCCTTTTAAGTTGATAAAGTAGTTGCTTCATTTCTAATTGACCCATGTGAC [A/T]GTTTCAGAGATTTCAGTTGATAAATGGGGAAAAGATTTGAACTATCAATTCATCAAAAAAGAAATGCAAATAGCTTTTTAAATGAAAAAGTTTACCCTTT	2	98.1	2.475	2	2423.6	2	55398691	1e-106
246	rs29009838	TGACCCCTGCGGTCCCCTTCCCGTCACGGCCCTCAGCCCTTGGGGAGGCTCCTCCTGCCTTGCCTGTTTCCAGCGGCTGGAGAGCGCTTTGCAAGAGCAGGGCTGCACCCGTCCACCTCGTCCGCCTCTGAATCCACGGCACCTCACGCGCCTGGTGCTCAGGGTCATAGAGGCGGGCGCTGCAGACCCCAGTTCCGGGGTTCAGGAAGTGGCAGGCCAAGGATTTGAGCCTGGCTTTGATTTGGGGTTG[G/C]TGTTTTTCAGAATGCCACCCCATAGGGTGGATTTCTGACGCAGGTGTGTGTGTCATTAGAAACACTCTCATTTCTAAACTTTTATTAGGGAGAATCGGGGCAAGTTTGAGGCCCTGGAAAAAATAAAAGGAACAGGTTGTAAGC…	2	103.1	0	2	2795.1	2	61302935	0
247	rs29014082	TCCTAACAAAAGCCTGAGGTTGGGACTTTTATTGTCACCCCATTTTATAAATGGAGATACTGAGGCACAGACCATTGGTAACCGGTCCAACTATCACACGGTAAGTGGCAGAGAAGGGACACAAACGCAGGCAACCTGACTCCAGAGTCCACTGCAGCCTCTATGTAACCGAGCACTCAGCATGCATCAGGCATGTGTTCCAGACGCTTTATAGGCATGACTGTCTCTGGTGTCTCTGCCTGGCAATATG[C/T]TGGGTTTCTCTTTTAACCCTCACACGAGCCCTGTGGGGTATATTGCCCTCCAATTTAAAGGTGAGACAGCGGAGACCTGGAGAGAGAATAGCTGCTGTTGCCTCTTCTGCTGTTGCAGTATCCCCTCAGAAGCTGTTTTGTCCT…	2	103.1	0	2	2845	2	60888506	0
248	rs29014081	AGGTTTTTCTGGAAGAGGTTCTTTCCCTTCCCTCTGAGGCCTGACCCCTGGATCTCCATCTCTCATCGTTACCTATGACACCATCGCCTTCATCTTTCCAAGGGTTGGCAGACGGAAACCAGTGGTGTTACTGCTCTTCCCAGGGATGTTTACATTTCAAGGCTGGGGGCGGTCCTTTAAAACCCTTACCAGCAAGGATCAGGCTCTGCTGGCTTCAGAAGTATTTGCAGCGCAAAGTAATATGAATAAC[G/C]ATACCGACCATTCATTACCCACCTACCGCGTGCCAGACATTGGTCTGAATCCCTTATATGCCTTCCCTTCCTTGTCCTAACAAAAGCCTGAGGTTGGGACTTTTATTGTCACCCCATTTTATAAATGGAGATACTGAGGCACAG…	2	103.1	0	2	2845	2	60888831	0
249	rs29011463	TGTGACTTCCAACGCTTGCCCTGAGCTGGGAATTTTCTGATACCTGGAGATGTTTTCTTCACCACGGTGGATCTTGAGAGTAAGGTCTCCGGGTTCAGACAAAGAGTTCAGATATCAGCTTGTTTCTTCTTGGCAGGATGACTTTGGCCAAGTTACTTCTCTGAGAGCCTCAGTTTCCCTGTCTATAAATGGGGCTGATGAAGCTTCTTAGAGCATCAGACAGGACTGAGGATTAGACGTGATGGCACAC[A/G]CCAAAGGCTCAGCACGGGGTCAGCTAGGTGGCCGTCAGAGCCGCTTTGGCATTTGCTGTTGCTATGCTGCTGATTACTTAGGCACCTGAATGCCTGGCCTGGGCTCCTTAACTTTCTGAACTGCGGTTTCTCCACCTGTAGGAT…	2	103.1	3.23	2	2838.3	2	60753174	0
250	rs29014395	AATATGAGTCTTAAACCTGTGTTACAGGTCATGGCTATTGGTCGCACCTTTGAGGAGAGTTTTCAGAAGGCATTACGGATGTGCCATCCTTCTATAGATGGTTTTACTTCCCGTCTCCCAATGAACAAAGAGTGGCCATCTGACATCGATCTCAGAAGAGAGCTGGCTGACCCATCCAGCATCCGCATCTATGCCATTGCCAAGGTAGTGTGTGACAAGGGGCCCTGAGCTACCTTTTATTTTCTTTTCA[C/T]AATATAGTCAGTCTGGACTTCAATGTAAAACTGAATCACAAAGTGGTCTTGAATTCAGGGATTTCTGGAAAGTTTTTAATTCTTTTTAATAGTATTAAACTGGAGATTTATTTCTATGGACTTCATCAGATCATTCCCTAATTA…	2	109.5	2.27	2	2432			NA	2	211302327	1e-65
251	AAFC02037667	TGGGTTGCCAGCTGGCAATTCCTAGTTCTCTTTAGTCCTGCAAAGGATCACGTATGTGTCACGCAAGATAGACATAAGTTGTTCTGTTTTACCCTGAATC [A/T]TCTGCAAGAATAAACAGCAAAGGGCATCACCCCTATTAAGGTGCCTGACAGTGGAAGCCACAGGGTGAATTGTGAAGTCATTTCCCCCTCTATCCCTCAA	2	113.9	0	2	2468.9			NA	2	216412697	3e-27
252	rs29023387	TTGTGCTTCTTCCAGCACAGTGTTNNNNNNNNNNNNNNNNNNNNNNNNNNNNNNNNNNNNNNNNNNNNNNNNNNCAGCTTGAACATCTGGAAGTTCATGGTTCACATATTAAATATCTGTTGATTAATTAATGCTTGATCAGTGGTAGGAAAAATGCAATTGTTTTTCAGAGAAAAGTATTTCCTAATAAAGTCCTTCCATAATTAATTCCCTCTGGCTAGTGCCCAAGGCCCTTCTGACACTTAGCAGA[G/A]CAAACAGCATTTATTGAGATCCCAGAATGCTTACTCTGAGATAGCTCTGTCCTTCCATACAATTAACAGCTCTGTGCAAGGGTAGTGAGCTAACTATCTGGGTGCCCCTTGGCATTGACAGATTTAAAGGAATACTTTTTTTTC…	2	113.9	0	2	2460.5	1	71328984	0	2	216574754	2e-76
253	rs29020867	TGAAATCTTAACCAAAGATTCTTGCACATCAGGATGCATTTACATGGGTTTGCCTGGGAAATCTCATGGAGAGAAGAGCCTGGGGAGGGCGGGGCGCTACAGTCCATGGAGTATCAAAGAGTTGGACACAACTGATCTTGTGCACATGCCAGACCCCTTGAGTATGTGACAGGGCAGTCACACCACAGGTTTATAGAGATGTGACAAAGATGTGATATCTCCATAAGTGTTTGCAAATTAAAGACATTCA[G/A]CCAATCACATGGATGGGTTGCACAGGAAAGTGAATGCATCCAATAACTCAATCAAAATCGCTACTGTTTCCTCTGTTTCCTGTCTGCTGGACCACCTCTGGTGTAAAACCCTCAAGGTCAGAGCCAATCCTTCTCCCAGCCAGC…	2	113.9	0	2	3640.1	2	65921143	0	2	221247398	2e-46
254	rs29024263	ATAAAACAAAGTGAATATGGTAAATATTTCACATATGTAAATACTGGTGTCACATTCCTATTAATCATGTAGTGCAACATTTGATATTCTCAATTAAAACCCTTAATTTGCCTGCTACACTGCCTGCAGTCCCTCGAGTAATTGCTCTCTTATTTTTCTGGATAACTTATTTAGGGAAAAATAAAATAATAAAATGATCTTAAAATGAAAAGGCCTGAAAATAGCACTCTTATTTAAATTACAATACTTC[G/A]CACTCATCTGAGATTTCTTCATCTTTGCAATAACGCAGCTGTTTTCCTCAGGGTGTTCTCACAAGTTCATAAAGAAAAAAATTGTTATGAGCCTTCCCAAACCCCAAGGAAGGCAGCTGTGTTTTTGATAAACTGGGCTACGGT…	2	113.9	0	2	3643.9	2	65892581	0	2	221277068	0
255	rs29024264	AAAGCGGTCAGGCTGAACACTGTGAAATTAAAAACCTGACCTTCAGCAGAAGCCTCTGCCCTAAACATACAGAATGTCACTCATTCTGACCTGTAGAAAAACGCCAGGGAAATCAGGGGAGGGTGAAGAGATGCTTGGGCTGAACTCCCCCATCAGATGTCCAAGTGTCACATTTTTCTCCACATTCAGTAGAGGGGATATGTCATAAATCAATGGCATTATCCAAGAGTCTTAGTTAAGAAAAAGGGCT[C/G]GAGTGATTGAAGAGTTGGGACTCTGCCAATCCAAAATTCTCTTGGTTCAGAGGCAGTGCTGACTCTTCCTTGCTCTCTCACCTTTGCTGTCAAAGCACTTATCCTTCTGATTTTGGACAAGGAAGCGAACATCCCCAGACGGAA…	2	113.9	0	2	3643.9	2	65892070	0	2	221277583	2e-42
256	rs29010017	ACACACACACACACATGTATGAATATACATAAACACATTTATATCCACCAATCAACAAAATCAAGCTATCTCTGAATAACAATATACTAAAATGTGTGTTTTGGAGACCTCACAATTGAAGACTACCAAAATTTCAGTCCTGCTGAGCCAATCCATGATTTTGAGAACTCAAAGAATTTCATGAGAGCAGTAAGTAGATATCCAGAGCCCAGGGAACCAAGCTTTGTTTGAATTTAATTCTAGGTCCATT[C/T]TTCAGCCACATAAAAATAAGGAAGGCATTTTTTTCACTTGCTAATGCCCAGAGAATGGTGAATGCCCTGTAGCACATACACAAAGACAGGAACCCACTTAAACTCATCACCAACATAGGGACCCTAACTCAGGGTTTATGTAGA…	2	113.9	0	2	3628.4	1	35153520	0	2	221639891	1e-06
257	rs29012261	ATAAGCACCACTTGTCAAAGTTTCAAAGAGACCTACTTAGAGTTTTCCAAATGCACCAAGCATTTTCACACCTTAGTGCCTCCCCTATGCTGTTTATTCTCTTAATAGACCATGTCCACCAGGTTAATGCCCATCATCGTTCAAGTTCTTGAGTCAGTGCCTCACAGGGGTCTTCTTTATCCTCTTAGTCTAAGCTACATGACACCCCACATCACCTTGAGCCTATCTTGCTGGCAATGTTTTTAACAAC[A/G]CCAAGTACTTAATTGATTTCCCTCTTGGTTCCCCTACTAGACTCAACGATGAACAGAATCTTAGAAATCTTTTCTTTTTACTGTCTATATCTTCGTGCCTGCTAACATGGCTCTCCACGAGGTAGCTGGTTAACTAATGCTGGG…	2	113.9	0.305	2	3620.6	2	66577683	0	2	222100959	6e-12
258	rs29019900	TATCTTTTCCCCTTAGTTATTGTGATATAATAGGGATCTTTCAATCAATTTCAATTTTGCTTCAAAAAATCATCGGATGTTATGTTACTCCAGAATGGACCTGAAGATCATTTCCAAAAGCATGAAGAGAGACATACAAGCAGGGAAAGATTTAGGGAGCAGGTGAAATTGAACCGGGCTGCAGTTCATCAAACGAAATAAAAACTTGCTGCCAGGGAAGGTTCTGATGTTGTGTGATATTGCATAGGCA[A/G]TTATAAACAACTGTGTCTGATAGCAGTTATCCACTGATATGTGCCTCGTGCCCTACTTCCTTACTACGCAAAATGTGATTGGAAGGCCAGGTGATGCTGGGGAGAGTGAAATCACACTGAATTAGAGATTGTAAAGTGACATTT…	2	114.5	0	2	3616.7			NA	2	222915453	6e-06
259	rs29010056	AACCTATTCATGCCAAGTGGATGGCATGACCTTATACTCAGAATAGCAAAGAATGTAAATCTAAAAATAAAATATCTTAAAGACAGAAAATTAAAATCGTGACAGTTAAAGAGTAAGAATGTACATTAGAAGTCACATTTCTATTTGTGTGTTTGTTTAAGGCTGTTGCTCAAAAAAAAAAATTCTGAAAAATTAATACAATTATTCTATGCAGCTTAAATTATACCTGGTCTATGGCTTTACTTAGCAG[G/A]AATCACATCAAAATATTTTATTTTATTTCTTAATCATCCCCATCAGTTTAGTCATGATTCTGGGGTAAAAGGAAAACCAGTAAGTAAAGCAGAAAGAAATTAAGAGGAGATGCAAGACTAGCAATGTGATACAAAGTGCAGGGC…	2	114.5	0.555	2	3636.2	2	66997020	0
260	rs29010055	CAGTTTTCTTCTTTCTGAACTAGCTTTTAAGAATTCCACCCCTCTAGAATTCACATCTGTTCATGACGTGATGCTGTGGGTCAGCCTGGGTTCTGTCAAAATGAAGCCAGCATTACCAAATTCCAAATTACAGTATGTTTTACTAACCGATTTTATAGACTAGACATTTCACTCAGGCAGAAAGGAATTCCCACTGCACTTGAGGGGTAGCAGAATCTCCAGAACAGGCTACTGGTTCTGCTTGGCTCTG[C/T]GCTGTCCACGGTCTCCAGGCACCCCGAAGACAAAGAGGCTGGAGAAATTGGGTGAGGAATGAAATTATGAAACCAACATTCTGGATTTTAACTGAACCTATTCATGCCAAGTGGATGGCATGACCTTATACTCAGAATAGCAAA…	2	115.6	0.1	2	3636.2	2	66997365	0	2	221750696	1e-87
261	rs29016786	CTTAAAAGTTACACCTCTCTTTCCCTTCTCTTCCAGCCAGCCTGGCAGGACATGTAACCTGAATTAATAAACAAAATAATTTCTCCAACCTGCATGTCCCTTTCAACATGATACTGAGTTGAGCTCCACAGATCGGCACTGTTGCTTCAGAGAGTCTTCTTAACTTAAAAAATAATAATCACATAATTGGGGGTAGCTTGGAGTTCTGTTTTTTGTTTTTTTTTTAAAACCACCAAGAAGGTTCCTTGCC[G/A]TATTAACCCCAGAGAACATAAGTTCATTGGTACCTTTATGCCAACAGCAATTTCTTCAGCTGTTTGAGATAGACGGGATGCACAGTATTTAATTAAAACGCTGGCTGCTGGTTGGAGGAGCCCTTTCCTCCTCCGACAGATTGT…	2	115.8	0	2	3655.7			NA	2	222963590	4e-81
262	rs29010029	ATGCATGAAAGTGAAAAGTGAAAGTGAAGTCGCTCAGTCGTGTCCGACTCTTAGCGACTCCATGGACTGCAGCCTACCAGGCTCCTCCATCCATGGGATTTTTCCAGGAAAGAGTATATTCTTCCTCAAAAGCAAGACCTAACCACAGCTGCAAATGTGTTAAGAGAAGATGTGAAGTAGTGGTTAAAATCAGAACCTGGATTCAGGACATTTCATCCCAGCTCTACCTACCACTTTCTAACTGCATGGC[G/C]TTGAGCAAGTTTTTTAAAACCACACTGCCCTTCAGTCTCTTTGCCTGCAACATGGAGTTAAATGAAGTTCTTTGGATTGTTGATTATATGAGGCAAAGCACATAAAAGACTACCTGATAAAGAAATGCTAAGTGCAGAGTCTTA…	2	115.8	0	2	3620.6	2	66246800	0
263	rs29020665	GCACACGTGTGTACCTGAGATTGGCAGAAGTCATATCTTTCAGGATCCTAAGTCAATACTACAGTGTGCTATCAGTTCTGAATATTTTGCAATCTCTTAAATTAGCACTCTAGTCCAAATAGTAAGAAAATTGTACTGCTTTTTGATGGACCACAGAACAACACGATGGAGAACTACTATGATTCATCTTGTATTTCCTTTCTGTGAATAATCTACAGAACTTGGCAAATTAATATGGAATTTCCAGAAG[C/G]CTTTAAAAGGACAGAATTTTTCCATACGTTAAATTAGAGCATATTTGCCATAAGAAACCAACTTGAATCTTATATTGCGCAAGAGGGTTTCATTTCAGGTCTTTCTAGAAACGAAAACTTCATTCATCATGGCCGTTCTTGTCA…	2	115.8	0	2	3443.7	21	31138961	0	2	227716392	1e-19
264	rs29018308	TAGCCAGAAATGGGGACATTGAGAGGTGTCAGGAATACTGGTGCGTTTGTCATCTAGGTCTCAGGGCTGACGGATAAAAGATCATTTCTGTATCGGAAGATAAAGTCACACAACTGTCTAAGGCAAATCTACATTGATATGTAAATACGTTTGATGGTGGTACCTTCTTTAGTCGCTTGATTATATGACTCTTCACTGGCCCAATGCAGGCATAATGCAGTTGGTGATTTTTAACGTATGCAAATGTTCA[T/C]GGCTGGTCTGCTTGGCTTTGCAGGCGTGCTGGAGGCCAGGACAGAGATGCACAGCTCATTCTGTGTGACCACTTAACTTTTTTTTTTTAAGTAATTTGGTGTGTTTTCCCCTAGGAAAACTTTCTCTGTAATGAAAAAGTGCCA…	2	115.8	0.81	2	3443.7			NA	2	227626212	2e-36
265	rs29010496	TGTTTTGAGTTCTGCTTTTTCTGATGGCCAGTGAAGCAAGATAGAACATTAATAAATAAAAAGATAACAAGATTAATCTCTTTTGGAAACTTTACATTACTCTTCTAAGTAATTCCTTTCAAGAAATCAAAATTGAAAGTATAAGCTCTTTAGGACTGAATGACAGTGGGAATATTGAATACAAATAACTATGAAATTCAGCTACAGTCATACTCTGGAGAAAATTCAGAATTTAATGCCTTTGTTATTA[C/A]ACAAGAGACTAAGCATTCAACTCACTCACATAATAAAAATAACACCATAAGAAATCTAAAGAAAGGAAAAGGATATAATAAATATAAAACTAGAAATCAATAGATAAGCAAGCAAAAGTAGAAAAATAATGGATAAAACTAAGA…	2	117.4	0	2	3589.8			NA
266	rs29012274	CATGAGCATAATTGTTGGATGCTATTTTATTACATATGATCATACCTGAATTTTATTTGTGTCAATCAAGTGCTGTGCCATGGATTTTAGGATAATTGCAAAGAAGAACCAGGAATGCTGTTAGGAAAAGAAAAGACAATCAGAAATTTATTATCTTACAGCAAAGTAATGATAATTCTGTTCTTTACAACATGCGATACTATAAAATCTTTATCTTGGAATGTATTCTTTGAAATTAAATGCATCAGAG[C/A]AATAATATAGTCTCCATGATGTTAGGATCATCCTTAGCAAAATTCTAATGGGAAATGTAAATACCAGATATTTCTGTTTCCCAGTCATCTCTAAGACTGTATAACACAAGAAACTGGCTTATTTGACATGGCTGATTAGACAGT…	2	117.4	0.1	2	3605			NA	2	225520740	6e-46
267	rs29012281	TCTAATGGGAAATGTAAATACCAGATATTTCTGTTTCCCAGTCATCTCTAAGACTGTATAACACAAGAAACTGGCTTATTTGACATGGCTGATTAGACAGTCGTCTTAGGAAATACTTATTCATGGGGTGTTCTACCTGTTTTCCTTAAACAAAACTAAATGTTGTAGCAGGCCCACCCCTCACATTACGATGGGTAGAGGCGAGTAAAAACGGAAGCTGTATGTTTAAGTATTTAAAAGCTAACAGAGT[T/G]TTAAATAAAGTATGTTGGCTTTTCCTACCTTGACAAATACAACTTCATGACAGTTTGGAATACTGTACCTGAATGTGGGAGCATAGGAAGCACATGACCCTGGCCCACCCCTTCCTCTCACCTGGGGCTCCGTCCTGCCCTGAG…	2	117.7	0	2	3605			NA
268	rs29012282	CAGATATTTCTGTTTCCCAGTCATCTCTAAGACTGTATAACACAAGAAACTGGCTTATTTGACATGGCTGATTAGACAGTCGTCTTAGGAAATACTTATTCATGGGGTGTTCTACCTGTTTTCCTTAAACAAAACTAAATGTTGTAGCAGGCCCACCCCTCACATTACGATGGGTAGAGGCGAGTAAAAACGGAAGCTGTATGTTTAAGTATTTAAAAGCTAACAGAGTTTTAAATAAAGTATGTTGGCT[T/C]TTCCTACCTTGACAAATACAACTTCATGACAGTTTGGAATACTGTACCTGAATGTGGGAGCATAGGAAGCACATGACCCTGGCCCACCCCTTCCTCTCACCTGGGGCTCCGTCCTGCCCTGAGGGACCTGGTGTGACTGTCCAG…	2	117.7	3.385	2	3605			NA
269	rs29012478	ATACTTTTGGCTGAAGTGAGGGAAGCTCATTTTCTTTAAGTAAACTTTTTTTATTTTAGAATACTTTCAGATTCACAGGAAAGTTGTGAAGAGAGCACAGAGAATTAGCATACACTCCATAACTTGGTTCTTTTATCACTGATACCTGGCATTAGTTTGGTACCTTTGTCACAATAAATGAGCCAATATTGACACATTATTACCAACTAAAGTCTACTCTTTATTCAGGTTTCCTTAGCTTTTTCCTAAC[G/A]TCCTTCTCCTATTACAAGATCCCATATTACAGGTGGCCTTTATGGATTCACAGGCTCTTCTTGGATGTGACAGGTTCTTTCCCAGACTTTCCTTGTCTTGATGACTTTGATAATTTTGAGGAGTAATGATCAGGTATTTTGTAG…	2	124.4	0	2	3556.5	2	69849545	0
270	rs29013733	TGACTGAGCTTACGGTGGCCTGGAACATACGCGCAGAGACAGCAAATAGGCAGCAGTTTGGCCTGGACATACAGTGTTAGGAAACATGTGACGGAATTATTCAAATGAATAAGGTAGCTCTCTATACTGACATGGAAGTATACTTATGAACGACTGGTAAACACTGAAAAAAGTCAGCTGTAGAGCAGGATGTATATTATAACCGCTTTTTTAACATACAGAAAGATAATCATTTGATCTGCAAGGGAAA[T/A]ACCCATACTCATACATAGATACACACACACACAAACACTGGTCTGGAAAACAAACCAAACTATTAACCTACACTTACGACCTTATAAAGTGTAAGCTGGGATAGATGAGTGAAGAACTTTTACTTCTTTGTTTATGAATTTCTG…	2	124.4	0.555	2	3415.2			NA
271	rs29014706	TGTAACGTAATTACTTTAATAATACATTTCTTTAGATTTAGAACTGCTCTTCTGAATTTAAAAAGCTTGGTCGGCCAATAATTTGGCAGTCTTTTCATCCCAAATTTGAATCATCGCTTATCCGTCTATCATCTTGAATTCCTTGACCAATGCTGCCTTTGCTGAAGCTCTCTCAGTTCACTCAGCCATCATCAGATTCTAATTCCTGGGATGCTTCTTCTGAGGAGCTGTTCCTGTGGATCCGGCCATC[G/A]CTCTTCATACTGTGGAAAGTCTTCTTGAAGGCCTCCATCATGGCGTGGGCCAGCTTCTTGGCCTCCAGCTTGCTCTCGCACTCGACAGCATGGCAGTCCATCTGGTAGGACAGGTCATCATTAATCTCCCTGTAAACCCAGGCG…	2	125.5	0	2	3396			NA	2	229715672	0
272	rs29022267	ACCCAGCTCCTGAGCCAGGCCCTGGGCCCATCCTTACAGCCCCCAGCCCCTATCTCAGCCCCCAGCCCTCCTGGGGCTTTCCCTCCTACCCTGCTCCCTAGGCCCACACCCACCCCTCTGGTGTAGACCACCCTGAGGTCATTTGGCCCTTACCTTGGACAGAGCCAGGTATGGGAACTGGTCCATGGCCAGGGGTGTCTCAGGTCCCGGCTTGCCAGCCATCTGCCCCTTTAGGATCCAAGCGGCTGTC[A/G]CCGTGGAAACCCCCATCCCTGAAGGTACACTGTGTCAGGTCTGAGTCCCTGGGGCCAGCCTGGGTCAGCCGGCAGCCCAGGATTCCAGGGTTGTCGGGGGACAGGGTGTGGACCAGCCTAGCGCACTCACCATCGCCCAAGAAG…	2	125.5	0	2	3291.4			NA	2	233146918	5e-31
273	rs29013679	CATTGGATGAGTGCTTGAGTGGAACATTTTCCATCGTATCTTTTATTTTAGGAAGTTGTTTCTGTTTTGAGTTGACAGTTAAATTGCATCATTTCTACCATCTTTTTAAGTTTGAGATTCTGTGGTTTACCTGTATTCTTATAAAGAAAAGAATATCACAGTCATGGGATTAAGATTTGTAATTATAGGCTATTTAGTTATATAACTTCCTGTCATTGGAAGCAGTGTACAGTTAGTGAAGTTTGGTATA[A/G]TTCAGCTTTTCTTTAGATCTTCCATAGAAAGTCTGTAGACAATTTCTTGTATACCTTAGTAAGATATGTAGGTAACTGTTAATAATATGATGAAGTGAACTTCTTTTAAAAATGGCTCTTATGTTATTTTGGTTGAAATATATA…	2	125.5	0	2	3346.9	2	73365198	0
274	rs29016197	GATTGATGAATGACTGAGACAGGAGTGCCTGCTGCAGGCCTGGAACTGGGGGTGCGGCAGGGAAGTGCCTGCAGGAGCCCAGCTACTTTCTAGGCTGCTGCACAAAAGCTGACTCCGACGCCTGCAGGAGGCTCTGTTAATCCCCAGCTCCAGCTTTTCCTCCTTGCTACTGCCTATCCTGGGTGTGCATGACTGTGTGTGTGTGCACACGCACGCATGTATATAGAGAGATGCAGCAGCAAGCATCTGG[T/C]CTGTGCGCTGCCAAACTGGAGGGAAGTGGTTCCCGGAGGCGTGGAGGTGGGTATTTATTGGGAGTTCCCAGGGTCTGCTTGCAGGGCAGAGACGCAGCCCTTGGAACCGGATTGAGTCCCTCAGGTCTCCTGTCAGGGTGGAGG…	2	125.5	0.605	2	3164.4	2	74654835	0
275	AAFC02106091	GGCTCTCAGCTCTCCCATGTGTCATTTCTAACTTCCCATAAAAGCCCTTGGCAGAGCGGATTTCAGTCGCTCGAGGGGGATATTCAGGTTCAAGAAATAG [A/C]AAGCTTATACGTAAATACTTGTAAATAAAAAAGCTTATAAACACATTAAATGAACCCAATGGACAGAGCCCCTTTCCTGCCCTGGGAAGGCAGACGCAGT	2	126.7	0.555	2	3142.7			NA	1	30233001	2e-25
276	rs29022958	ATGTGTCCAGGCTCAGGTGCCATCCACTAGTTTGCCCTTAATGCTATCTTGTATTTACACAGCCTTTGCTATGCTGTTCCATTCCTCTCTTTGCCATCTGTCCTCTGACCCCATTCCCCTCTTTCTGGCCATCACATCTTCCTGACCCTGCTCCTGGAAGACAAGGTCTGTGTCTCGCTCACCTCTGAATCCTTGACCTAGCGCAGTGCTCAGTTCTGAGCTTGTGACCACTAAGCGTGGGCTGAATGCA[G/T]GAATGAGCAGAAACTAGTGAACATCTTGATGCATAAAGTTTTCCCATGCTGAAGATGGTCTCCTTTGAACGGGTTCCCAGAAGCTGCAGTGATTGGATTAAAAGGGATGACTGCTGAAAGTTTCAATTCCCACAGCTAAGGAGC…	2	127.8	0.91	2	3249.8	2	71824626	0	1	33450613	4e-22
277	SCAFFOLD25500_5689	CTGTGGCCTGGCAGTCACATAGCAGGTGTATTGTCAGGGCCTTGAACATCTGGATAGAAAAGTAGACTCTGCCCTCCAGATGTATTGATCACCTAGACTGGTGTCATCTGGAGCCACTCGTGGGTGACAGCCCTGCACACGGAGAGCTATTCGTGGACTGGGCCCCTCTAGGGAGGGTTAAATTGGGCTCTTGGCATCCTGAGACAGTACCTCCGTTTATTGAGTCATTGGGGTGTTATTACTGCAGGAC[G/C]TCCACGCCCAACGGCTGGAGGACCTTCTTCCCCACTTCCCTGGGTTTGTGCAGAGGATTCCCTGGGTCACAAATGATTTCTGACCCAAAGTGGCACACCTAGAGGAGTCAGAGAACTTTTGTAAATTGGTCTCTTTGGTTCTGG…	2	129.6	0.1			2	74993849	0	1	30896789	3e-14
278	rs29014020	ACAACTTCTGATTATGGTAATGATAGGAGAAATTATTCATATCAGTCTAACAGCAATTATATTAGTTGGAAGAACAGCTATGAATCCATGTTCTAATGGTGGCTGTAATGAGTATTGTAATAAGAAGCTGAAGGCAAATTTCATCTAGTAGATCAATCAAGAAGAGACTTAAATGGAGAATTATGAGTGAATCATTATCCCATGAACAATTGCAAAACAATGGGTACAAATGTTAGAGTAATGGGAAAGA[T/C]GAATTTACTGGCTCAGCCTGACTGTGAATGACTACTCACTCAGTCAGACAAATATCCTATCATGTGAGGCTCGGAAAATGAAATGATGTTTCTCAAATTCCACAGAGGGTGAGTAGTGCAGTCCAGACCCAAATTCAGTTTGGT…	2	129.9	0	2	3139.6			NA	1	30116193	1e-53
279	rs29014021	CAACTTCTGATTATGGTAATGATAGGAGAAATTATTCATATCAGTCTAACAGCAATTATATTAGTTGGAAGAACAGCTATGAATCCATGTTCTAATGGTGGCTGTAATGAGTATTGTAATAAGAAGCTGAAGGCAAATTTCATCTAGTAGATCAATCAAGAAGAGACTTAAATGGAGAATTATGAGTGAATCATTATCCCATGAACAATTGCAAAACAATGGGTACAAATGTTAGAGTAATGGGAAAGAT[G/A]AATTTACTGGCTCAGCCTGACTGTGAATGACTACTCACTCAGTCAGACAAATATCCTATCATGTGAGGCTCGGAAAATGAAATGATGTTTCTCAAATTCCACAGAGGGTGAGTAGTGCAGTCCAGACCCAAATTCAGTTTGGTC…	2	129.9	0.05	2	3139.6			NA	1	30116193	1e-53
280	rs29014019	CTCAGTCGTGTCCGACTTTTTGGGCCCTTTGGACTGTAGCCCACCAGGCTCCTCTGTCCATGGGATTTTTCCAGTAAAAAGTGCTGGAGTGAGTTGCCATTTCCTCCTCTAGTGGCTCTTCCTGACCCAGGGATCAAACCTGCATCTTCTGTGTCTCCTACATTGCAGGCAGATTCTTTACCACTGAGCCATCAGGGAATCCCCATAGTGGCTGCCCAAACTCAAAATTGGTGACTTTATTGAGTTCTTA[T/C]GGTTTCTTCCTACGTAGAAGTTTATGGATTTGAAAGAGCTGGAGCTCATTATGAAATGCTCCACCTGTTTATCCACTGGGTGTGAAATGAAAGTTGTACATAATATGTACATTTGTGTGTGTGGCCGTGTATGAATGTGGGAAT…	2	129.9	0.86	2	3139.6			NA
281	rs29019465	AAATATGGGCAATAAAATTAATTAGTGTGACCAACCAGTGGGCACGTAGCTACAGGAGACCCTCAACCAAGGTAAAAAGTGAAATAGATTTTGAAAATGATCCATCTCAATGCCTCCTGGGTCAGCAGAGCTGACCCTGAACCAGGCTCAGCCTCCAACCATCAGCCCCTCCAGGTCAGAAGTGGGACACTTGAGGGCAAAGGAACTCTTTAATTCTCTGGAATAAGGAGTTGTGTTCTTACACCGAAAT[G/A]CACCTCAACAAAACAAGGGCCACGAGCAGCAGGATGGATGACGGGCCTGTTCTCTGCAAACACATTACAAGCTGAACTGTCCAGCCAGCCCAGAGCTTGTGGTGCTCAGACAACTCTCACCAGTAGTGAGGGGACTTCCTGGGG…	2	131.7	0	2	3197.6	2	74926768	0
282	rs29024930	GGGCTGGCTAGAGTGGGCTCGGAGGGGCTGCATGGGTCCAGCCCGACCCCAGCAGGCCTGACTCCTCACCTTCTGTGGGCCAACCTCTAACCTGGGGCCTGGGGCTTTGCCACCCGACACCCGATGCCTCTTCTCTGCATCTTTCGCGTTGGAGAGAAGAGACTGAGGGCTTCATTCATTGAGCCCTGGCCCCGAGACAAATGTCCAGGCTTTATCTTCATGAAGTTTAAAAACAGTTGAAGTCCAGCAC[A/G]GCGATCCGAGAGCAGGTGGTGAAAAGGATGAGCTGGATGTGAGTGCAGGCGTCACCCTGCCTGGACATAGGGTGTGATGCGTGCAGGGCCTGCCCAAATATGTCCCCAGGCACCCTGGTGCTCCTGGGGAGGTGTCCTGCAGGG…	2	131.7	0.605	2	3194.5	2	75099736	0
283	rs29020939	GGAGTCCGCAGTGGCCAGCGCTGCTAGCGAACCCAGCGCTCCTCAGCATCTCCGCCTCGGAACTGCCAGCGCTTGCCGGGCTCTGACACCAGCAGAACCTCTCTGCCCGCTGCGGTCCCTGGGGAAGGGCGGGGACACAAAAGCCCCCGCACCGCAGCCAATCAGATGCCTGTTTCCCGGGGAGGCGGGGGAACACCGCCCTCAGGAGCCTGGGGCTCAGCCAATCGGCACCGGAAAGCGCCCGGGGAAT[T/A]CTGGGAGCTGTAGTCAGCCTCCGGCGAATGCTGCAAACTTTTGCAAGAGGCTTTAGTCAGAATGTTGGCAATACCAGATGAGAGTGACAGCCCCGCAGAGTCACTAAAGCTGCATGATGAAACGGGACTTCACCGGGCTGGGCC…	2	132.9	0	2	3106.1			NA	1	28270238	2e-58
284	rs29020941	TTTGGCTTTTCACGGTATAAAGAGGTTCTGGCCTATCAATCATGGGCCACTTAACAATTACGTTTCTCACTCCCAATTAATATATTGGAATTCTGCTTTACGCATCAGTTCCTTGTGCCAGCCTGCTTCTTACATATTCAGGTCTTTCATCAGTGATGCAGTGGAGTTTCTGCTTTGGAGTCATTCCTGTCTACATTTGAATTCTTACTCAATATATTACTAAGCTGTCTGACTTTTGCCAACACACCTC[G/T]CGAGCCTCAGTATCCTCATCTGTCAGATAGGGGCATAATGCCTACTTCATGATATTGTGGTGAGAATTACATGAGATAACAGATGAATCCTGGATTATCCTTGGAGCTCAGTAAGTAGTAGTATCTGTGTCCCTTCCAAGCTTT…	2	132.9	0	2	3106.1			NA	1	28260640	4e-13
285	rs29025431	CAAACAAGCCAGTAGCTAGACTCTGAGCCTCTGACTCTAAGTCTAGGCTCTGGTCACTGTGCCACGAAGAAAGGATGATTTTTGAGGGGACACCATTAGTGAAAGAAAAAGATGAGGAAGTCCCTGATTCCTGGTGAGTAATGGGACAAACAGGCATTTCCTTCCAACCCTACATTTCCGAGAGAAACAGTTCTAGGCATGGGCCTTCTGTCTCTCAGGAGGGGAGGAGCCAGAGTATAGATGAATATGG[A/C]AGTGAATACGGCAGCGACGTCTGTCACAGCTGGAATTCCCTCCCTCATACTGTGTAACTACAACTGAGACCCTGTATCACTTTCAGTGACCTTGGGAAACGGGTGATTTAAACCCACTGCAGACAGTTCTTGGAAACACAGTAA…	2	132.9	0	2	3096.7			NA
286	rs29014448	CACTGAAAAGCCACCCAGATGGTTTCTGCTAGAGGGAAATAAGGCTCAGGAAGACTGAATAATTTGCCCAAGATCACTGGTAGTAAAGGATGAAGCCCAGATACAAACTCGGGTTGGTTTGTCTCCAAATCTAAGCCCTTTACTCCATAGTACACAGCCTCCTCACAAAAGTAAAAACCTTGGTTAGATGCATGAGGTAGGTTTACAAGGTAATTTTCATTTGGCCAGTATTTGTTAAGCACCTGCTACG[T/C]ATCAGGAACTGCTCTAGACAATGGAGTTACAGGCGAATAAAACAGATAGAAGTCCCTGTTCTCATGAAACTGATGTTCAAAGTGATACAATTGAATAAGGACAGAGGCCCATCTTGGAGAAAAACACCTTTGGTTGGTGCCCCA…	2	132.9	1.365	2	3103	2	76337163	0	1	28141278	1e-10
287	rs29015278	ATGGCATGGGGAGGGGGGGAAGCCATGTGTGGGAGAAGGAGAGAGTCCCCCTTGGAAGTCGGCAGTAACTGGGAGACAGGGGGCGGTGAGGGTCAGGACAAAGAAGCTTGTCTGCTGCTGGCTTTGCTCTGTGACCTCAGGCAAGCCCCACTCCGGGCTTCAGTTTCTATGCAGATAAAACAATGATCACACTAATCCCAGCTGAGGACCTTGAGGGGTGAGGAGCAAGTCACAGCCGGACAGCGGGTAT[C/G]AGGTCTAACCTTAACTCCACTGGCTTCAGTTTGGTCCCCAAACGCACGCATAGGGCTCAGACCTTGAGGGCTGGATCCAAGGCCTGGCTGGGACACCACCCCACGTCAGGCTGCCTCAGCACTCCTACCCGAGACACACCCTAC…	2	135.6	1.515	2	3007.1	2	80354527	0
288	AAFC02051678	AGATACAATTCCTGCTTATACCTGGGCTAGAGGAACCTACTCTCCTGTAGGAGGCCCCCACCCCTACCCCACCCCCGAAAACAGTTCTGGGAGAACTGAC [A/G]CTACTTAAGTTCAGCCACTTATAGACTGTGTGACCCTAAACAAGTCCTCTGCCCTCTCTGGGTTCAGAGGATTGAATTAGTCTCTGATCTCTCCAGCTAC	2	138.6	1.97	2	3109.2	2	79337000	1e-63
289	rs29016354	CCATCTGAATCACAGAAAATTATGCTCCTCTGAACTACAAAAGACAAAAACCTCTCTCCTTCCAAGTAACCATTTACACTTATAAAGGATGTCCACAACAGGGCAGACATACCCTTGCCGGTGATGGGCTTGGTGTTGGGCTTTTAGCCTTTTTAACCGGTACCGCTGGTGACCAGTTGGTGGAGGGTGACTGAGACTGGACAGGTGACGGAGGTGCTGGGGGCTTTTTAGCTGCTGGCTCAGGAGATCC[C/T]GAGACAGATCGGGAAGATGAGACCCTCCTTACCGACTGAGGGCTTGGTGAGGCAGCTCTAGAAACAGAAGGAAAAAATAAAACATTCAGCATTCAAAACAGAGATCCTTCTTTAAGAGAAAACCACCAACTACCATTACACAAC…	2	142.5	0	2	2993.2	30	483455	0	1	24742118	5e-62
290	rs29012608	CATCTGATCTGTAGGGTCTTCAAGAAAGACATACTCAATGGGGACGAAGAGTCTCTTAACACAATTTGATGAAGATGCTACTTCCAGAAAAAAATCAGGGGTTTTGCACGGAAGAGGAGGAGTAGAATTTGAAACAGCCAGCAGACAGGGTTTACCAACTTTTATTCACTTCCTTTTCCGAGGACCAAGCCAGGGATGGAATGCAATGGAAAATAGTCAAAGTGCAGAGCCCAGTATCAGATAAATACTT[G/T]TAGGGTGAAGCAATGAATGATCTAATAATTGGTCTCCTAGCCTCCAGGCTCTTCCCACTCCATTTTTATGCTACCGGCTATATATATATATATATATATGGTCTCAAAACCCAGATCTCATCAGTCCACTTTATTGCCCAGGAA…	2	142.5	0	2	2973	2	81883369	0
291	rs29013708	TTACCTTAGTGATTAGGCATATGACATTCATCTGCCACTCACTGGTGATGGTAATCTTGATCACTCGGTTAAGGTGATGTCATTTCTTCACAGTGTGGTTATGTTTTTTCCCCCTTGTGATTTGTAAATAATCTTTAAGACCATATAAATATTCTCCTTTTCACCAGAGTTTCCTCCATATTAATTTAGCATCGCAGATTTTTGTTGAGTTCTTTTTTTTCTATGTGTTTTCAGCTTCAAGTACTGGTGT[T/C]TTACACGTACCCATTAACTAAACATGTGAGCCTGATTTGGTAGTCATGAGCAGTGGATTTTGTCAGCTGGGTTTTACTGAAGTTTTTGTTTGCTTAGGTCAGCAGTCCCTAGCCTTTTTGGCACCAGGGAAGATTTTTCCATGG…	2	142.5	0	2	2684.7	2	83855598	0
292	rs29012461	GGACCGTGTTGATTTCCCAGGGGGCAGCTTAGGGTCTGTCTCCTTTCCCAGTTGTCAGTATATTAAACTCACAGGTGTTTGCTTCACACCCACAAAGGAGTCAGTCACTCTTTTCTCTGAAATGCAAGACCTTCCTAACCCATTGTGCAGTCTTCCCGTTTTTTTCCCTTGTTGAGGCGTAAGGTATATAGAGTAAAATTGCACAGTCCAGAAGCAAGCGGTTTGACAAGTTTTGACAACTGTCGACACC[T/C]GTGTAACCCCGGTGGCATCAAGATAGAGGACACTTCCAGAATATTTCCGCTTTCCCAGACGGCCCCCTCATGCTCCTTTCCAGTAAGTCCTGTCCTCAGAGCAACTGCTGTGCTGACGTCTGTCACCATAGATTAGTTTTGCCT…	2	142.5		2	2708.5			NA
293	rs29013773	CTCAGTTTCTTCACCTGTAAAATCGGATAATGATAGTGGCAATTTCATTGGGTTGTTGTAAGGTTTAAATGTAAAGTCTTGGCACTCTGTCCAGCATAGA[T/G]TAAGTGCTAAATAACAATAATAAAATTATTAAAATGTGTTTTAGTGAAATAATGAATGAAATTTATTTATATTCATATTTATTAATGAAATAAATAAATG	2	X	X	2	2870.5			NA	1	17407191	3e-17
294	rs29010435	GGGGTCACAAAAACTCACAAGACTGAATAACTGAACAGCAACAAACTTATTTGGCTGAGTCGGTTCTTAGTTTTGGCACATGGGATCTTCGCTGTGGCACACAGATTCTCTAGTTGTGGCACGAGGGCTTAGCTGCTATGAGGGTTCTTAGTTCCCCAACCATGGTTCCAATTTGTGACCCTTCATTGCAAGATGGATTCTTAATGACTGGACCACCAGGGAAGTCCCCTAGATTGAACTTTTTGGTCAA[A/C]CTTTTGAAACTTTCTCTGTAATTTATTCAAACTTTGGCTGTCCTTTTCCCTATACAGAGAATATTTACCTGTGGCTTTTCTTGTCAAGCTTATTAAAGGTCTATGTAAAGTAGAAGCTGATATACTGAGGAAGGGCTTCAGTGC…	3	0	1.665	3	52	3	2279699	0
295	rs29022178	ATAAAATGATTTTTTAAAAAAATTCAGCAGTGGTTATTCACCTAAGCAACAATTTCGCAGCTGTTTTTCTGGGGAATGTTTTGCAGCAGCAGATGTGTAAATAGGCTAGCAAATCTGAGAAAGGCCGTGGTATAAAATGAAGCAGATCATGTGGATAAGTAGAGCCAGATGACCAGAAATCAAAATAAACCACTGGTGAACGTGCCATCCATGAAAAACTTCCTGGCGTCCTGGCGTCACTCAAAAGCTT[C/G]CCTCAAGCACGGCCCCAAGCAGTTTAAGCAAACGTCTGATTGCAAAGAGTGTTCAGTTAAATCCGTTAAATACCCTGGTCACTGCGCAGCCACGCCAACCATTTGGCTAAAATTCTGGTTGGCCACCCTGACCAGTGATGACCA…	3	3.3	2.425	3	26.6	3	194052	0
296	rs29025548	AGTATCTCATTACATAAATTGAAGCTCTAATTAGCCCTTCTTTCTTCCTCCTCATCCTCTTATGGATTGGAAAAGGCCAGATGAGGTCCCTTCTCTCACCGGCTCCTCCCCGGGCAGCTCTGGGGTTCTGAGTCATACACTGGGGCTAGTGCTCTGCAACTGGAGACTAGTGCCCAGGCAACCGCCAGCACCCCCGTGGTCTGAGGGTCTGTGACTGAGGGAGACAGCAGGGCTGTGTTGGCAGGGGAAC[C/T]GTCTCAGGGTGCTCATTCCTGTGGTTGACTGGCTCTGGGTGGGGGCTGAGCTGTGATCAGCTCTCCCTGCTTTGGATGAGGATCCAGTCTCTCGACCTGGTGATCCATGGTGGGGAGTTTTCATCTCAAGGTTCTACTCTCCTT…	3	8.1	0	3	108.6	3	3195627	0	1	163546829	3e-20
297	rs29025545	ACTGCAAGATGACACATAGTAAAAAGAAAGGAAAGAGTTGAACAAGAGGAGGTTGGTCTGGGTGGCTTGGCTGCATTTGACCATGTGGGCACCCTCTCCCACTGGCCCACGGTGTCGGGGAGGTACGGGAGTGGGGAGTGGAGCGGAGCTCTGTCTTTAGGGCTTTCTGCTGTGGGTCTAGGCGTCAAAGCAAACCAGTTTGCTCTAGTATCTCATTACATAAATTGAAGCTCTAATTAGCCCTTCTTTC[T/C]TCCTCCTCATCCTCTTATGGATTGGAAAAGGCCAGATGAGGTCCCTTCTCTCACCGGCTCCTCCCCGGGCAGCTCTGGGGTTCTGAGTCATACACTGGGGCTAGTGCTCTGCAACTGGAGACTAGTGCCCAGGCAACCGCCAGC…	3	8.1	0	3	108.6	3	3195421	0	1	163546816	7e-21
298	rs29025547	AGGTCCCTTCTCTCACCGGCTCCTCCCCGGGCAGCTCTGGGGTTCTGAGTCATACACTGGGGCTAGTGCTCTGCAACTGGAGACTAGTGCCCAGGCAACC[G/T]CCAGCACCCCCGTGGTCTGAGGGTCTGTGACTGAGGGAGACAGCAGGGCTGTGTTGGCAGGGGAACCGTCTCAGGGTGCTCATTCCTGTGGTTGACTGGC	3	8.1	0	3	108.6	3	3195560	0	1	163546816	3e-23
299	rs29012060	TTCTGCTATATATATATATTTTTAATGAATAGCTTCTTTTCGTCTGTGATGTTCTGCAGTTCACCTTGAAGTATTGAGATGTGGATCTATTTTCATTTATCCTACTTGTGCTCCCTGATCGGCAAGATCTATGTGTGTCATACTTTCTGGAAAATTCATAGCTACTATCTTTCCTAACGTGCCCCTCACCTTTCTCCCTCTGGATCTGTAGTTACATATATTAGGACCTTTTATTCTTTCCTCTGAGTCT[T/C]TTGCTCCCATTCTATTTTTCTTCTTTTTAACTACAATTTTGCAAAGGGTCTCACATCTATTCTGTTGTCTAAAACCTACCCATTGAGTTTTTAACTTTGTTGACCATATTTTTATTTATTTATTTAGACCACCTCCGTGCATCA…	3	8.1	0	3	162	3	3662439	0
300	rs29012306	TTACTAGCACTTTGAGCTCCACAAAATATTGGCTCTGCCTTTTAGTAATAGGCATACCAAGAAAAGGATTCTGCACTTTGGTAAAGCACTGGCTTCAACAAACATAAGTGAGTTTCTTTATTGCAGTATTTCTCAGGGTGTTTAATATGCTAATGTGCCCTGTCACTCCCGCCTAGAAGTTAAAGTGGGAACAGAGGATAGTACACAGGTTTTTCCAAACTTACTTGTTTCCAACACCTCTTTTCCTCCC[A/C]AAACCACTGTTCCAAGGCACATATTTTGGGAAATACTGCTGCAGGATATTAAAGAAAGAGTTCATTTCATAGAGATAGGTAATGAAGGACACTAACTCTTCTTATTGCAGGATTTATCCATATCTAAATATACACTGCTCTCTG…	3	8.1	1.365	3	175.4	3	3773939	0
301	rs29016890	GAAAAGTTTAGTTTTAATGGATAGCTGAGGATTCTCTACTGAAAACATTTTAATGGAAACAACTATCCTGGCTTTTGATTCATTCCTCTGTGTGTAGAAACTAGTCACCTCATTAAGGACTGCCATTGTTCAAAGTCTTGCAGCTACTTGTCCACTGCTGTAGTTTCTGAATCTCCCTCTGTCTCAGATAAGCAAATATAATGAATCTAACAGTAAATACAATTAGTTAGCTTTCCAGGAAAACCTAAGA[G/C]AGATAAATACTGCCTAAAAAAAGGAGTATAGAGTAAGAAGGATAGGATTTAACTGTAGTCAGGAAGCAATCTTACAGATGAAAACAGCTACAAATGTGTTTGAAAAGTAAGAGTGAGGAAAATTAAGACCATGGTGTCACAAGA…	3	10.8	3.585	3	213.5			NA	1	160423806	4e-16
302	AAFC02046702	TGCATCCAAGTGAGATTTAAAGTCTACAATGGATTTACCAGACCCACAGCTGGCCCTCTCCCCAGAATGTGTTGGCATAAGCATTGCTGAGGGCTTCGCC [C/T]CCAGACGTAAGGATGTGGTGGCCTTTGTGTTTCTGGTCTGGAAGGCAAGATCAAAAGATCATTCCTGACACTGGGGGATACATCTCTTTACCAACTAATG	3	17.9	0.1	3	293.8	3	18680406	1e-109	1	158713796	4e-26
303	rs29009811	TTGCCGCAGTCCATGAGCCTGACCAGGAGAACGGGGTATCTGCCTCTTTCCCTGATGGGGTTGCACGGGCAGGACTGTTTATTCAGGCATTTGCTCATTCTCACTCCATCAATCAACAGACTTATTCACAACTCCTTTGTGTGCCTGGCAGTCAGGCCCTGTGCTGGGTGATGGGGCAGACGCTCTGAGTGACACAGTCCAGACGCAAGGAGTTCTCCCTGGGCAGGACAGGGGTGGGTAGTGCAGCAAG[C/G]TCTCGCCCACTAGCAGAGGTGGGAAGTGGGTACAGAGGGCTCTGACAAGCAGGGAGGACTTCACAGGGGAGGTGATTGTTTGAATTCCAAGGGAAGGGGAGGGAGCAGTGTTCTGCTCAGGAAAGGCCTGTATAAGGACCTGGA…	3	18.1	0	3	365.6	3	5197271	0
304	rs29012865	TCTGTAATTAACAGCTGGAGGAGCAGGGTCTCAATATGGTGGTATTCAATTGCAGCAGCCAGCACAGGGGAGGGAGCACCCACAGGTAGGTCTTCAGTGTTGATGAACACTGGTCTCTCTGTCTGCTCCTGATCTTTCTTGTTCTGCCTGACTCAGTTTGCCTGCCAAATGAAACGCAAATGCCCCAAGAACAGAGAAACCCAGGAAAGCCAAATCATTCATCTAACTACTGTTGGAAGTTTACAGAATA[C/T]TGATGGGAAGACCTGGTGCTGATGACCAAGGCAAGAGTCCATGGATAGATCTTCTCTTCTAGGCCATGAACACCGGGGACTGTTCCCCAAAGTATGTGAAAGCCAAAGCAGCTCTTTGGTCTTATTTCGAACAAGGAGGCAGGA…	3	18.1	0.76	3	399.4	3	5207231	0
305	rs29019390	ATGGGGCTCAGGCTGAGTTTGAGGCCATTTCTCTCCATGAGGCCAGGGGAGGAGGCCCTTCGGCACTCAGTCACCTTGAGCTTGGGGTCGTCCTGGCCGTCTTTGTGGATGAGATCAGGTACCGACACGGAAACCTCTCCATTGGGCAGAGCGTCATCCCTGTCCACCACCTCTGTGGTGGCCTCTGGCTGGGAAGCATCAGCTGGGCTGGGTTGGGCGGAAGACGAGACCTGGGGCTGCCCAGATGACA[G/T]CTCTGTCCCATACTCCAGACTGCTTAGGACAGGCTGTGACGAAATCAGCATGTCCTGGGTGGTCTTCAGGGCCCGAGGGGTTCGCTTCCTGGTGGCAGGAGGTGGAGGATCCAGCCGAGGGAATGCTTCTTGCAGGGCTGACCT…	3	19.6	0	3	280.7	3	7081769	0	1	159084793	3e-54
306	rs29023452	ATAAAAGGAACGCGAACATTTATGGGGAGAAGGTGTATTTAATCTGGGTTTTATATATATATGTATTTTAAGTTTTTGTTACGTATTTTTATTTATTTAGCTGCATGGGGTCTTAGTTGTGGCATGGGACTAGTTCCCTGACGAGGAATCGAACCCAGGTCCCCTGCCTTGGGAGCACAGAATCTTAGCCACTTTTTCACCAGGGAATCCCCTGGGTTATATTTTTAAGGAGCTTTGTGTTGTGAAGTGT[C/T]GGTTGGGCCCCAGAAGGCTGGAGGCGGGGGAGTAAACCACCACGGTGTTGGACTTAGGGACCCAGGACTTTGTCACTAACTCAGTGTGTCCCGTCAAGATGTTCGAGTTCTACGAGCGCGTGTCTGGGGCTCGGATGCATGCTG…	3	19.6	0	3	322.7	3	7590261	0	1	157992717	1e-19
307	rs29016222	AAATCCTCTCTAACTGTTTAAGCCAGAAAAGAAAGAAAGAAAGAAAGAGGGACTTTCTTGGTGGTATAATGGATAAGAATCTTCCTGCCAAGAGAGGGGACATGGATTTGATCCCTGATCTGGAAAGATTCCAAATATGGTGGAGCAACTGAGCCCGTGTGCCCCACCTACTGAGCCTGTGCTCTAGAGTCTGTGCTGCACGTCAAGAGAAGCCACTGTAACCAGAACCTGTGCACTGCACAATGAAGGA[T/G]GGCCCCAAGCCATAGCAATTAGAGAAATCCGCATGCAGCAACAAAGACCCAGCACAACCAAATATAAATAAATTTATTATAAAAAAAAGAGAAAGAAACAAGAAAAAGAACCTAGAGGATTTCACAGAATATCTAGTTCAAACC…	3	19.6	0	3	315.6	3	7794268	0
308	rs29027882	AGAACTTGATGTCACAGATGATGGAGCCCAGGTCCCGGGACTTGAGGATGGTGTTGGCCTGGTTAAAGCGCTCAAACTGGCGCTCAAGTGGGTCCTGCTTGTTAGAAAAGACGTTGCCCTGCAGAGCAGTCTCATGCTGGCAGTATTCAGCCCGAACCCGCAGTCTGATGTCTGTGGGGAAAAGAAGACACACAGAAGAGATTGCAGTGAGAGCTGAGTCTACACCCAAGTTTTGAAAAGTTGAAAAGAA[T/C]GGCAGAGTAGCACAGTTGGGAACAACACCTGACAGCTTCTCTACCTCTTCCCAGGACTAGTTCTTTTCTATGAAGCTCNNNNNNNNNNNNNNNNNNNNNNNNNNNNNNNNNNNNNNNNNNNNNNNNNNGCACCTTGATTCTAAG…	3	19.6	1.26	3	315.6	3	7893560	0	1	157905216	7e-89
309	rs29025760	CAGCCTGCTGCAGTGCTGCTGCCCACAGGAAGGCCCACAGCAGCCTCCATGCTTGATCAAGGCTCTGAAATATGAAACGTTCTTTTTCTTTCCGAGTCAGAGCTAAATGCAAACACTTACCCAGCAGGGGTGAGTTAGCTGTGCCTCATCTAGGGACCTGGGCTCTATGGCGTCATATCATTTACAGGTAAGAGAACTTAGCTGGGATAAGGACCGAGAGGCAGTCTGGAGCTGCCCCTTAATGTGGAGA[T/C]GAAGAGGATGACCAGGAGCCTCAGGGCTGCTCCCTAGTGACTCTCTTGGGTAGTCGGGGACTTGCACAGCAGCCTACACTGTGGTCTGATCCATTCATTGGACAACTTCGTTGTTAGGTCTCATTAAACACCCCACCCTTGTTT…	3	22.1	0	3	448.7	3	5622933	0
310	rs29010539	AGGAAGCTAACTCGTTTTCTCTACCCTTCTTTCTGCTGCCTTTTTTGCCTCTTAAGCGGTTTCCTTTGTTTCTTCCATTTCCCTCTGTCTTTCGGCTTCATATTCTTTGAGCCTCACTTAGTGTTTCCTTCCCTCTCCGTCGATTCCTCCCTATCACCGGAGACGACAGGGGTAAGAGGAATACAGGGATAATTAAAACAGTCATCTCTCCCCGCGTGGAATTCAGGCTCGCAGGGAAATTTGGCTCACT[G/C]CTTTCCTGGTCTCGGCCACCTCTGCCTCTCTTTTCCCCGTTGGCATATTCCTTTTCAGTTTCTTAGCCAATTCTATTCTCTGTCCCTATGCCCACAGGAAGACACCCTCAGTACCTTGCCTATCATTTCCAGGGGGTGAAAAAT…	3	22.1	1.06	3	419.6	3	5156844	0
311	rs29010859	TCCCAGGGGCAGAAGTGATATTCTGAATCACCCCTCCATTTTTAACAATCCCGACAATATAGCCTGTGAGAGAGGGCAACTCCTTCTGCACCAGGCATGACTCCTTTAATGATGGGTCACAAGGAAGGGGGTTGGGTCTCCAGAGAGGGTGCAGGACATGTGGGCAGTGCTGACTTAAGAACCATTATGAGACTATTTCATTATTTTAATGACTGGTTGTTAAACAATGTGTACTGTGGAATACATACCA[A/G]GGAGGGACCGTTCCACCCCCGTGCCTGCCTCTCCTCACTCCCCAGCTCCTACACAGCATGCTGTTCACCCATCGGGCCATGGCGGAGCAGCTGGCTGGACAGTGGACCCCTCAAGGGCCACCAGAGGCCTCTGGGAACAAGAAG…	3	24.2	0	3	572.1	3	10112737	0	1	153880865	1e-28
312	BV105522	TCCTTCTCATCCATCTCAAAGTCACTCATCAGCTCGTTGTAGATCACCTCGGCACCTGGACGCAAGTGGGGGAAACGACTCGGACCCCAAACCTCTTCCCTGGGTCCTGGGCCCTTCTCCAGATCCCTTTCCACCCTGCCTTTCCCAGGCCAGCTCCCGYCYGCCCCTCACGCCTGGGTCTCCCCCAGGTCCGGGCACGGTCACCTTCGTCGATGAGGGACTCCAC[T/C]GACAGTGTCCGGTTCCGCATGTTGAGGGAGTCCGTGGACTGTGAGAGGATCCGGCGAAGCCCCAGGGGAGACTCATCATTGAAGTGTCTGAGGGGAGTGGAGCCTGGCTGCATCACCCGACTCACTCGGGYRAGAGATCCCTTCCCAGGTTGGGGAACCAAGGCGGGA…	3	24.2	1.665			3	10647996	1e-105	1	152748280	2e-38
313	AAFC02044670	GCCCTGTACTTCATTCATTCTACAAATTCTTAAACTGAGTATCTACATACTCCGTCCTTTGCTCTTGGTGCCGAGGATCCTGAAGTGACCGAAGTCCTTG [A/C]GCTGTGGATATGCTCTTCAGGGACAGAAGAAAGGCTGAAGTTATAATTGGGCAAATCGTAAAGCCAAGTTGCCTTTACCCTCAGAGTTGTTCTGTTCTCT	3	27.5	0	3	592.9	3	10831926	1e-106
314	AAFC02106994	AAATCGTCAACGTATGACCTCCAAATCTAGGTGCCAAGTGCCCTGCCACAGTTGTTTACACACCTGAGGAACGTGTTCTGGAAGCTGTACTCTTGGGCTT [C/G]GACCATGTGTTGAGACAAAACAGACGTTGTGACCAACCAAGCTGATGGAGGAAAAGCACAAAATCCAATACCAACCTATAGTTCAGATCCCAAAGAGATG	3	27.5	0	3	610.4	3	8777388	1e-106	1	151488534	8e-34
315	AAFC02106994	AACAACTCAGTATTGGTCCCAGACTCTCCATTCTGCACTGACCAGAAGAGAACAACAAGAGGGAGCAGCAGGATGTCAATGGAGGAAATATATCCATGGC [A/G]AACTCAGAGACTGATGTGTTTATATTCAGAATCAGATGAGCTTCAATATGAATTTGCATCTTGCCTCTGTACTGCTTGCTATTTTTTAATGATAGGAGAA	3	27.5	0	3	610.4	3	8777001	1e-109	1	151488103	1e-57
316	rs29012563	AAGCAGGCTACAGTCCATGGGGTTGCAAAGAGTTGGACATGACTGAACTGACTGACTGAGCAACAGCCCCTGAAAGGATCTTGGGGGCTCACAGAATCTGTGGACTACACTTTGAGATCTCTATTTATTTGCTCTATTACCCAATGACCAGCATACAGTAAGAATATAATGAGTGCAGACTGAATGGGCAGTCCTGGCACCTGCCCCAGGAGGTCTGGGAGCCAAGAAGGAGGGTGGGGTGGGAACATAG[G/A]GATCCCCTTTTACCTCAGTTGAAATGTGGGAATTGTCCACCTGCCCATCCATTCCCCTGACAGTGCAGGCAAATGTGAGTGATAGTTTACAACTCTCAGTGGGGCTAAGGGCCCTCCTTTCTCTGCTCCGGCCACCCACCCCAC…	3	27.5	0	3	637.2	3	7932090	0	1	150482950	7e-18
317	rs29012564	GGCAGGCAGGAATGTGAATGCGGGGGAGAGGTGGCTGCAGTTTCACCTCCCCCATGGGGAAAGAAAGTGCCAGACATTTCTTCAGTACCATCCATCAAGTGCAGACAGGCCCCTCCTCCGACCTCTGCAAGCCTCTTCCTGGAGTCCACGCCCAGCGGCACTGGAGGTTAGGATGGTCCAGGGAGAGCTTGGAGGTCTGCCTTGGAGACAGCGCTCCTTGATACACAAGTGGCTGAAGAAAGGATGAATT[G/A]TCCTCCCTTTGTCTAATGAGCCTTCTAGAATATCCTGTGCTCCCTGCCCACCATTTTTGGCCTCAGTCAGATTTGATTTATTGGGAGAGGGACCTAACACAGTCAAATCCTCACCCTCCTCAGCTGGGGACAAATAGCTCTGGG…	3	27.5	0	3	637.2	3	7932499	0	1	150482950	8e-33
318	AAFC02072610	CCAGGGGACCTGTTACATAGGTCTGGACAGGCTGAGGTGCCGGGCAGGGTACATAGCTCTGGCCTGGGCATTCCACATAACAAGTTTCTGTATAACAAAC [C/T]GGAGCACATTCTACATAGCAGGTCTGCACAGGGCATGGGCCTTCACACTGCACATAGGAAACCTCAGACTGGCATGGAACCTGGCATTGAACACATGTAA	3	27.5	0	3	727.1	3	14023040	1e-109	1	149545455	8e-40
319	AAFC02072610	GAGGTGGACTTCGCCGCAGTGATGGCTCTGGACATTGGTCCAAACGCCGTGGAGGATGGAAGCTTGGGAGTGGACACGGCTCTGCACGTGATCTCAGATC [C/T]GGGCAGGAGGTACCCCAGGAGGGTCGTGGGGCACAACTCTCAGAGCAGCGTCTGATGGGAGGAATCTGAACAGGACACTTCTGCGGGGGAACCTGCCTGG	3	27.5	1.01	3	727.1	3	14023655	1e-109	1	149546141	1e-32
320	rs29010816	TGGCCCCTCCCACTGCCCTCCTGGGAGATGCCTCCAGCCTGGGGAAACCCTAAGGCAGCCAGGAAGGCACGTGTTGTTTCCACGTGAGCTGAGTGACTCACTCCTGGTTCCCCCAGGGGACAGGAGTCCTGCAGCATGTGGCAGCCTGGGCCAAGGCTCTCTCCCTCCCTAATGATTTGTCCTCTGCTGGGCGCTGTGGATGGTCAAGAGTAGGGAGAGACAATGGGGTTAAGTGCTGCCTGGGGTTTAA[T/C]GCTTTGTGACAGCCCAGGATTGGAGCAGAGTTCCGGGTTCCCAGGAGAGGAAAGGGCCATGATGGCAGGGAATAGGAAAATGCAGAGAGGCTGAACTGCCCTTCTGGGTTCCTGCCAGCCTGCCTGGCGCCACCACTGTGGCTT…	3	29.5	0	3	644.7	3	11224214	0	1	150334935	3e-26
321	rs29010082	TTACACTTCATCAACCATGTTTTGTCTTCTTATCCCTCCTTCACTGGCCTCCAACTCTCAGTCTGGTTCTGCCTTTTCATCACTGACTACTCATCATAGTGGGAACAGCAAGAGGAAGGGTCAAAGGAACTGCTTGTAAGTGGACAGAAGATTGAGCAGTCCATTGACAACATCCCAGAAGCCTAGGGGAGGGGCTTGCAAAGGCTGTGATGAGAATGCTTGGGAGGTACTTGATACAGTACTTAATTTG[A/G]GGGCTCTGGAGTCAAGTAGAACTGAGCTCAAATCCTGCCTGTTATTGTCAACTTTATAACTTATTGATAAGAATAGGTACCACCTATTGCCCAATTTCTACTGGCCAGGCATTCTGCTGAGCTCTTAAAATGTTTTGCCTCACT…	3	29.5	0	3	758	3	14792977	0	1	148761773	1e-16
322	rs17871526	AGCCCAGCGTGAGCTGGAGGAACAGCATGAGGTCAATGAACAGCTCCAGGCCCGGATCAAAGCCCTGGAGAAGGACTCCTGGTATGGGCTGYTCTTCTGCCCCCTGCTCCGTTGGGAAT[G/T]AGCTCTCCTGAGCTGGGTGGGGAAAAGGGGACTTCGTGGGCATTCATTCCTGGATGAAAGCCAGGATGGATGTCTTTTAGTACCTCAGTATCCATCCKGTACCCCATCTCCCCTACTTCTTAGGGGAATCTTATGGGTAGTTTTAGGCTTTAGGAGAACTGAGTTTCCTTAGCATGAGAAGGSAGGCTGTTTTAATCTTTCTGTCATCTCCCCTGACTGGTATTCCTCTCTTTGACTCAGGCGCAAAGCTTCCCGCTCAGCTGCTGAGTCAACCC…	3	29.5	0	3	790.6	3	11561957	1e-105	1	148322451	1e-22
323	AAFC02074109	ATGGCAATGATTGTTCTCTGGAACAAGTCTAACTTTAATGAATATTTATGAATGGCTGACCTCACGGCATAAATGCCATATTCAAACATGTTAAGAAACA [G/T]TATTTACTGAAAATGTACCAAATACCAGCTATTTTCACCCCATAATAGGGGAGACAGATGCCAACAGGAAAGGGATTTTTGAGAGGAACTAGGATGATTC	3	29.5	1.465	3	868.2	3	16805992	1e-109
324	rs29024843	GATGATATAACAGGATTAAATGTGGCAAAGGAAAGAATAGGCCACTGGATTTGATCTAGTTAGTCTAGAGCACAGATTTAAATATGATGGAAATCAGGTTTGGAAGGACTGAGAAGAAAAGAAACAGGAATAAGATACACATCCCTTACCCAAGATATTTGGCAGTATAAAGAACAAAAGAAAATGAAGGATTACTGAGTTCCTACAGTCCCATTGCAATTACTTTGCTACCATTTAAGATACATGGTTC[C/T]ACAGTAACAGTATGCTTGAGAAGTCCAGCTTCCCTCCATATCCCTTCCCTTCCCCTGCTGCTGCTGCTGCTAAGTTGCTTCAGTCGTGTCCGACCCTGTGCGACCCCATAGACGGCAGCCCACCAGGCTCCCCCGTCCCTTCTC…	3	32.4	0	3	903	3	17553296	0
325	rs29010509	AAGGTGACCCAAAGTCAGCCTTGTCCTTCCACCCTGGGATGAACTGGGCCTGGACTCTACAGAGACTCGGAGCAGAGAAAGGAGGGCTGCTTTCTTGTGCTGAGTAGACTTTCAGGTGGTCACCAACTCCTCCTACAGCTAGGTCAGCTGCCTCACCCCGTGCCTTTCGCGCCTTTTCCTTTTGCCAATGAGAATGCAAATCACAGGGGGAAAAAAGAGACCTATTTCCGCCTGGTTTCGAACCGGAGAC[T/C]TTTCACATGTGAGGCAAACGTGATAACCACTACACCACGGAAAGGCGACAGTCGCTGCCACTGAGCCCTGTATCCAGGAAAACCCAAGGTTCAGCCGCCACTATCCAAGCCACCAACTTTTAACATTCATGCAGAAACCTTGGA…	3	32.4	0	3	922.1			NA
326	rs29010510	TACAGAGACTCGGAGCAGAGAAAGGAGGGCTGCTTTCTTGTGCTGAGTAGACTTTCAGGTGGTCACCAACTCCTCCTACAGCTAGGTCAGCTGCCTCACCCCGTGCCTTTCGCGCCTTTTCCTTTTGCCAATGAGAATGCAAATCACAGGGGGAAAAAAGAGACCTATTTCCGCCTGGTTTCGAACCGGAGACTTTTCACATGTGAGGCAAACGTGATAACCACTACACCACGGAAAGGCGACAGTCGCT[G/A]CCACTGAGCCCTGTATCCAGGAAAACCCAAGGTTCAGCCGCCACTATCCAAGCCACCAACTTTTAACATTCATGCAGAAACCTTGGAGCCCCACGCTCTCTCAGGCACGGAGACGGAGGCTCCCGAGGGCCCTGCTTTAGGGTT…	3	32.4	0	3	922.1			NA
327	AAFC02088824	AGAAGCACACCATTTCTCAAGTGAACAGACAAATTCCTCCCAAGGGTCCTCATAAAGAGGATAGAGTAATATAATGAACATCTTTTCAGTAGTCACAGCA [A/G]TGAGTTTTGTGGGATTGTTTCTTATTGTTCCCTTGACACAGAATGATAGCATCTCACCAAAGCACATTTCCATGAAGACAATACTATACAGGGATCAATA	3	32.4	0.05	3	989.9			NA	1	144363153	2e-50
328	AAFC02118461	TACAGTTGATAAATGGAGTAGCTCTCCCCTGAACCTACATCCTTATCTCTTCCCCTGTCCTCCACATCATGTTGCCATGAAGAACCTCATGGTTTATGTT [C/T]AGGATGACCCAGACTTTTTCTTTGCCTTATAGTTATAGACCCAACAAGTCACAAGTTAATGATTCTTGACTTCTACCATATTTAATATTACCTGCCACGT	3	32.5	0.505	3	979.4			NA
329	rs29015905	TGCACAGAAAGAAAGGGCAGTGAGTCCCAGAACTGCAAGAGGAGAACTGAAGGGCCAGGTGACGGCTGTGGGGGCAGAACTGCAGAGGGCAGGGGGAAAGCGTTTACCGGAGAAGCCCCAAGGTATGCGCCACACCTGGTTCCTTCCCCACGCAGGCCAGAGCGCTGCTCACCAGAGGTCTGCCGAGTCAAAAGGGGCATCTATCTTCTCTAGAAGACGAGCAGGAGGCTCCAGGAAGAGCCAAGGCATT[C/T]GGGTGCCAACCTGATCCTCAAGCTAGTCTGTGCCTCAGGTCACAGCAGAAAGGAACTGGAGAGGACCCAGTAAAGAATGAGGGACACTGGGGCTTCCGGGGTGACAAGGAGGTCTTTCTTACAAATGCCTGTGGTACCCGAGCC…	3	33.5	1.82	3	1032.8	3	20075312	0
330	AAFC02100185	GAAGGACCAACAATTAATTGACTAAACCACAAGAGGTCCCTAGGTAGATGTTGACTTTCATCACTTCACCTTCCTCCTCTATCAGTGGGGTTGAAGACAA [C/T]GGCTGCAATGAAAAACAGGCCTGTCCTAGAGCAGAGAAAGGAAAGTAAAACTATTTCTCCAAGGGAGAGAGAAAAATAGGAAGCTAGCATTTACAATCTC	3	37.1	0	3	1150.3	3	21078113	1e-109	1	118787821	1e-35
331	rs29011736	AGCCTGGGGCATTGTGGCGGCTCACTGCCACTCCTAGAGCTCATGTAGGCAGTGTCCTACAGCCTGAGCAGTCCCTCAGAGGAAAAGGCTGTAGGGTGGACACCATGCCTCCCATCGCACACTGCCACACAACAGCACCTGGCCTCTAAGCTGGCCCAGGCTTCAGGTGTGGTTGCACTAGACTCCAGACCCTTTAGACTGTTTTTGCACAGCCCACCCTGAGGCCCGAGCTTCCACATCTAGCCCTCAC[A/G]TGCACCAGTGGACACACGTCTCGGGCTGGGAGTGTAGAGGGGTGGCACAGACTGTCTGCAGGCCTCTCTCTGTTCTAGCTGCTGCAAACCAGTTGCTGTATTCTCCTCTGAGGCTCTGAAGCTCTCCCTCTGTCCTCGCTGACT…	3	37.1	0	3	1086.8	3	21306658	0
332	rs29011739	CCCTCAGAGGAAAAGGCTGTAGGGTGGACACCATGCCTCCCATCGCACACTGCCACACAACAGCACCTGGCCTCTAAGCTGGCCCAGGCTTCAGGTGTGGTTGCACTAGACTCCAGACCCTTTAGACTGTTTTTGCACAGCCCACCCTGAGGCCCGAGCTTCCACATCTAGCCCTCACATGCACCAGTGGACACACGTCTCGGGCTGGGAGTGTAGAGGGGTGGCACAGACTGTCTGCAGGCCTCTCTCT[G/A]TTCTAGCTGCTGCAAACCAGTTGCTGTATTCTCCTCTGAGGCTCTGAAGCTCTCCCTCTGTCCTCGCTGACTTCCTCCTAGTGAGGGGACTTCCCAGGGTGCAGGAACCTTTCCTCTTTCACAGCTCCCTGCCTGGGGTACAGG…	3	37.1	0	3	1086.8	3	21306730	0
333	rs17870319	TTCACTAGCAACGTTATTCACAAGCACGGGGACTCCGTGCGGGAGCTGCTCAGGGGTACCCAGCCCCACGT[G/A]GAGGCCCTGGAGGAGGCCCTGGCACAGATCAAAGGGACCAACAGCGCCGTACAGGAGCGGGTGAAGGCCGTAGCCGCCGACATCCGCACCTTCTCCGAGGGCTATATCAARGCCATCGAGGAGCATCGGGACAAGCTGCTGAAGCAGCTGGAAGAYATCCGAGTCCAGAAGGAAAACTCTCTGCAGCTGCARAAGGCACAAYTGGAGCAGCTGCTGGCAGACATGCGGACGGGAGTGGAGTTCACCGAGCACCTGCTGACCAGTGGCTCCGACCTGGAGATCCTCATCACCAAAGGGGTGGTGGTGGAACGGCTCACCAAGCT…	3	37.1	3.18	3	1167.3	9	64085386	8e-92	1	117373244	1e-16
334	AAFC02024037	TCTATTTCATTTTTAAAGATCTCCTGAGGGGGAGGAGATGCCCTCAGTAAGCCATTCCAACAGTTAACTACTCTTATTTGCCTTATGTTGAGGCGGCCGA [A/G]TGTTGAAAAGCAATCTCTCTACACATCCCTATAGAGTTGTACAGTTTCTGTTCACAGTGGGAGAAATATGCTTTGTATTACTCTTTCTCTGCCAAATTAC	3	50.4	0	3	1106.1	3	22095913	1e-109	1	117277179	8e-74
335	rs29012635	CAAGTGGCCCCCACATATAGGGTGGTTAGTTTTTCTGGGCTGGGTAATCTCATAGGCAACTGTTTCGGGGAAGAGGGTGGGGATTTCCAGAAATTAGGCCATCACCCACTTTTTGGTCTTTCGTGCTATCTGGGAACTGTCCTGGTGTCTGTGTGTATCTGTCATGAAGCTAATATATTACAGTGGGCATATAAGGAGGTTCAGGGTCCACTGAAAGTGGAATCTCCTGCCATCTTGGGCCTAACTGGCT[T/C]TAACCAGCTTTTGTCGTATCCTCAACAGCTCTGGCATTCTTTTAATGGTTGTGCCCTGCCCCCTTCCCTCCTGTCTCAGAAGGGAGAAGGAAAAGGGACCCAGAGGCAGATTGTTGGAGGGGACGTTGATGGAGATACGGAACT…	3	50.4	0	3	1389.7	3	25262377	0
336	rs17871312	CTGCCTTTTCACAGGCTTGTTACAAATGTTGAGTGAAGGAGATTTGTGTTGTCAGTGTAGAGTACTGATAGAGTTTAAAATATGCTTTTAGACAAAGTATCTCAAAATTGTAGTAAAAGTCCTTTATTCACACTTACAAATACAGACATAGGGAATGAATTAAGTGACGATTAATCAAGTTTTCCTAGAATAAGAATCTGAAGGTAACCTTCAGA[G/C]CAAGCTGCTCTTCCTTGGTCCATTTCCCTGATGGT	3	X	X	3	1507.7	3	25425131	1e-106
337	SCAFFOLD221183_465	CCAGATGCTAGAATAATTCAACCAGGAACAAATTTCAGAATCAGACTGAATTAATTTTCTAGAGCTAAAATTTCAGAAATAAAATAATGTTACGTACAGGGAATAATGTGAAATATATTACCCTATTCTGTGCTGAAATCTGTAAATAGTTCATTGTTATATGTAGCCCTTTGTAGTACATGCTAAATATAAAGACAGATCTCTAGTTTAAGACATATTGTTTAGCATCTGCCACTTGCCTGTAGTAACG[C/T]GACTGTAAGTAGGTTGAGCACACAGCTTTGGAAACGTGACTAGCAGAACCAAAGTCAATGACCTTCACTCGGTAGGGCTGGCGCACTGGATCAACCAGCATTATGTTTTCAGGCTTAAGGTCAGCATGAATTAGACCAAGGCTC…	3	51	0			3	27225514	0	1	114196139	1e-120
338	AAFC02190006	GCCAAAGGCTAACATGTTCTAGGGTGACCCTAAAATTTGGTTCATCCAGATTTTTCTGGTCCCTCCTCCCTTCTGTGGAGAAATGAAGGAGATGGAGAGA [A/G]GGAGAGCCACCAGCTTTACGCTCAGTCTCTCATCTTTTCTTCCTAGGGCACCCCAGAAGAGGAGAACATGGGCAAGACAACCTCACTCATCGAGAGCCAG	3	51	0.91	3	1274.6			NA	1	112035051	8e-34
339	rs29013261	GAATCTTTTTCAGCATAATGGAAATCTGGAAGACATCTAGGTATTTGGTGTGTGCTTCCTTCAACTCTAGATAACCATCAACATGAGATCAAGGTATGTTTGTAGTAAACCTCAGTTGGTGCTGATTCTTATGAGCATATTATATACCTGGTTAGATGTCAGAATCAGCTGAAGAAGTTTTAAAAATATAGGTTCCCAGGTCCTATCTTTAATGATGATTTTGTAGGTTAAAGATGGAGCCTCATATTTT[C/T]ATAAGCTCCCCAGGATTCCAGTCCTGAGATACAACTAGGATTAGGAACCACTGGCATAAACTACCTAAAAAAGTACACTAATTCTTGAAAGCTGTGAACAGTAGCAGCCTAGTTTGGGGTGGCATGTGGACAGTAGAACGTGCC…	3	52.8	0	3	1313.9	3	28536364	0
340	rs29013260	AACTGAGGTTTGGAGAAGCTAAATGGCATACCAGTGTCACAACGGTTGTTCCTTTTCCAAATGGAGACTAGAATCCGTATCTTCTGAATCCTGGTCCAGCATTATCTTCTACACTATACTAGGTTTTAGTGAGCTGAAGCTACAAACGGAGGTGCTAGAATCTTTTTCAGCATAATGGAAATCTGGAAGACATCTAGGTATTTGGTGTGTGCTTCCTTCAACTCTAGATAACCATCAACATGAGATCAAG[G/A]TATGTTTGTAGTAAACCTCAGTTGGTGCTGATTCTTATGAGCATATTATATACCTGGTTAGATGTCAGAATCAGCTGAAGAAGTTTTAAAAATATAGGTTCCCAGGTCCTATCTTTAATGATGATTTTGTAGGTTAAAGATGGA…	3	52.8	0	3	1313.9	3	28536521	0
341	rs29010140	GAAAATATGCAGGAATAACCTTCACATAGCAATAACAGAAACACTTAACAAAATATTCTTGCATTTCTCACCTATCTTATCTCTGCTTTCCTTGAAGATCCCTGAATCAGAACTGCATCTACAAGTTTTAAATTCCACAATATTTAAATGCCACAGGTAAAAAAGATGAATTCTTTATGCTGTTTCCTCTAAGGGGTGACTGCTTAGGGACAATAAAAAAGTAAATTCTGGATATTCCAAGTGAAGAAAG[C/A]AAGCCACAGGTACACAAAATCACGCCCAAAGCAAAGCATAATAGTAAATGGTTATTTTTCTAAACTCTAGTTTGGCCTTCTAACAAACATACTATTCTCATAATGATTAAAAATTAAATAGTCTAGAAAATTAAGTAACACTTT…	3	52.8	3.385	3	1346.6	3	28576023	0	1	111393730	1e-10
342	BTCN14808	AAAAGCTGAAGCCTCGGTACTTGGAACAGCTACCTGGACAACTGAAACAGTTCTC[C/T]TTGTTCTTGGGGAAATACTCATGGTTTGCAGGGGAAAA	3	52.8	0	3	1477.5	3	25670965	3e-43	1	109992321	1e-21
343	AAFC02038527	CATCATGGAGGCCACCCAGGGTTATGTCAAGAGCTGAGGCCCTGATGCCAAGGTTGAATTCCACTCTGACACTTATCTGCCGGGTGACCCAGAGCAATTA [C/T]GTCATTGCTATAAACCTCAAATTCTTCAGCAATAAAACGGGGATAGTAACAGAACCTACTTCATAGTGTCATGATGAGAATTAAATGTTACCATAGTATC	3	52.8	0	3	1591.1	3	31508670	1e-109	1	109104398	2e-09
344	AAFC02038527	CCTGTGAGATGTTCTTGGTGGATATGTACTGTGGGCTCCATCTGCACAATGAAAAGATAAGAAAACATTACTGTTGATATTAACCAACGACACCATTATG [C/T]AGGATGACCCAATGTGTTCTGGTCATCATGGAGGCCACCCAGGGTTATGTCAAGAGCTGAGGCCCTGATGCCAAGGTTGAATTCCACTCTGACACTTATC	3	52.8	0	3	1591.1	3	31508794	1e-106	1	109104398	1e-29
345	rs29014875	CTTCTCTTTGTCCTCAGACTCATGTCTCATACGCTCTATCTTTAAGTTCGTGATCCAACATGAATTCCTGACAGTCCTCTTCCTAATTGCTATTCCTTATTTAGTTTCTTCTAGTCCCATTTTCCTGAGATAAATGTCCCACCCTTGAAAGGCTAATTTTTACCTGTCCTAAAAGGCAGAGCTCAAATGTTGTCTCCTCTAGATTTGGGTAAAATGTTCCGTATCTGTGCCCTTATAACATCTCACACTC[T/C]TCTGTATCATAGTCGTCAGTGCCTGTCACTGAAATGATCTGTTTAGACATCTCCCCAGTGGCTACAGCTCCAAGAGGTATATTTTTCTGTTTTCAAGGCTGAGTGTATTCTTGGCACATGCAGGGCAAGCCATGGCTGCTCTTT…	3	52.8	0.1	3	1646.4	3	32522481	0
346	rs29012123	TACTAGAAAATGTTTAATTATGTAAGCAATTCTTTGTTAACTGAAAGGATTTCACTTTTTAAAAATATCTATATCTTTTTCTTCCATAATTTTAAGCAAAATTTTCATAACAAATAATTTATTTTTGTCCTCTATCCATATAATTATAATATTTTATTATTTTGAATGAATTTTGAAGGTTAAACATTTCAATGAAAATTAAACAACTGGATCTGCACACAGCGAAGCTATTGCCCGAGGTATCTGGTGT[A/G]CTGTTACAAGGAAGTTTTATGATATGTATTGTTTATCTCAACCTACATCTTACCATATCTTAGATGTCTGCTAACTAAGATTATTTAACTTAGTCTACAATCTACCCTTCTGCTTAGGAAACAATAATTAGTGTCTTTCTGAAA…	3	52.8	0	3	1633.4	3	33700356	0
347	rs29024428	TGTTTTCTACATACTCTATGTCCAAAGAATACAAATTATCCTCCACTATCTATCAGGAACTTTTTGTTTGAATAGCTATTAGTCTAGTCTGTATTATTATTATAACAACAGTAATTTCTAGTGCTATTGAAGTGAGTGGGCTGTTGGCATTTTCATTATAACTTCTTTCAAACAATGAGTTGCCATTGAGCTATAAAAATGTTCTCTGTTCAGTCTTTGCATTGAAGGGATCCATTTTCACAGCCTTTTC[T/G]TTGTTGTTGTTTTTTCCTCTTTTTCTTGCCTTGAAAGTTCTATAAAATTATCTTCAAGTGAAATGAATATAAAGTAGGAAGTTGGTCATTTAGGGTCTGTTCTCTAGTGCAGGTGTAAGGCACAGTTTCTACTGAGTGTAACAT…	3	52.8	0	3	1621.1	3	29556856	0	1	107884559	3e-57
348	AAFC02049100	GTGTGGCATTTCCTAGTTTAGGGTCCAAGTATAGATCTATTTGAGGCTTTGGTACAGATAGATTTACTAATTTGAGAATTTTTTCAGAACTGAGTCCTTT [C/T]AGAATTCTGCAGAATCACAGCGATTTCACACAGTGAGGCCTCAATATGAATTTGTTGAAGAAATGAACAGAAACAAAGAAGAGGTAGGTCCAGGAGAGTT	3	52.8	0	3	1625.1	3	29601025	1e-109
349	AAFC02049100	GAAACTGGCTGATTTAAAACAAATTCTGGATTTTGTTTGCATTTTACATCCTTTCCCAATTAAATTTAATCCTAGAGTGTCATTAGATAAATGAATATTA [C/T]GTAGGTGATATAATGTTACCAGTCACCACGGGAGGAAACTGAACTATACTTAAGAAATAACTCAATTCCTAGACCAAGATATAAGGGTAACTGGGTTATC	3	52.8	0	3	1625.1	3	29601379	1e-106
350	AAFC02049100	GACTAGAAAAACAAAGATTTCGATTAACCAAGCCACTGAAACCAGAGGGGGTGAAAAAAGGTTAGGTTATAACAACCTGAGGTCAGTCTTCTTGAGAAAC [A/T]GGCTGATTTAAAACAAATTCTGGATTTTGTTTGCATTTTACATCCTTTCCCAATTAAATTTAATCCTAGAGTGTCATTAGATAAATGAATATTACGTAGG	3	52.8	0.305	3	1625.1	3	29601674	1e-106
351	rs29014727	GTAATTTTTCTCTAAATTTGTCATTTCCATTGACAATTACCCTGAGCACACCATTCTGCAGAGAGAAACTGTGTTTCCAGTTTCCAAAGAATATTAAACCACAGGAGAAAATGAATTGCAGCCCATCTCTGGCAGCTGTTTGAGTGTATTTCTTTTAAATATGAACACACAGGATTACTCCTTTACTGCCCTCAACATTCATTATCCTGCTTGGCATCCTTGCTGGCCAAAGATTGTGGATAACAGAAAC[T/A]GTAGTATGCCTGTGGCAGGATTCACTCCAGAGAAAAGGAAACAGGGATATTTCCAATGGAAACTAAACACACCTAGTTTGGCTTTAATCAAAATGGAGAATGCTGTAGCTGAACTTCTTATGGACAGAGCAACCAACTCTCCTG…	3	52.8	0	3	1613.2			NA	1	107209256	4e-19
352	rs29014726	ATTCTTAAACAATTCACTATACTGATCCTTTGCAAGAAGAGGTCAATTAAACTTTGTGGGTAGGGAGAAGGATTGTTTTTTGTCTTGCTATCTATTACTATTTCACTCTGACCAAAGGATGTAATTTTTCTCTAAATTTGTCATTTCCATTGACAATTACCCTGAGCACACCATTCTGCAGAGAGAAACTGTGTTTCCAGTTTCCAAAGAATATTAAACCACAGGAGAAAATGAATTGCAGCCCATCTCT[G/T]GCAGCTGTTTGAGTGTATTTCTTTTAAATATGAACACACAGGATTACTCCTTTACTGCCCTCAACATTCATTATCCTGCTTGGCATCCTTGCTGGCCAAAGATTGTGGATAACAGAAACTGTAGTATGCCTGTGGCAGGATTCA…	3	52.8	0	3	1613.2			NA
353	rs29014725	GATTCAAAGCAAACCCTTTCAGGACTTCCCTGTTGGTCCAGGGGCTAGGACTTCAGGCCCCCAATGCAGGGGGCCCAGGTTCAGTCCCTGGTCAAGGACTTAGATCCCACATGCCACAACTAAGACCCAGAATAGCCAAATAAATAAATATTTAAAACAAACCAACAGCCTTTCAGGTTCCCTTGGCTGATATTCTTAAACAATTCACTATACTGATCCTTTGCAAGAAGAGGTCAATTAAACTTTGTGG[G/A]TAGGGAGAAGGATTGTTTTTTGTCTTGCTATCTATTACTATTTCACTCTGACCAAAGGATGTAATTTTTCTCTAAATTTGTCATTTCCATTGACAATTACCCTGAGCACACCATTCTGCAGAGAGAAACTGTGTTTCCAGTTTC…	3	52.8	0	3	1613.2			NA
354	rs29014457	CATACAGCATACGCCTCCTTACAGTTTCACTTACCCAATGTTGGTTTCCATTCTTTAGTCAGAACTTGGTTGATATGTTCTTTTGCTGTTAAACTTTTCCTTTTGAAGAAATTGCTTTTAATTACAAAATTTAAAAAGGGAGACACAAAAGCCTTACCCAGTAATGAGTCATAAAAAACTGCAGCAGGTGGTCATAGCCACATGATGGTCTAACTCATACACTGTGACTTTTGCCAAGGACTCTGACTGC[G/A]ATCCTGCTGAACTCAACTGCAATTCTTGTGTCAGCTCTGCCTGTAGTGCAAATCAATCACCAGGTACCTTTTGAGCTCTCATGGACATTTAAGATTCCAAAGCTTGAACCCCTCATACATTTACAGAAGAAGCAGGGAGAGAAG…	3	52.8	0	3	1869.8			NA	1	104153590	1e-74
355	rs29014458	AACTGCAGCAGGTGGTCATAGCCACATGATGGTCTAACTCATACACTGTGACTTTTGCCAAGGACTCTGACTGCGATCCTGCTGAACTCAACTGCAATTCTTGTGTCAGCTCTGCCTGTAGTGCAAATCAATCACCAGGTACCTTTTGAGCTCTCATGGACATTTAAGATTCCAAAGCTTGAACCCCTCATACATTTACAGAAGAAGCAGGGAGAGAAGCCACTCACCAGCCCTGTACTCAAACCCAGCA[C/T]GATATTCAATAATGACCTGTCAGGGAAAGGAGGCTGTGTATACTCACACTGTGAAATATCCTGAGAGACTTTCTTTATGAATTTGAAAAAAGATTCAGCAGGGCTCTAGGCAAGAGCTCACACACACAATTTCAAAAGTGCATC…	3	52.8	1.715	3	1869.8			NA	1	104153615	3e-97
356	rs29011631	TTGTTCCTGGACAATAATATAAGCTAAAGTGTATAACTGTGAAATATGAGATGATTATCCAAACTGAACTGCACATGGTGACTTTGGAGTTAATAAGCTTTACTAGCAATAAATTTAGACATTCCCAGCAGCATTTTATCTTAAGATTAGGGTAGCACATATGAGATTATTTCAAGCAGTCTAGACAGTTACAAGAAATTTGCATTAGTTAAGTTGATTCATAGTCTCCACCTGCCTGTGCTGCCCTTCG[C/T]GTCTCGTCTCAAAACACATATGTGACTTTATCATTAATCTTTATGACCACTGGTCTAAGGAGAAAAATACCCAAGCCTAGTTTACAGATAATGCTATACTGTTTGTGTGTCCTGGTGAAAAGTGTATTACAACCACATTGAAAT…	3	56.2	0	3	1861.9			NA
357	rs29011630	CGAGTGTTGCTTAAGTGTCTATTGCAAAGGTAAGTTTGGCTTAACTCTATGGCAAAGCTCATTAGAGTAGCATAAAATTTTTGTAGGATAAAATTCTCATGTACCCCAAGGATTGGAAGAAAATATCTACTCTATCTTAATAGTTTTTTTTAAAAATTGTTATTTTCTTGTTCCTGGACAATAATATAAGCTAAAGTGTATAACTGTGAAATATGAGATGATTATCCAAACTGAACTGCACATGGTGACT[T/C]TGGAGTTAATAAGCTTTACTAGCAATAAATTTAGACATTCCCAGCAGCATTTTATCTTAAGATTAGGGTAGCACATATGAGATTATTTCAAGCAGTCTAGACAGTTACAAGAAATTTGCATTAGTTAAGTTGATTCATAGTCTC…	3	56.2	0	3	1861.9			NA
358	rs29013986	TTAAATAAATGATGATGTTAGGCTAAAATTGTTTTAACTTTCAAAGAAAAGGGTTTGTAATTAAAATAATGATAGACTCTCCTTGGAAAACAGGTTGTTTCTTTTTAAGGGGAGTAAGAAATTGAATTTTGCCCTCCAATTAAATTTTCAAAATAATAATGAAAAATGTGGTAAAAAATGATAAGTATGATCATGGAAAAATGCCTGATTTCATTCTGGATGCAGAATTTGTTCAAACTGGAAAACAAGA[A/G]AGGAAACAAGAAATAAACATCTTTGTAAGTCAGGGACAAACTGAAAAATGGCATTCAGCAGAGTGATAGTTTGTATTACAAATTAAATACCCAACTAAAATGCCTGCAGAAGAAAGGTTAATTTAGCTTCTTGCATTCAATTCT…	3	56.2	0	3	1836			NA	1	102944424	4e-13
359	AAFC02066385	AACAAAAGAAATCAAACAATATTAAGGATAGAGAAAAATAGGAAATCTAAAGTTCAGTGTGTTTAATCTTGACTTTCAAAATGAAACAGCTGTTCCCATG [A/G]AAGTCTTAAAATGAAATATTAAAGATAATAAAATTGCAATGATTTTGCTGTAGTGGTTATGATACACTTTCCTTTAAATACAAATATGCTGCTATTCCAA	3	56.2	0.705	3	1722.8			NA	1	102531998	9e-06
360	rs29013214	ACTCTTCTCCAAATAATCTCTACTGAGTCCCAAAGTTGTTAGGTGATCCCAATTTGTAATTCATAAAGAAAATAGGAGTAATTAGAAAAGTATACCATTTTTACCACTTGCCAACCCAATTAATAAATGTAAGTACATTTGCTCTTATTCTTACTTCCTCCCGTCTAATCTTAGAATTGAGATTGGCAAACTACGGTATCTGGGTTTGCCGAATGCTTTTGTGAATAGAATTTCATTGGAAGGCAACTAC[G/A]CCCACTTGTTCATGTATTACCTATGGCTTTTTCTGGAGTTTGAAGGTAGAGTTGAGTAGTTACCACAGAGACTCTGTGACACAAAAAACCCTAAAGTATTTACTATTTAGCCCTTTAAGAAAAGTTGGCCAATCCCTGTCTTAG…	3	57.6	0	3	1800.9	3	39075909	0
361	rs29013211	TACGGAAGGTTAAAGAAGAACAGATAGTTCATAGTCAAGTGAAATCCATTTCCTTTCTATAGTTTAAGTATTTCAAATATTCACTCTTCTCCAAATAATCTCTACTGAGTCCCAAAGTTGTTAGGTGATCCCAATTTGTAATTCATAAAGAAAATAGGAGTAATTAGAAAAGTATACCATTTTTACCACTTGCCAACCCAATTAATAAATGTAAGTACATTTGCTCTTATTCTTACTTCCTCCCGTCTAA[T/C]CTTAGAATTGAGATTGGCAAACTACGGTATCTGGGTTTGCCGAATGCTTTTGTGAATAGAATTTCATTGGAAGGCAACTACGCCCACTTGTTCATGTATTACCTATGGCTTTTTCTGGAGTTTGAAGGTAGAGTTGAGTAGTTA…	3	57.6	2.575	3	1800.9	3	39075991	0
362	AAFC02029061	CACACACATTATTTAATTCTCAAGAGTTAAGTTGATAGGCTGTCTGAGGGTAGATGTAAAAACTGTAATATGAAACCAGAACTGGAGAACAGAGGTACTT [G/T]GACTAACTTTTCAATGTAGGTTTTATGTTATAGAAAGCATCACATAGTACATTGTATGAAAATAAAATTAGATGAAGAGTAATCTATGAGTGATACCTGC	3	62.7	0	3	1900.3			NA	1	100014642	4e-14
363	AAFC02010548	GCCTCCCACTGAGTTGATGTTGTGTGCTGTTCTATGCAAGAACATATGTGTAATAAAAAATGAGAAATTATGGATCAAATAATGATGTTGGAGCCACTTA [C/T]GTAAACAATAGAGAGCATTTTGGATGAGCTCCAAATATCATCACTATTGTTTAATTTCAGCCCCCGTTATGCATCTGTCTAGGCTAGTGTCAAAGATAAT	3	62.7	0.705	3	1683	3	36738678	1e-106	1	98630820	2e-80
364	AAFC02088139	GTCCATTTCAGAATCCAACAGAAATTGCATCACTAATAAGGCAAATGAGGTTTTTAAACAGTTGCTTCTCATCTCCGCACAAGAGGGCAGCCTTTCACCA [A/G]AACCAAGGAAACAGTTGGGCAGAACTTTGTGTTAATTTGTATAGAGACCCCTCCAATCATAGAACTTCCAAAGAGAAGACCTCTCTTGCTATAAAGAATG	3	64.1	0	3	1704.9			NA	1	97228308	6e-47
365	AAFC02034435	TCTAAGTGATATCAAGGTGTTTGTTTTTAATCTGTCCAAAATCTTCCTATGGACAAATGCATTATTGAAGAATTATATTTTAATTTATCTTCACGCCGTG [C/T]TTTTGATGGGCATTTGCATTAACACAATATGATTATGCTTCTTTACACTGGTATCTATTCAAATTAGAAATTACCTGCACATACAGTCTCAGGTGGTGGT	3	64.1	0	3	1713.7	11	14105439	1e-106	1	96132573	5e-75
366	SCAFFOLD270227_6897	GGAAAATTGTCACTTCTCCCACATAGTCATGACAAATCATCTATAGTTTAAGAAAGGTATTTAAAAAAATGATTCAGAGCACAGACCCAGTAGTCAAACTGCTGTCTGGCTCAAAAATCCAGCTGTGTGACTTTGTGCTGGTCATCCAACCTCCCTTTGCCTCAGTGGCCTTATCTGTAAGAACAAAGACAATTACAGAGCGCCCCCCCCCCCCACCACCACCACCAAAGGTTGCTGAGAGGACCTGAAG[C/T]GCTCAGTGTAGCAAAGACCTCCTCAGGATTGCTTGTGGAAGTCAGTGTTGGAACACAGCACCCCAGCCAGAAAACAGTTACCTTGTTGGATGCAAATCACAATGTTCCATTTCTCTTCCTTCCTTTCCTCAGCCCTAGATTAGG…	3	64.1	0			3	39310593	0	1	94714207	1e-10
367	SCAFFOLD270227_6558	GATGCAAATCACAATGTTCCATTTCTCTTCCTTCCTTTCCTCAGCCCTAGATTAGGAAACTGGAAAAACAAATGCTTTTACACAACAAACACGGAGTGTGATGTCACTGATGAGATTGTGAAAAATGTGAGAGAGACATATTTGGCGAGAGTCCTTTCCTACCCCGCAGACACTAGCAGTTCCACAGTGGAGCCTCCGTTTACCAACTCCCCGGAGTTCACACCCTACCTAGAGAGTAAGTAGCTCAATT[G/T]GTAGTAACTGTTCATTCTTGTTTTCATAAACTTCTAAATATTCTGTGAGCTTGTGACCCTTAGGAATGATTACATTAAAAAAAAGTTTATCCATAAACACATCTTGTTTTCTCAGAAAGTAGTACGTGCCACAGCCCTCTTCGC…	3	64.1	0			3	39310932	0	1	94713441	4e-22
368	SCAFFOLD285049_14599	ATTTACCCGCCAAGTGGCAAAACCACGCAACGGCCAACAACGATGTCAGCTTTCCAGTAACTGTTTGACCTTGAGCATAGAAAAACAGGAGGAAAACAGAGACTATTGAACACTTAGGCAGCGTTCTATGAGGTGGTGAAGTGGCGTGGGAAAATATTTCACATGATTCTTGCCTGCTCAGCCTGACAAAGCAAGCTTGTGGTTTGCTGTCAGATTCCTTCAGCTAAATTTGTCAAAGGGAGAAAAACCT[G/C]TGTCGGGTGAGGGAAATCTTTCTCTTCAAACAGCTCCATATCACCCCCTGCCTTAATGATTCCCAGCACTCAGGGCCCCCCTGGCCCTCTGTCTCGCCTGCTCTTTGCATCTGTTGGGGCCGGGGGATGGGGCAAGATCCACAT…	3	64.1	0			3	39830494	0	1	94308913	3e-29
369	rs29013313	AAGATTCAAGGCAGGAGTAGAAGGGGACGACAGAGGATGAGATGGCTGGATGGCATCACCAACTCAATGGACATGAGTTTGGGTAGATTTGGGAGATGGTGACAGACAGGGAAGCGTGGCATGCTGCAGTCCATGGGCTCACAGAGTCAGACATGACTGAGCTACTGAACTGAACTGAACTTATATTGAATATGTTTTTGAAGTAATTGAATTTTTTTACTCTTTTTTTTTCTGTGCAGAAATTTTATAT[T/C]TTTATGTAAGCAATTCCTTTATGTAATCAAAATTTATTTATGTAAATAATTTCTTTAAAAAATTGCTTCTAGGTTTTATCTTTTGTTTTACAAAGATATTTTCAATTCTAAGTTTATAAACCAATTTGCCTGTGTTTATTCTAG…	3	64.1	2.675	3	2040.6			NA	1	32048065	6e-09
370	rs29012393	CTTGGCAGTTTCCCAGGGACATTCAGAAAAGGCTCTGAGCAGGTTATCCCACGGCTGGGTGAGCTTCAAGCAGCTAACCCAGACCCAGTCTGAAGGTTAAACAATGAAATGGATTTAGCTACCTGAGTCTGTGAAGGGTGTCCGTGTGTTGAGCACGAGTGTGTATGTCACTAGAGTGGTTGTAGGACCTTCAAAACCTCAGGTTCTTGGGAGAATGATATATAATTAATTATAAGCAGTCAACTATCAC[A/G]CTTCCTCTCTCTGGTTGCCATGGTGAATGAAAGGTACGGTTGCCTTTCTCCTTAAGGGCCTGATTCGGAAATTGCATGTTCCACTTTCATTCCCACCTTCTGGGCTAGAATTAAGTCATTTGGCCACATCTAGTCTCAAGTAAG…	3	69.4	0	3	2048.9	3	40807650	0
371	rs17871228	TTAAGTGAGTGGTGTATATGAAATTGAAACCATCATCTTATTCATATAGACCTTTAGCCTTCTGTACGAAATTAACAACACTGCCTAGTTTGTATTTGAGCAGCAGAGAAAGGGGTGTTTCTCAAAGATAGCAAAAAAATTATAATGAAAGCCATGCCAATTCATTCACCTAATTCTGT[G/A]TAGTCTCAGCTTACATACTGTTTACCTAGCCACCTTTTATCTGTTGTTGGTTACTACTAATTTTAGCTTTTGTGTTTAATTACTTGACTGTTTTGGGGGCAGAAACTCCAAAAATAACCCATTGTGGCAAYRAAGACCAGATGCGTGGCTGATGAAGAAGCATGATTGTGCTTATTAAAAYCATGTTGCTGAAGTCCATCCTGAGGGTGGGAATT…	3	69.4	0	3	2132.1	3	42266390	2e-96
372	rs29010802	ACAGTCAGTTTCCTTCCCTTCCCTGCCCTAGGCAGCCACTGATTTTATTTCTATAGTTTTACCTTTTCCAGAACTTCATATAAATGGAACCATATACTATATATTCTCTTGTCTGTCTTCTGCTCAGTTGGTTTGCTGATCCATCCACATTGTTCTACTTTAGTTTTTCTTTTTTGTTACAGAACATATTTTTTAAAAGTGCTATCATGTGCCTTGAAGGTTGTAGCAGAAGGCGAAATAATTCATAATT[C/A]TTTTAGCTAGGTTGGTGACCACTAGATAGTAGGCTGCTTTAAAGTCTGTGTTTTATTTACTTGTTTGTATATTGACCGACTGACTGACTTCAGTTTCTGGTACTTAACCATGGAAAGTGTGCTCAACACACCTCTGCTATTGAA…	3	69.4	0	3	2153.8	3	43522713	0
373	AAFC02013015	GATTAAATGGATATGATTCCCCAAGAATGTCTTTCATGCTTCCACACAGTTGCATTTTATGTAGTTCAAAATACCCAAACAAAAACATGAGTGTTTAAAA[A/T]TTTTCATTTTCTACATATATCTCAGGCAATTCTTGATTAGCAAAAAAAAAGAAAGAAACTTGTTACCAAGTGAAATTCATTCACTTATACTTTTCATATT	3	69.4	X	3	2276.9			NA
374	AAFC02013015	TTAACTTGATGTGTCTTTAATCATTCGGAACAAATAACTATTTAACACTAATTATTTTCAACTTGATGAAGCATCATTAAAATAGGACTATACACTAAAA [G/T]ATATTTTGCATTGCTGATTATAAATGTGATCTAATTGTTCATGAATCATAATAATTCAAATAACCCCTGTATCTTCTAAAACTTGTGGAGGTCATTTAAG	3	69.4	1.365	3	2276.9			NA	1	84083894	4e-11
375	rs29016955	ATGGCAACAGCAGCCCATGAACGTTACACTTCATTGTGCAAAAGCCTATTTGGAAACATTAAGCCTTTGGCAAGATATAGAATCACTACATCATCCTTGCATGGTTTAGAAATTCTTGCTCTTGAACAGAACCAATAACAACACTGTATGCCATATTTTTAGCATTGAGACTGTTTCATTAAAGGAAATAGCAAAGTCTACATTGTTCAGGGAGTTCCACTGACGTTTCTATCAAATAAAATGCAATGTC[G/A]AGAGTTCCAACAATTTTACTGATAAAATAACTAGGATAGAAAGTGAGCAATTAGCATTATCAAAATTCAGAAAAGAGATTCTGATCTGACAGTGTTTTCTCCTATTATCAGTGTGATAACTAGAACTGGCTTTTCAATATTTGT…	3	72.1	0.655	3	2323.3			NA	1	82693544	1e-43
376	AAFC02058455	CGCAAAAAAGAAAGAAAgacattGaGGTTGTAATTCAAGCTTATTGGAAGTGTTTTCTAGTAGACTGGAAACAATCTTCTTGACTGAATGAAGCTAGGCT [A/G]AAATTACAGCTTTCCCCATAAACACCTCAGCTACTATGTTCAGCTCCTACCTTATAATGACTGGATTAAAGTGTTTTTCTTATGTGATTGTATGTCTTCT	3	73.5	0	3	2323.3			NA	1	82392542	4e-54
377	rs29009820	ACCTCTGATTCCAAGTTCACTGACTTAGACAGAGCTTGTTTTCTTGTGGCTGTATGAGTGAACTCACTATTTTCTGTTAGCTGTCAGCAACACATTGCTCTCAATACCTAGAGGCCACACACCACACTTTGTCACTTACATGTAGTTCAAAGCATGGCTTTCTGCTTCTTCAAAGCCAGAAGGAGACTCTCTCATGCCTTGAACCCAGCTTCAGGAAGGTCCAGCTCCACTTAAGGTTTCACCTGATTAG[G/T]TAAGGCCCACCCAAGATAATTTCCATTGTGATTAACTAAAAGTCAGTGGTTTGAGATCTCTATAACATTTGCAAAATTACTTTGCTTTTATCAAATATCAAAACATAGTCACTGGGATGAAATCCATCATAGTCACCGTACTAT…	3	73.5	0	3	2191.5			NA
378	rs29024137	AGTTTAGTAATTATAAATATAAGCTATAACATCAAAAATTATTAATGATTCTTTAGAAATAAGCACTACACAAAATAAAGTATTTCTCAGTCTAAAATTTTCCATTAAAATCTTTCATTAAAATCAATAAATACAAAAAATTGAAATAAAATATTGATATTTATGATTAATATAAAAAGCAGTCTTCTT [A/C]AACTATGGTCATGGGAGAACTTCTCAATCATTCCAGAATGTCAGATATCCATAATCATAAGCCATATATTTCTTTAATATTAAAAATATCTTTTAAAAATGTGAAAAACGAAGTAGGACACCTTTCAAATCTTAATTTTATACTCCAGCAAAAAGTCATTAATTTTGTCAATATTTATCATTTGAAATTTTCACTAGTTTTCAT…	3	73.5	0.1	3	2307.7			NA	1	81938837	1e-09
379	AAFC02027688	TCATTCCTCCTGTACCAATAAAGCAATGCTCCATGAAATGTTTTGTTGAAACATGAGAACTACTAATCAAATGGAAAGGTTTGTTCCTTGCTACTTTTGC [C/T]GGCAGTAGTGAGAATTTGGGCAACGTTTCTCACTCAAATTGAATTTACTCTTCTTTAATTTGGTCTGGAGGAAACAGTAGTGATGGAAGTTCTACAGAGA	3	73.7	0.355	3	2195.6			NA	1	81180427	1e-07
380	AAFC02020325	ACTTAATGGGATATATGCAAATTTTCCAAACACAGCCTGAAACTGTCATACAGCTGTTGTTATTTTAAGATACGCATGATCTCCTCTTTCTGTTCTACCC [C/T]CTTTGTTTTCACTAAGTGGTGGCAGCATGTTTGCAAGCCTAGTCTGGCCTATGAGAAATGGCAATAGCATTTGCTGGGTTCCACTGAGAAGGATCATTAC	3	74.3	0	3	2217.2			NA	1	79673485	1e-51
381	rs29024052	GTTTCCACTTAGAATGTAGAAAATCCTCTGAACTAGACTGCTTCCCACCTAAGAACACAAAAGTTATACAGTCTATAAAATCTTAGCTTGTGTTTGTCTTATTCAGAATGCTTAGTGCACAGGCAGTCAAGAACACTGAATTCCAAGCCCTCTGAAGAGACAGGATGCCTGGACTCTTTTACCTATGATGGATGGAACGTGGGGCAAATGGCAACCACCAAAAAAGTGGATAATAAGAAAACTTCTAAAA[C/T]GTTAACATACCCTTAAAGCTCGAGTGAGGTCTAGAGGAGAAATTTAGAATCTCCAGGAACCTCAGACATAAGAAAAATCTGTTTTCATTCAAAAGCTTTTTTTTCCATGGGCCTTCATTCTGTAATTACGAGAAAGACGTGAGG…	3	74.3	2.88	3	2195.6	3	47046211	0
382	rs29021260	GCAGCTTGGGCCCGGCATGGAGTGGTTCTCCTGGGACACCGGGACTGGCTGGATTCTCTCCTAACTCAGCAGAAGTGCCAGGGCCATGCCAGTCACAGGGTAAAGTGGCTGGGGTGTGAGCCCTACACAGAGAGGGTCTGTAAAACCCTTCTTACTGACTCAAGCCCTGACTCAGGCATTCTAGGATTTCAGGACTCACCCAAACCTGATTAAAGGTGTCCAGAGGGCCTGGGGTTAACACTGAGTTGTT[C/T]TTTAAGTACAAGATTATGGTTTCCAATAAAGTGGATTTGTGGTACCTGAGGTGATTTTGTGGAAGAAAAAAAGGAAGATTAAAAAGTCTGTGTCAAAGTAGTATTTTGATTAGACCAGAAGCATAATTTTAGAAAATGGAAAAT…	3	80.1	0	3	2256.4	3	47747233	0	1	77122979	5e-25
383	rs29013886	AGGTGGGGGATGCCAGAAATGATGATGAAGTAGGTAAACTATCTGTTAGTACCTTCCAAAGATCAAGGCCAAAGTTGAAGCTAATGCCATATTTTTTGGCTGAACCCCCAGGATGAAGCTGAACTTCAATGCAAGGCTCATGTAGAGTCTCTTAACCCTTTATCCACCCCAGTGGGTAAATACCTACATTCAGTTTTCTAGAGTAACACTCAGAGAGGTTATTCAGTTGGGCTAAGATTATATCAAGATT[C/T]AGGTCCAGGACTGTGAATTCAAGGCCCTCCCTCTATACTAAATTGGGTAAAAACACTTCAGCAGACTCCATGGGCTCTATTTCTGGACTCTCATAGCTTTGCAGCCAATTAGGGGGAGTTTCAAACAGAAGGATAAGCCTGAGA…	3	80.1	0	3	2248.7			NA
384	rs29013887	AAGATCAAGGCCAAAGTTGAAGCTAATGCCATATTTTTTGGCTGAACCCCCAGGATGAAGCTGAACTTCAATGCAAGGCTCATGTAGAGTCTCTTAACCCTTTATCCACCCCAGTGGGTAAATACCTACATTCAGTTTTCTAGAGTAACACTCAGAGAGGTTATTCAGTTGGGCTAAGATTATATCAAGATTCAGGTCCAGGACTGTGAATTCAAGGCCCTCCCTCTATACTAAATTGGGTAAAAACACT[T/G]CAGCAGACTCCATGGGCTCTATTTCTGGACTCTCATAGCTTTGCAGCCAATTAGGGGGAGTTTCAAACAGAAGGATAAGCCTGAGAAATCCTCTGCAATCCTAAAGGACACTCTCTTGGACAGGTCAGTCTCAGAAAATCGTAG…	3	80.1	0	3	2248.7			NA
385	rs29013889	CTGATGGAGTTCTAATTCAGTGTTATATTCTGCCCAACACCATACCTAGCTTTCACTATATTATAGAGAAAACAATGAGAAATAAAATGTTATGCACCTTAACAGTAAAACTTCTAACACTCTATTCCTAAAAACTGGGGGAAAATACAGACCGTCAAGATATTAGGCTCTTGAAGATACTTTCAGCCTCTCCCTGAGTTTATAGGCAGGGGATCTGAGTCCCACAAAAAAATCAAAATATCTTGTTTCT[T/C]CTGTTTCCTGAAGTGTTCCCATAACATTTTCTCCATCACTTTCAGGATCTCTAAGGGAACTTTGAATAATTTGACACGTAGAGTGTCTTCATAAATCTATCATTTTTTTTTTCCTATGAGAGGATTTTAAGACTCAAAGGGGCA…	3	80.1	0	3	2248.7			NA	1	76991891	1e-16
386	rs29013888	CACTTTCATTTAATAAATGAATGAACCCAGATTTAGAGAAGCTAAGTAATTTACCTGGCACCATACAGTTTTCATTGGCTAGAACTACAATCAGCCTCCTGATGGAGTTCTAATTCAGTGTTATATTCTGCCCAACACCATACCTAGCTTTCACTATATTATAGAGAAAACAATGAGAAATAAAATGTTATGCACCTTAACAGTAAAACTTCTAACACTCTATTCCTAAAAACTGGGGGAAAATACAGAC[C/T]GTCAAGATATTAGGCTCTTGAAGATACTTTCAGCCTCTCCCTGAGTTTATAGGCAGGGGATCTGAGTCCCACAAAAAAATCAAAATATCTTGTTTCTTCTGTTTCCTGAAGTGTTCCCATAACATTTTCTCCATCACTTTCAGG…	3	80.1	0	3	2248.7			NA	1	76991891	6e-12
387	AAFC02030508	CACCAGAAAGGTAGCAATTTTGCTTTTGGTAAAAATGATACAGTTTTTCCTCAGGATTCTCTTCTTCTCTCCCTTTTTCAGCTATCCATTCTCAAGGATC [C/T]TTTGGTTGTTGCTGAAGTTATTTATTGCTCATTTTAGAACTAAACAAAATTCACTTGGAACCAGGAGTGTTGGATGATTTCATATTTTATTACCTTCACA	3	80.1	1.565	3	2412	3	49011678	1e-106
388	AAFC02067061	TTTACGTAGGCTTCATTATGTTGACATGATTGACTCAATCAATGGCCACAGATTTAACCTCCAGCTCCTCTCCCCTAGCCTCTCTTCTCTTCACTTGGAA [A/G]GAGCAGATGTATGGAGGCTGAAAGTTCCAATATAAATCTCTCAGTTGGTTCCCCTGGCAACCAGCTCCCAGCCTTAGGGAGTTTCCAAAAGCCATCTCAT	3	83.2	1.315	3	2641.5			NA
389	rs29013555	CTGTGCGAACCTATGGACTATAACCTGCCAGTCTCCTCTGTCCATGGGATTCTCCAGGCAAGTATTCTGGAGTGGGCTGCCAATCTCTCCTCCAGGGGATCTTCCAGACTCAGGAGATCTTCCCAACTCACATTTTTAGATCTCCTGCCTTGGCTGGCAGGTTCTTTACCACTAGTGCCACCTGGGAAGCGCTAAGAAGCACCTCTACCCATAAATGTTCCTCTCATAAAAGTCTAACCGAGCATACATA[C/T]TAGAATGCATTAGGTAAAATCTTGCCAAAACAATCCAGATTATTTCCAGAAATAAAGCAATTCCAAATAATTTAGATCTTTCTTTCTGGTTGAAAAAATATGCTACAAATTAAAACTAACTTAAATATTCTCTCTTAGTAATAA…	3	85.8	0.2	3	2431.8	3	49044467	0
390	AAFC02113448	TGGAAAATGATGCTTTTAAGTAATGTGAAATTTCAGTACCTATTCCTGAAAAGCAAGAACCTGGTACCATCTGAGGTATCAGGCAGTTGATGACAGTAGC [C/T]TCTGTGAACTAGGATACTTTATAGACTGTGGTTCCAACTGAAGAGCAAGGTGTAAATGTCACATGTTTTCTTAAAGTCTATAGCTGAGAGTGTTTCCAAA	3	86.2	0	3	2444	3	49151197	1e-109
391	AF440380	CTTACATTACTATTATGCATTTCTGATCACCGACCTAAACTGGGGTTTCAACTCTTATTAGCATTTTTAGTATGATCTTACTTGTTTCTGTTGYGACCTCATTCTCCTACTTACTGTAAAACTATTTCTATCTTCTCTATTG[C/T]TCAGAGTCTTCATTGAACTAAACTGGTAAACAAACCACACAGATGTGAAAATAAATTTCTAATCTATTAAGTTAAATTTTGCTATATAAAAACACTTGTTAAAATTTAAAAAATAGAACTACCATTTGATGCATCAATCCCACTTCTGGGATTATGATACTTCTGGGTATATGTTCAAAAGAACTGAGAGTTCCAAAGATATTTGAACATCTATATTCATAGTCGGACATGACTGAGCGACTTCACTTTCAG…	3	86.2	0	3	2464.8	3	49713592	1e-106
392	AAFC02013295	GCCAACATTGCTTTGTTATAGCTTGAGAGGAAGCATTGCAGCTTGGCTGCAGCTGCTTAATGACATGAAAAAGAATTTTGAAAGTTGAGATGCTGTTTGC [A/T]GTGTCTTTTCCTGATAAAGTAATAGTGTTGGAGATGTATGTTGATGTTTGATAATTTTGAAAGCTTTGAGAAAGCTACAACAGCTTGGCGAAACATGGAT	3	86.3	0	3	2444			NA	1	74598218	5e-41
393	rs29012776	TATTGAAAAATTGGACCAGACATTCTTTAAAGTGCTTAGTATAAATTGGTAAACAAAATAGGCATGGTTGTAACTTTCTTGAAGCCTCAGGGGTTTCTTAACCTAAGTTTTAACAAAAATATTTATTGTATTTCTACTAAGTCCTAGGCATTGTACTAAGATCTGTATTTAACTTAAACAATGAAGATCATACAGTGTTACTCGCCTCCTTCTTGTCTATCATTGGGCCGTATCCATGTAGCGAGGGTGA[T/C]CATATATTTTTTTCCAAACTACGTCACTTCTGAAGCTAACCTTCACTAGGATGGTAGGCATAAAGTGGGACTATCCATGGCAAACCAGGGTGCATACATATACCAGTTTCCTTTACATATAGTGATTTCTTTAAGACTTACATA…	3	86.3	0	3	2534.9			NA
394	rs29022196	CAATGATCTGCTTAAAGAAAATGAAGAGAACAGGAGGAAAGGTCATATGTAGGGTTTGTTAGTAACAATGGATTATTAACAGAGCAAAAGTTGGCACAAG[C/G]GATGATATGAAAATACAAGAATGCAGCAGAGAACACAAAGAATATTCAGATGAATTAATGAATTTTTCAAATAATCTCAATTTAATATTATCTAATTCAA	3	X	X	3	2521.5			NA	1	73342979	1e-53
395	rs29013284	TACAGTGTCAGTTAGTGTCTGCTTTTCTAATGCCCAGACTTTGCACTCTCCAAGACACCCTGTAACTTCTTTTAAAGCCTGCAATGCTAGAGACCCAGGTTCGATCTCTGGGTCAGGAAGAGCCTCTAGAGAAGGAAATGGAAACCCACTCCAGTACTCTTGGCTGGGAAATCCCATGGACAGAGGAGCCTGGTAGGCTACAGTCCATGGGTTGCAAAGAGTCGGACACAAATGAACGACTACTTTACTT[T/C]ACTTTAATATGACCATCAGTTAAGATCAATTGCTCAGTCATGTCTGACTCCTTGCGACCCCATGAATCACAGCACACCAGGCCTCTCTGTCCATCACCAACTCCCAGAGTTCACTGAAACTCATGTCCATCAAGTCGGTAATGC…	3	86.3	0	3	2557			NA
396	rs29009577	TTCTATTTCTGGCTTTTCAAACAAGATGATACCCTAAGCAAGGTACTTAACTGCTCAGTTCCCTCATGCAGAAACTGCATAGTTGAGCTAGAACAACTCCAGAAGTCTCTTCCAACTCTGAAGAGCCATGATTCAATTACAGAAATTGCTAGATGGTTTCTTTCTCTTTTAGTTTGTTTTCCATGAGCCTTTAATGGTGCCCTGACCACAATTCTTCCTGTCGATTACTCATAGGGCTGGATATAGAAAC[C/T]TTTACTTGTCTTTTCTAGACACTAGTTAAATGTGTTTTCAGATCATTTCGACTGAAATTGAGTATTTCTTTTCTTGTCCACAGTTTCTTAATTTTACCACTTTCCATTTAGTTATTTGGGCTTCCATGGTGGCTCAGATGGTAG…	3	86.3	0	3	2578			NA	1	71826266	1e-19
397	rs29027388	TTATTTACATCAGTATAACTTAGTTTTAGGATTATGACATATTCTTGAATTAGGTGGCTTTTCTCATTCCCAAAGCAGCAGTCTATAGTAGTCCCTTAATACTTATTTTTATAATTGTGACAAATGGGTGAAATAAATCATTACCTTAGGATGTTTTATGTCTTTTAAATATTCAATAGCACCATTTTTGAAACCCATGGTAAGATTTAATTTCTTTTAGAGGAAATGACTAAGCTGAAGTGTCTGGACG[T/C]TTGAAGAATAGACCGGAAGTAAGAGGCTAACATTTATCTCTACATTGTCTGGAGTTCTTTGTCAAATTAGATAGAACAGGAAAAATGGGTATTAAATTTCAATCAGGGTTAATCAGTAGACACACTTTGGGCTGGTGAGAAGTT…	3	86.3	0	3	2586.6			NA	1	71823279	1e-96
398	rs29027384	TCCTACCAGCTGCTCTCACACCATTTATACATTTACACAATTCTATATTTCATGTAATTTTGCTACCTTGACATGCTTTATTAAGACATCTTCTGATGCATCCTACCCCTCAAACCCGAATTAGGAACCGACCCATGTAGTAAGCCAGGTTTGCAGCACGCCCTTTCAGCATTGCTTTTTTTTGCTTCAAGCAGAAATCTTAGATTATGTTCCAGTTTTGGGTTATTTTTAGGGAAACCATACATTTTCT[G/A]ACTTTTGAAAAATGCAAGCACTCAGAGTGCTTTGCACACAGTATGCATGGAATATACATCTTTTGAACATTAGGTAAATCAAACTCTCCGGCGTATTTTGAGTATAACATCTCAATATATTAAATATTCAGGACAGCAGTATCT…	3	86.3	0	3	2586.6			NA	1	71823039	1e-13
399	rs29010021	CCCCAAAACCTAGACTAGTGGAACCACCATGAGTTACATAAGCATTCTCAGCAGATTTTGCCTTCTCACTCAATTTGACATGAGCATTTAAATTGATTCCTCCTAATTGACTTAGCCTAGTAAACATATTAATCTAATAGATATTTTGCACCTTTTAAATTAATTCTTCCCCAGATGCCTACTGAATACACACAAAAAAAGGTAGTTACTATAAAGGAGTATAAACAAATTTCAAGTTTCTTAAAACTGG[A/G]AAAACAATAAAGGAAAAAGCAAGTTAAACTCTGAATGAGAAACAGTAAGTTTGCAAAACAAATGCTCTAAAGAACAAAGAACATTTTATGTAGGTCTGATTTGAAAGATTGTTGTGTTTGTTGGGGAGTTGTTTTTATTTTTTT…	3	86.3	0	3	2574			NA
400	rs29020467	CTGGGTATTCTTCACAGTTAATAATGTGTATTGCTTTAGGAGGGAAACAATACAAATCCTCAGGCAAAACTTACACTACTTGACATATTTCTTTCTGTACAAAAGGAGAGTTTAGCTATAGCATTGACATTCACTAAAGTTTCAGAATTTTTTAAATTTCAATTTTACTTTAAACTAGAACAGATATTCTTGACTCTTATGTTTGTGATGGAAATAGGAAGCATTTCTATTTCCCTGTCTCCTATCTCTC[G/A]TATGTAAGGTTTACTCAGTTGATTTTCCTATCTGCTTCATTCACATCTGTCTTGCTCTCTTATAGCCTCAAAATTTATTCTACTTACTGCCATCCCTATGTTTTCCAATATTTAAATCTTCATTTCTCTTTCTTATCTACTCCA…	3	86.3	0	3	2595.4	3	50653708	0	1	70238645	5e-25
401	rs29020468	GGGAAACAATACAAATCCTCAGGCAAAACTTACACTACTTGACATATTTCTTTCTGTACAAAAGGAGAGTTTAGCTATAGCATTGACATTCACTAAAGTTTCAGAATTTTTTAAATTTCAATTTTACTTTAAACTAGAACAGATATTCTTGACTCTTATGTTTGTGATGGAAATAGGAAGCATTTCTATTTCCCTGTCTCCTATCTCTCGTATGTAAGGTTTACTCAGTTGATTTTCCTATCTGCTTCAT[T/C]CACATCTGTCTTGCTCTCTTATAGCCTCAAAATTTATTCTACTTACTGCCATCCCTATGTTTTCCAATATTTAAATCTTCATTTCTCTTTCTTATCTACTCCAGACTTTATTTCTATTTAAGTGAGCTACATCCACCCTCCACC…	3	86.3	1.315	3	2595.4	3	50653749	0	1	70238576	7e-24
402	rs29017973	CTTTATTTCCAGTCCTCTTAAGTATTCTTTTTTTTTTTTTTTTTTCATTTTTTTACAGTGATTTTGGTCACTGTAAATCTTTTTTTTTTTTCCTGGTTTGAGATCAAGAGAAGATAAAGTTAAGGAGGACCTGAAAGGGTGTGTTTTTGTTTAACTATGAAGAGGAGTTGGAGTGATACATAGCTGAAACAAAGGGACAAGCTGAAATGGTGGCAGACAGATCTATTCTTTGGAGTCATCTTTGCTTTAC[C/T]GTGCAGTGTTATCATCAGATAAATGCTTTCAGGTAGCAATTCTTTAGCTCAGATAAAAGGAAGGGTGGCTATCCTGTCTAATGGGAGGGAAGTCATGCAATTTATCCACTTTTGGCAAGTGACATCACACTACGTCAAATTCTG…	3	88.9	0	3	2620.6			NA	1	68970877	6e-46
403	AAFC02079207	TAGAAGAGAAACAGATCAGGTCAAGCAAAAATTTAGCTATGAAAGCTTATTTTGGAGGTCAGAGAAAGCCTTTATATGCCTTCTAAAGACCTTGGTACTT [C/T]TTCCTCTTCACAAAAGTACAAAATCAAATTTTAATTGGCTCTCCACATGAGAAACCCTAGGCAACGTATGCTGTCTAGTCTGGGATATGGTTGAGGAGGT	3	88.9	0.91	3	2612.3	3	49587277	1e-109	1	68623130	2e-13
404	rs29026805	CCAGGGATCCTGTATTAGGAAGATGAGCAACCAGAATGTCTAGCTTAGAAAACCAGCAGAGCTTATGTTGAGAAGAGCCAGAGGGCTATAGAAAACAGGGAGTCAACTCTTAAAGGGTACATGCAAATTTTCACAAGCTCTGAGTCCCAGCACAGAGCCAGTGCTTTGAAAGGTTCTTGGATAGAACCACTTGCTGATCTTAGCCACTTGGAGAGGCTAGAGGCAGATGGGATTCACCCTGAGGACAGAA[C/T]GCAGGCAGCAGCCATTTGGGGGATATTGGCACTGGCAAGAGCCCTTTTGGAATCCTCCTTCTAGGCTATTAGAGTCAGGGACCTGTCCCACACACAAGCAGGCCCACAATGGTTGCATGTCACCAGGCATTGCAGACCACAAAG…	3	90.7	0	3	2633.2	3	52860513	0
405	AAFC02085565	GTATGGGAGAGTTTTGTCTTTGTGTAAATATTCTTTGCAGTCACATTTCAGGGGTTGAGGATAAGAGGAAAGGATTTGGGCTGCAAACAACTTGAAAAGA [C/T]AGTGTTATGTCTGTGTTACTGGGATCTGGGACAGTTTCTAATACATAATGAATTCTCAGTAATTATGAGTTGAAAGAAGAAATGAAGCTTCACAGAATTT	3	90.7	0	3	2645.6	3	53130407	1e-106	1	67841806	7e-25
406	rs29010067	GGGCAACCTTCAGTGTCAAAGATGATCAGTTTCTAGATACTGACACCAGTGACTTATTTTAATGATAAAGATGTCTTTTAATCCAGGAGAAAAGGGAAAGTAGTTGATTTAGATTTATTTTCTTATGAACTCTATCCAGACTAGTATAGAAAAAGCAGTAAAAAAACTAACAAATCATAGAAGTATTCACCTGAAAGAGATAATTCATCTACTTTGGATTTCTCCTGAGTAACTGCTATGTGCTAGAGCC[T/G]CAGTTCCCAAAATATGAGCCAAGTTGCCCCAGGGTACCATGGTGCCTTCAGAATTTAAAATTTTTCAGGGGAACATAATGTATTTGTCAGATGGTGAACAAACTTAAGGTGCTTCACATTTCAACCTTAGACCATGCTACTCTT…	3	90.7	0	3	2672.4			NA	1	66775799	1e-13
407	LR20	CGTATACATCCTTCAGAAGATATCAGTGTTGATACATCATGGAAAAATAAAGATGAGATGGTGCCAGCAACTACAGATGCTCTACTTTTGA [C/T]GACTCCAGATCTTGAAAAGGGTTCTATTTGTATTAGTGACCAATGCAGCAGTGCTCAATTCTCTGAGGCTGAGAGCACAGACATAACCTGTGAGGATGAGAGCAGGAGACAGCCCTCTGTTAAATATGCCACCCTGCTCAGCAACTCTAAATCAGGTGAAACTGAGGAGGAGCAAGGACTTATAAATAGCTCAGTCAGCAAATGCTTTTTGAGCAACAATTCTCCACCAAAGGATTCTTCCTCTAAGAGA	3	90.7	0			3	53734935	9e-95	1	65814035	1e-20
408	AJ580801	CCTTTGGCCCTCTTCTTTTGGAGCCTGAAACCATTTCAGAAGATATCAGTGTTGATACATCATGGAAAAATAAAGATGAGATGGTGCCAGCAACTACAGATGCTCTACTTTTGA[C/T]GACTCCAGATCTTGAAAAGGGTTCTATTTGTATTAGTGACCAATGCAGCAGTGCTCAATTCTCTGAGGCTGAGAGCACAGACATAACCTGTGAGGATGAGAGCAGGAGACAGCCCTCTGTTAAATATGCCACCCTGCTCAGCAACTCTAAATCAGGTGAAACTGAGGAGGAGCAAGGACTTATAAATAGCTCAGTCAGCAAATGCTTTTTGAGCAACAATTCTCCACCAAAGGATTCTTCCTCTAAGAGATCATGGGAAATAGAAACCCAGGCATTTTTT…	3	90.7	0	3	2703.9	3	53734935	1e-106	1	65814035	3e-30
409	AAFC02077489	GGCAAGAAGACACTGTCCTCGTTTGCATATCCTCCAGTGTAATCAGAGGGAGCCAAGTTTGACAATTTTTAAAGGATTTAGCTTCTTGAAGTTTGTTCTC [C/T]AGCAGACCTACACGGGGATTTGTCCCAGACCTCCCGTTTACAGTCAAAGGCGTTCCATGAATAATCTGATACGGAGTGAGTACAGAATAGATTCCTTTGT	3	90.7	0	3	2725.5	3	54042329	1e-109	1	64333371	1e-35
410	rs29012939	TTGATGGAAAACTTACTCTTGAGTACTTTTCTAAACATATCACATGAATTCTTGTAGTCTTCAGTCATCATCTTACGGGATAATAATATTCCCATTTTACAGATGAGGAAAATGAGGCAAGAGAGACCAAGTAATGCCCAAGGTCTCACAGCTAGTCGGTAAGCATTTGACTAGATTTGAAGCCAGGGAGTCTGGCCCTAGTCCAGGCTTGTCCCCACTACAAACTAGTTGCCAATCGTGCTGGTTATGA[T/A]TAAGGGAATCTCATGGAATCTTCCCTATAGAGTAGGCAAGGCAGGGATTATTGTTCACTTTGCAGATTGATGCTCAGAGGAAGTCAATGACTTAGTTAATTTCAACCAGCTAGACAGTAACAGAGCCAGTGTTTGAACCTGGAT…	3	90.7	3.08	3	2733.8	3	55101322	0
411	rs29013607	AACTCAGTTAATTCTGACCTGGGACCAGGCAGGAATTTCTCCTGGGGTTCCTCATAATGAGGGCACTCTGTGATGAAATAAAACACGTCAATAAAATCTCCACACAAACAATGCATTCTGCACAAAACTATTCCTTAGTAGAAACTCACAACATCAACATCCGCCCAAAAGGTGAAAACTATAAAAGCAATTCTTTGTGGACCAACATGAGGGAACCAGTTCAGTGCTGGCCTGGCTTAAACTGGGAATA[G/A]ACTTGAGAGAAGCTTGACAGCTGGATCCAGGTAAAAGTGAATAGGTGGTTCAATGAGTAAAGAATCCTCAATTCAGGAGACACAGGAGATGCGGGTTCAATCCCTGGGTTGGGAAGATCTCCTGGAGAAGGAAATGACAGCTCA…	3	96.7	0	3	2746.4	3	55900465	0	1	63163250	3e-14
412	rs29013608	AAACAACAACAACGAAAAGTGAATTTTAATCATTACTTAATTAGCTGTGTGCTCTCAAGGTGTCTGCACCTAGGTTTACTTATCTATATAATGGTTTGATATGATCTCTTTTGTGCAGACTGTTGTTAAGTATGAAGGGCAGTGTAGATGCAGGGCCCGGCACAATGTCTGAAACAGAACAAGTCCATAAAGAAGACTAGCTATAAAGGCTTCTGTTGTGTCCTTGGGCAAGGTGAATTTCTTGGGTCTC[A/G]GTTTCTTCATCAGAAACTAATGGTGTTGATTAGTTTGCATCTCTAGCATTCTACTTTATGATTCCATGAAATTTAAAATATAACTTTATGTAAAAAAACAGGAGTACTAAAATTATGTTGTTGCTTTTGTGCAAATTTTCTCCA…	3	96.7	0	3	2746.4	3	55900954	0	1	63162602	2e-09
413	rs29013475	ATAAAGCTAAATAGTCCCTTGACAAGATATAACTTTACCTGGGCCATCTGTTGGATGACTGAGTTAAAATCTTCATTTCCTGACTTTGGAGCCCAAGAAAATAACCCAGATACAGTCAAGTTATTAGAGGACCTGTGGGCATTCCCATTAGTAATGGCACCATCCGTGAACACCAATAACCCTTTCCTAGAAAAATCAAAGTTGGCTGAACAATCTGAGGGTATATGGCTGAGCTGTTGGAGAAAAAAAG[G/A]GAGAATTATCAACAGAAACCTACAGACAAGAAGTATTTCTATTTACTAAATATTATATTTTATCTCTCACATGTATAATGGCATGCTAAATATATACCTGTGAAATAAGATACAGATACATGAATCTGTGCTTATAAGGCTATA…	3	96.8	0	3	2828.2			NA	1	61944201	5e-71
414	NW_931151	TACAATTTCATGGAGATTTATGCACCTGCAAAGTCGGATATATTAAGTTCCCGCAAAAGCTTGGCTTTTGGGGTGTGTTCTTTCCAAAGACTCTGTGGGG [A/G]TACATTTTCAATGTGGAGAGCAATACGCAGGGACCAAAATCAATGGACTTAAATTATTAAAATTCTAAGGACTTGCTACAGATCGGGTCACGTATTATAA	3	96.8	0	3	2828.2	3	56935334	1e-106	1	61701414	9e-46
415	rs29016848	TGAATTAAGAAACTGCAAGAGCAACATCTAGCCATCCATACTTCCCCAGAGCGAAGACAATCTTCTTCTCTCAGATACAAAAAATAATCAGAGAATTAAGTAATAATTAAATGAGCTAGAATTTCACTGATAGGCATTATAGTGGCTGATATTAAGTTACTCTCTACCAGTCAAGATCTCTCTACTCTGTGCCACCTGAACAAACACTCCTCACCCGCTGGGAGGTGTTCAAGCAGCTACACAGGAGAAA[G/T]AAAGAAAATGACCAGTACAAGAAAGGCCAGGAGTGTATTGCGAGGCAGCATCGACTACCTTACAAAATCAGAAAAGAAGAATTTTTTTCCCTAGATGCTATAATTTCACTTATTAAATATCTCCTTTAGAGATCAATAGTACTT…	3	96.8	1.06	3	2841.2	3	57367191	0	1	61283423	5e-34
416	rs29013442	ACTGACTCAGAATAGTTGAAGAATGACAATTTGTTGTTAAAACACCTCTCATTCCCCCATAATCAAATAGAAAAGCCCCATGCTTCCTTTTTGGGGCATATGGATATGATTATTAAGCTATCAATTATGTCTGAGAAGCACACAAAGTGCTTACTGATGTGTAAATCTCTCTGGGGAACAGCTCATCTGTGTTTCCACACGTTGTAACTAGGGAGCCTGGGAATAATTGGCTTTTTTTTTTTGGTGAGTG[A/C]GTACTTGCCCATCCCTGAAGGACTCCAAAACTCTGCTGGAGGGACATTTGATCAGGCCCTTTTTAGAGGCTTCTTTGCACTGTCTCGCCTTATTAGATGTGCATGCTAAGTTGCTTCAATTATCTCTGACTCTTCATGATCCTA…	3	98.9	0	3	2885.2			NA
417	rs29017419	GACGTGCTTTGAAAAACATGTCTACATAAACACATATGTATGCAAACAAACTTATGCCAAACACAACTGGGAGTTTTCTGCAGACTTGTCTCCCATTTAAGGCCTGTAATTTCCCTCTTGGCCGACACTAGCTTTGGCCTGGACTGTGTTTCTCAGGCTTCTGGCAGGCAGCCTGCTGGGATCGGGTTTAGGTTTAGATTTTTCTTTTTTTTTTTTTTCTTTCATCAGACCTGAAACTGAAGCCACAGAC[G/A]TTTTGAAACCTTCTCTCAGCAGTAGCTGCCATGCTTCGTGTCACTTGCTTACCCCTCCCAGGCCATGTGGATCCATAAATGTGTCCAGAGGTCCGGTGACAAATTGATCAATGATGCATTCCTTCTAGAAGGAGACAAAGGGAA…	3	98.9	0	3	2859			NA	1	59146704	1e-31
418	rs29026707	TTTAGCAACGGCTGGTTTTGATAATTCCTCAAGAAATTTGCAAGTTTAACTTCCCCAAACTGATGGTGTAAACGGAAGAGGAAGAAGAGCAAATCACAGAAAATTAGTAATTGACAAACAACTCCCTCAGAGCTAGGCAACTCTGAACACACCGTCTGTGACTCATTGTGGTTAACTGGTTTCTAGCAAATATTTGCTGAATTGATGGATAAAATCCAATCATTCAAGACCCAGACTAGATGCTACATCT[G/A]CTAAGGAGTCATGTCTAATGTGTACCAGTCTCCAGAAGTAATCTCTCTGTTCCCTATATGTTCAGAGCATTTCATCATTCCCCTCTGATGATAGTTTTTATCTTGCATTAGAGTTATCTGAGTATCTGTCTCATCTCTTAGAAC…	3	98.9	0	3	2863.1			NA	1	58939675	2e-39
419	rs29024002	CCACCAAAGTGATCTCCCCCACCTTTCTGAACTCCTATAAAAATTATTGCCTGGCAATTAATTTGACATTCATATGCAAACTTGTACCATCTCTTGAGTTGTTGTATTGAGCTATAATTTGAACATTTTATTGTTATTAAACATTTCACATGGGGATTTATGTCTTGTTTTCACAACCATTCTGTGAGCTCATTCATTCATGCAGTAAGTACTCATTGAATTATGCACCAAGCATTGTCACATGGGTTGC[C/T]TCATTTAATCCTCCCTCTTCTCTGTGATTGTTCTTGTTCAGACCCTACTGTGTGTCACAGGCACTGTGCTCAGTATAGTGTATCATTCGTCCTCAAAGAACAAAAATTAAGTGCCCTGAAGGGCTGCATTAGTGAGCCTGGTGA…	3	98.9	1.82	3	2912			NA	1	58434543	2e-73
420	rs29014976	ATCTTGAATTCACTTGAACATATATATATTTAATTATATTCATATAATAATATGTAAATTCAAATATATATTGATTTGAATTCATTTATGGCACTCTCATCTATTTCATTTTATCTACTTATCCATAACCCTTTGTTCCTGATGCCTACCACAGTGCTTGGGGCCACTGTATTTCATAAATATTTGCTATAGAAATTAAACCCTTATTTTCTGCTTCATGAGGTCTCCTTCTATTGCCTCTTCCATAATG[A/G]ATACAGATGTCAGCACATAGTAAGTAGCTTGATAAGAACTTGATCAACTGAACTGAACTGACCCCTTCAAACTTTGTTTCCTGAGTTCAAAGGGCCTCACTGTCAACACCACTTAGACAACCCAGGAGCTTACCTTCCCACTGC…	3	102.5	0	3	2985.5			NA	1	56229594	2e-48
421	rs29026675	ATAGGTATATATGTATACCTATGAGATTACAAAGACAATCTCTTGATTTAACTTCCTCTGATCCACTAATGATAACATCACCAACTCAATGAACATGAGTTTGAGCAAACTCTGGGATATAGTGAAGGACAGGGAAGCTTGGCGTGCTGTAGTCCCTGGGGTTGCAAAGAGTCAGACACAACTTAGCTACTGAACAACAACAATGACAATCCACTGAGACCTCTTCTCTGCTTCTCCAGATCCTGTCCAT[G/C]CTTTAATCCTGGAGAAGTTCAGGATAAGAAAGAATTAGAAAGAAATAGTCATTGAGACCTTTGATAAGTGGTGAGCCACCTGGCCCATATGACAAAGCTTTTATCTCTAAAGAAGGGAAACACACTGGCTGAGCACCTTCTGTA…	3	102.5	0.705	3	2993.8			NA	1	55914160	1e-06
422	rs29011194	TTCTATTGAAGGGCAAAAGACCCCCATTGGAAGGCCAAGTCAAGAGGCAAGTCTTTACCTGCAAATATCTCCCATCCACCTGACAAGGTGACTTTCCTTCTGAGAGGTTCAGAGAAAATGGCCATTTGTGAATCCCAAAAAAGCTCAGCATTCCAGCCATCCCTGTGAAGGGCTGGCAGAAGCTGATGTCTGCAAAATACAGCCTTCGAGATGAAAGTTGCAGGGAAATAAAGCCTTAAGACATTACAGT[A/G]TTTTCAAATATCATTATTACTGCTCTATAAATATCCCACACCCACAGTGTATCAGGTGCTACATGGGAAATATTGGATTCACTTGGAGGTTTTCTTAAAAGACACATAACAGTACCATATGCCAGTCATCTTGATTAATATTTA…	3	103.9	0	3	3077.2	3	61429640	0	1	53583314	5e-99
423	rs29010265	AGTCCAACTCTCACAGCCATACATGACCACTGGAAAAACCATCGCCTTGACTAGACAGACCTTTGTTGGCAAAGTAATGTCTCTGCTTTTTAATATGCTGTATAGGTTGGTCATAACTTCCCTTCCAAGGAGTAAGCTCTTTTAATTTCATTGTCAATTTCCATTATGCCGTCAATTACCATCTTGAGATTTTTTTTCTTTTGAACACGAACCACCTGAATGCACCCCCGTTTCTGGGCAGATTCTAGCA[T/C]AGCCCAGGGAGAGCAGCCTGAGGATGTTTGCCTCCTGAAACCACTGCCCACTCTATTCACTGACCTCCAGGAAGCTAAACCTCCAGAGAGAACGCTGAAATAGGCTTTGTGGTGACCATCGTGGAAAGGGCCCCCGTGGTTTTT…	3	103.9	0	3	3077.2	3	61530108	0
424	rs29010266	GGTACTAGTGGTAAAGAACCTGCCTGCCAGTGCAGGAGACACAGGAGATGCAGGTTCCATCTCTGGGTTGGGTAGATCCCCTGGAGGAGGGCTTGGCAACCTTGCCAAGAATTCTTGCCTGGAGAATCCCATGTAGTCTGGCGGGCTACAGTCCATAGGGTCGCAAACAGTTGGACACGACTGAAGTGACTTAGAACGCACATGAAAGTCAAGTGGATTTAAGAACAAGAGGGCTCTGGAGTGATGGTGA[G/A]GCAGGAAGGGAAAGACAGTAGATGAGTGTGAACTGCTGTTTTGAAAACTGAGCTCTGAAGGGTCGGACAGAAATAAGAAGTAGTTGATGAGGGAAGGGCCTCTGTCGGTGTATGTGTCAAGATGAGGACCTTAAGTGCTGATGA…	3	103.9	1.06	3	3077.2	3	61545616	0
425	rs29014008	AAGAAGACCAGTGGCTCTGTTACCCAGAGGCTGCTAGTCTATTTGGAGCAAGTAGTAAGCAGGCAGACTGGCCAGAAATTTAACAAGGAGTTCTGGGAATGAGACAGCCACAGGGAATTTCATAAATTCTCCACGTACACACCCAGGACTGACCTTAGTCTATGCACATGTGCAGCAGAGACCTTAGTGGGCCCAAGCCAACTAATCCTTGGTCAACAGGGTCAGAGCCTATGCATGTGCCAAGGAGACA[T/G]GAGAGAGTCCAGTGGAAAATAAAGGAATAACATTTGAATCCCAGTCCACACATCAAGAAAGTATAGATGCCTTATTGCCTTGAGGTATGTGAATACAATCTCTGATCAATCTTTGGCTAAACTATAAGCTACATGGACACAGGG…	3	106	0	3	3095.2	3	63164357	0
426	rs29011217	GTATTAATAACAATGGCTTTGTTTTAATCATCCTTACCCTGTAGAACTGTGTGGGATCTTTTGGTTAGTGTGGTACATCAGACAAGCAGTCAGTTCTTGCTTTATTGCAGGCAGTTTTGTTGATGATAGTAATTTGTAGAAGGATAGAAAGCAGAGCATATTCTTAAATATGCCACTGTTATATGTGGCAGTTGTTATAGGATTAGATTTTCAACTAGTTGTATAATGTCAGTCAAAGCTAGCTAGAACA[A/G]TGCTCAAGAGAGTTAGATTAAGGACCTATTTCCTTTTACTGCTTATAGAGAAAAACAAATGGCCAGCTGAGTCTTTTTCTTCTCATTTACTATATTGTAAAGGATAATCATCTTAGACTAATTTAAACTAAAAAATTTTACTTT…	3	106	0	3	3020.9	3	64202079	0	1	51803567	9e-08
427	rs29018282	ATCCATGCACTTTGTACATCGATCACTTCTCCAAAAACCTCCACTCTAAAGTCTTTCAACAGAATCCTCAAACAAACGCACAAATGTCCTCAGAGGCCTTTTCTCTAAAGACAAAGGCAGAATCCTATTGTTGGGAAAAGTCAACCTTATTATTGCATTTCCAATAGTACCATTCATCTTTCAGAGTGAGGGGCTGACCGCTACATCAGTGGTATGACATTTGTAAAGCAACAGATTCTCAATATATTAT[C/T]GCAAGAATCAGGCAGGCGAGTCTCCCAGTCATGCATGATTTTTTTTTTTTCCACCACAAGCCACCACCACCACGGGAAGAAACTTGTCTCACTCCAGCAGCAAAGGCAACCTAAAAATGATATCCTAGAGCAGTGGGGCTGCCA…	3	106	0.1	3	3016.5	3	65624243	0	1	50284493	0
428	NW_931181	GGCACTGGCATGGTTGTTAAACACTTAGGTTCTAAGCTTGATGTCCTGAGTTTTGCCTCTTAGGAGGTGCGTCACCTTAGGCAAATGTGCAATTCATCTG [C/T]GTCTCCAGCTTCCCCATCACTGTAATGGAAATAATAAGACTATTATGAGGATAGGCTGAATCAGGGGATAAAAAGTGCCTAACACGTGTCAGCAGTGAAC	3	106.2	0.15	3	3222.8	3	67615737	1e-106
429	rs29021852	CTTGTTTTTAAATTGCAAAGTACAGTTTATGGGCCACAGTTCATTTATTTAACAGCTATTTGTTGAATGACTACTATGTGCCGAGAATAGTTTTGGGCTCCTAGGCTATATTAGTGAACAAAAAAGGATCCAGCCTTCATCCTAGCCAGGAGAGGCAGCATAAATAAAAAAGAAGTTTAAATAATAAATCAGTAAACAGTGCCATATATTAAAAAGTGATAAGTACTTTGGGAAAATGAAAAAAGTTAAG[T/C]AGGGAGGAGGGACAGGGAGAGGGAGAACACCATATTGACAGCATAAAGTTTTAGCATTTTACAAAAATTACTGAAATTTGGGAACTGTGTCTCATTTAAATCTGTCCACAACTTTCTATCTAATAAATTTAGAAATAAATACAA…	3	106.5	0.05	3	3213.4	3	68315263	0
430	rs29011444	GCCTTAGAGGTTGAGCAAACCCAGTGATTTAAGAGAGAAATGGAGAGAACCGTTTTCCTCCACCTTTGCCCCACGTAACAACTCCCCTCTGAAATTTCCCCTCCTCCTTAGCAACCTTCTTCCACTTTATCTTCCAGACAACCTTCGGGAGGGGGCAGAGCAGAAGGTGGTATTCATCACAGGACGAGTCCACCCAGGGGAAACACCCTCTTCATTCGTGTGTCAAGGTGAGTTGCAAGACCTCATGAGC[G/A]TACTGTGCCTAACCCCCATGTCCAACTGGGGCACTGATGGCCTCTGGGACCATGTAGCCACATGCAGAGTCCTTATCTTGGGTGACAATTTACTTCACTTCTCAAGAGGCTACACCTGATCCCCATTAGTAGTTGTCCCACTAA…	3	106.7	1.715	3	3140.9	3	69697830	0	1	48840968	1e-43
431	rs29026932	CTCCCCCCATGCACCCCTCTGAGCAGGAACCTATTACACATCTTGGAATGACAAGCTGCTCCTGGCATGGACCTGATCCTGTGAATGTTTATAGAATAAGTGATTATCAGCTCAACTAACACTCTACTTTGTCCAGGTCAAATGAATTCCTGGGGCTAATCTACCAATGGGCATTTATTGGGCATCTGCTGTGTGCCTGGCTCTGTACAGCAGGAGAAATAGCAATATTGAACCTTTAGTTGTGGTTTGT[T/C]TGATGCAGGTCATCATGGCCACGTGAGGTCGGCACAGGGCAGTGAGGTCGGCCACCCAGCTTCCATTTCCAAACTCTGCCACTTTTCCTTCTCTTCCTCCACCCTGTCTAGCCCCCAGTCCTGCTTTCTTCCACCTTCCTGATG…	3	110	0	3	3140.9	3	69706803	0
432	rs29027110	AAGGGGAACTTCCCAGAAGCTTTGTGGGGCCTCCTGCAGTTGAAATAGTATGTATCTAGTCAGTTGCTGAGAAGTATTCAGAGTCTTTCAGGATGAAAAGATGTTAGAAAAATTGAAGAAAACAACCAACTTGATGAGAATATTGCTCTGAGGTGACAGCTCCATCTCTCCCCTCTGCTTGCTGCCAGAGCCAAAGCTATAATCTAGAGAGAAAGAAAAACCGTGTCTTTTATCATAAGTGAGAGAAGTC[A/G]CCCTTTAGAAAAATAATGATTTCTCTTAAAATTCCTTAAAGTTTCATAAACCACCTCAAACTGTTGTAGAAGCTGTAAAAATTTGATGAACTCAAAGCACTCTGTGTTCGCAGAGCCCCCTGGACGATATCACGTTTACTTTCA…	3	110	0	3	3140.9	3	69741282	0	1	48803567	9e-45
433	rs29024737	TTGTGATTATATATCCCTGTGCTTGTATTGGGCCCACTGTGATAACAGAATCATCTCCCCATCTCAAGATCCCTGCTTTAACCGTATCTTCCCAGTCATTTTTGCCACAGAAGGTAAACTATTCCTAGATTATGGAGATTAGGACTTGAACATCTTTGGAGGAAGGACCATTATTCAGTCCTCCTCAAGCAGAGATGGAGGGTGGGCAGGAAGATGTACCCAGGCCCAGAACAAGCCTCTCAGCTGTAGC[A/G]AGCCTCCTTCAGCCTGGAGTGAGAGGTGGTGCCAAGGGGAGTTAGCCAGCCCAGGCCCCATGTCTAGAGAATGGCAAATGCCTCCTGCATCACTACCAAAGAGAGCTGAGAGTGAAGGTCATACTTGGGAGAAAGTCTCAGTTT…	3	110.1	1.515	3	3208.8	3	67516985	0	1	46403863	2e-12
434	AAFC02041805	CAGAGGTGCAGCCCCAGTGCGGAAGGGCTGTGGGATTCTCTTCCGGCACGGAAAACCCGCATGGAGTAAAGGCCGTCACCAGAGGGCAGCGCTGTGCCAT [C/T]GCCCTCTGGTTCACTTTGGATGCTCGACACAGCGAGAGGGTGAGAGCAGCTGGTGCTGCTGTGACCTGTTCCCGGCAGGACCCCTGTTCTGCTTCCTCCT	3	113	2.725	3	3231.7			NA	1	42882024	3e-39
435	rs29024849	AAGCAAGGAGCTCCCGAGGCCGGGGCAGAGGAGGGGGTCAGGACAGGCTTCTGGAAGCCATGACACTTGACTGAAGCATCCTGGAAGGGTCAGGCCAACCTTGGCCTTGGCTCACTCCCAGGAGGAACTGTCCTCCCAGCGTCGGATGTCTAAGTGACTGGCACTTCTGCTTCGCTCCTTTCCTGAAATTCCACTCCACCAACTGTTCGGGGCTGGAACATTGAGATTCTGCGAAGCAGTGGGCCTATCG[G/T]AATGCACAGGAGGCAGCAGCCTGCCTGCCATCTCCTCTTCTTTCCCTGGGCTGTGTTCCCAGGGAAGGCGCGAACCTTCTTTTCCATGTCTCTTGGGTGGAACATTTGAATTCCCCTGGGAAACCCCACTAATTCAAAACTCAG…	3	118.4	1.315	3	3350.4	3	74210473	0	1	38568075	5e-68
436	AAFC02060625	TAACCAGAGGAAGGGTAACATATAAACACAAGGCATAGAGCTGCGGTGACATAGTTCCTAAATCCTAAAGCAGCCGTCATGGCCTTCTCTGATCTGATAC [A/G]TGGATTTCTGCTCAACATGTCTCACGAACCTATACACGATCTGATACATAATCTGACTCACACACCTGCCTGTAGTCTGACTTGCGGTCCATCACAGCTC	3	121	0	3	3354.5	3	74478940	1e-106
437	AAFC02082487	TGTATCAGCCGCTAGCTGTGTGGCTTTGGAGGTCAGTGAATTATTCCTCACAGAGCACGCAGCACAGGGTCTGATAAATGCCCATGATTTTGTGTTCCCT [A/G]TGGGTTCAGCACTTAGAACCATCTGTTTATTTGATCAGCGTGAGTTTTTCCAGGGCCTTCGAGGGGCCCACACTTTGTTTAGGAATAGATCTATCACTTA	3	121	0	3	3346.4	3	71494914	1e-106
438	AAFC02131722	CAGGCTGAGACGGTGCTGTTGGGATGAATAAAGAAGAGTCACATCATGCTTGGGTGAACTTGAAAGCTTTGGGGGCAGCTGTGTCATTAGAAGCTGGTCC [C/T]GGAAATGAGATCCAAATCAAGTTTGGGTGTGCTGTGTTGAGGGGCAAGCAAGCCACCAGGCAAAGAGGAGGAAAGCTCAGGACCAGAGAGGCCTATTGGA	3	121	0	3	3350.4	3	74155053	1e-102
439	AAFC02131722	CGTTCTCACGAGGTGCCCATCTGGTTGTTTTCACTACATCTCCAGATGTTCTCTGGGTTCCTGCCGTGAATTATCTGCTGACCCAGCAGTAGCTCTTCCC [C/T]GAGCACCCGGGGTGTATTCAATGTAAAACATACAGCCACATTTAAACTGGCGAGACCTTGTCTGCCTGGGAGGCCGTCCTCAGACCGGTCTGTGTGGACT	3	121	0	3	3350.4	3	74155427	1e-105	1	38591339	3e-39
440	NW_931213	ACTCTCTGCCCACCCCCCCCAGGACGCATCGGATAACCATCACCAACTTCTGCCTCGGGAAGCATCTCGTGAGCGAGGGGGACCTCTTGAAGGACCAGCG [A/G]GGGAGCCCTGCCTACATCAGTCCAGACGTGCTCAGCGGTATGTGCGCGGCACCAGCAGCAGCCCCCGGGCGCCTTACCCAGCCAGACTGTATCTGTGCCC	3	121	0	3	3413.3	3	77687014	4e-97	1	36483511	6e-47
441	AAFC02050254	AGCAGCCCCCGGGCGCCTTACCCAGCCAGACTGTATCTGTGCCCCGGGCAAGGTGCTGGGGCTCCAGTGGTGGCCCAAACCAGTACTGCCCATCCAGGTC [C/T]AAAACGTGGGGTCTCATGGAGGAAGATGGCAGTCAGCACACTAATTACTCTGAGATTAGTGCTTGGAAGGACAGAAACGTGATTTCTGTGAGTGTGAGGA	3	121	1.11	3	3413.3	3	77687351	1e-106	1	36483263	9e-06
442	rs29010259	GGCTCCAGGTTTGAAGCTCTCATAGCTGCTGAGGCCGTTATCTCCAGGCTACCTGCAATATCTCTGGTAATCGTATGATTAACCTCATTGTTGAGATGGC[C/G]TGGGCTGTGCATTTGGAAATCACTGAACTTGGCATTGAAAAAAAACAAAAACAAGCATGAAAACTTGACCAAATGTCGGAGACAAAAGGAGGCAAAAAGG	3	X	X	3	3449.3	3	80294523	0
443	rs29010257	TGGTAAGAGATTTGGTAGTGGAGAAGGTATAATTATGTGGCTAAAATGTTTAGGATTGATTGTGTTTTGTGTTTAGCTGGTGGAAAATTTTAAAATCTGTTAAGATGGGAAATTCAAGAAAACATGAAGAGTTAGCCAAGGCCATGGACAAATCAAGCAGGATAATTCAGAGGATGCTGTGTTTGCCTCCTCGAGGCCACAGGAGTGAAGTGAGCCATGGACATGGCTGGATTCCAAATAAGCAGAAAAG[G/A]GGACCTTAAAGCAAAGGTTCTATAGTGTGGCCACTTGCCCTGCCCCTCTTGCTATTTATATCAGAATGGGAAAAATCCTTCAAATGGTTCAACAAGAAGTCAAGTTTTTAGCTCCACCCCAAAGAGGAATTTGCATGGAAATAA…	3	123.2	0.555	3	3449.3	3	80299599	0	1	34368559	2e-09
444	rs29010258	TGTGGCTAAAATGTTTAGGATTGATTGTGTTTTGTGTTTAGCTGGTGGAAAATTTTAAAATCTGTTAAGATGGGAAATTCAAGAAAACATGAAGAGTTAGCCAAGGCCATGGACAAATCAAGCAGGATAATTCAGAGGATGCTGTGTTTGCCTCCTCGAGGCCACAGGAGTGAAGTGAGCCATGGACATGGCTGGATTCCAAATAAGCAGAAAAGGGGACCTTAAAGCAAAGGTTCTATAGTGTGGCCAC[T/C]TGCCCTGCCCCTCTTGCTATTTATATCAGAATGGGAAAAATCCTTCAAATGGTTCAACAAGAAGTCAAGTTTTTAGCTCCACCCCAAAGAGGAATTTGCATGGAAATAAGAGGGGTTGAGAGTGAGAATAAAACATAACATAAT…	3	124.3	0	3	3449.3	3	80299634	0
445	rs29010260	ATGTATTTAATTGTAGGTTTGGAGACTGAATTTTAAACAAAGTCAATGCTTATCAACTGGTTTACAAAATTTCAGAAAATTTAAAAATTGACTCTCGAAAGCTGGCATGTATTGGTGCTAGCACACCCCTGCTTTACCTAGTTAGTGCCTTGTGCTGACAATCAAGCTTACTCTGTAGTTAACACTTTAAACAGATACACTCATAGAGAGTTACCTTACAGCTGAGTTCTGGGGGATCATACACTGACTA[T/C]GCACACATAGCGTGAATATAGGGATCACGTAGGAAATCATCTTGTCTTCATTTCATGTCTGCTGGCCCTGTTGCTCTTATTAGCATAATAGGAAAAAGATTTTGTTGTTGTTCAGTCGTTAAGTTGTGTCTGACTCTTTGCGAC…	3	124.3	0	3	3449.3	3	80302742	0
446	AAFC02030774	CACTGAAAACTTGACTCAACAAATTTGTCATTATTGTCTGAGCAAGCTATAGCCTTTGATTGAATTTGTCAAACATGATAATTTTATTGAGCAAGCCAAA [G/T]TACATAAGGTTGCATTTGCACTCCTAAATTAAGAGAGTGACTTTAGATATGAAAAGGGTGCTACAAAAATAAGAATTGCATATGTTTCGAATTTTCCCGA	3	124.3	0.455	3	3379.9	3	76409324	1e-109	1	36797739	1e-72
447	rs29014115	ATGGCAGCAGCAGATTTCCTAAGACGGTGCCTGGCATTCTGTCTGCTCTGCTTCTCTGCTGAAAGCATAATGACAGAAGACACAAGGAGAAAACGCCAGGAGCCTAGGCACGCGGTTCGAGTGCACAGCTCCATCAAGGATGCATCTGAGAATAACTGGAGTATCAGTGGCCAGTCCGCTCTTCTGCCTGTTCTCCAAAAGGTCATTTGTTTCCATCAGACTTTGGATTTGTGCTGGGCAAGAAGTAACC[A/G]TCTCTGGCAAGACCTGGCATCTGGGCTGCTGTTTGGTTGGATGGAGGCAGCTCCCGTTTAATTTCAAGCAGTGATTGCCAGGCTTCCCTGATTGATAATCATCACCCCTTAGTAACAAAATTTAGCATGTATCCCGATAAAGGT…	3	125.2	0	3	3372	3	75753436	0
448	rs29017225	TGAGAGGATGCTGTATTTGTGGGATCTGTCTGGAGTCAGAGGTCCTAGGCATCATCAGCTCTGCCTCCCCTGGCACATGTGACACTTCTGGATTCTCTCTAGTCACACATGATCAGACCCACACTTCCCTCTTGGGAGGCACAAGGAGATGGATACCTCTAGATCCTAAGAATCCACATGGGAAGTGTCACCAAGAGGGCTTAGGAAACAAGGACAAAGCAGGTTCCCAACCTATGTGAAGAGACTGGAG[T/C]GCAGGGGTGGCCCTGCCAGAGCAGAGCTTAGCTCACAGCAGTGAGGGTGAAGCTGGCTCCTACCTCTCCCTCCACGTCCATCTCTTTCTCCTTTCTGCAAATTCTCCATCTTTCCCTGTTAAACATCTGCTTGTCAGCTGCTGC…	3	125.2	1.715	3	3431.3	3	80403248	0
449	rs29015967	CTCTTACAAGAGAGGCTTGGGATTTCTGGTGGGGGCCAGAGGCCTGAAGCAGGAAAGGACTGCCCTCTTGGCAGATGGGAAGGGACAGAAGTCACTCTAATTGCAGCCCGTTTGGCCGGGGACGTCTCCAAAGCTGGTAAGGAAAAGAAAAACCTCTCAAAATAGTCCAGAGAAAAGGAGAAGCACGCTGTCATGTTTATAGCTCCTTTGTACAGGCACCATCACCTATTTCTTCTCATGCAGCCTTTAG[C/T]GCGGCTGCAGAAAGGATTAGCTGCCTATTTTACAGGGAGGAAAACTGAGGCTCACAGGGCTTTTCCTATATTGTACACCTGTAATTTATATATTGATAATATTGTACATCAACTATACTTCAATAAAAACATCAGTCAAAACAA…	3	128.6	6.36	3	3468.6	3	80773174	0
450	rs29012427	ACATCCATATCATTGTCATAAGTGCTGCTGAAGACAGTAAACCAGATTATTAGCCCCTGAATATCTATGGTGATGTCTGACATGGGGATACTAGTGACAAAAAATTAACATTGGCAATTTTTAAGGCATCTTTGCAATTTGTTTTTACTGTGTCAGTTAAGTTCGCAAGCAAAACATGTATAGCAGATATTGCTACTCAATATATTGGAGGCACTGAACACAGCATTGGAAAGTCAAAGAAATAAACTGA[A/G]TACTTTGGGCTGATGGAAGTATGTTGAACCTTAGCGTCTCATCTCTGTGCATTTATGTTTAACTTGAGAACACTACCTGGTTTCTAAGACAGGGCCTGATACACAATCAATATTTGTTGTGCTTTTAATTTACAAAGCATCTCA…	3	141.2	0	3	1731.9			NA	2	232004721	1e-10
451	rs29012429	CTGAATATCTATGGTGATGTCTGACATGGGGATACTAGTGACAAAAAATTAACATTGGCAATTTTTAAGGCATCTTTGCAATTTGTTTTTACTGTGTCAGTTAAGTTCGCAAGCAAAACATGTATAGCAGATATTGCTACTCAATATATTGGAGGCACTGAACACAGCATTGGAAAGTCAAAGAAATAAACTGAATACTTTGGGCTGATGGAAGTATGTTGAACCTTAGCGTCTCATCTCTGTGCATTTA[T/G]GTTTAACTTGAGAACACTACCTGGTTTCTAAGACAGGGCCTGATACACAATCAATATTTGTTGTGCTTTTAATTTACAAAGCATCTCATCCAGAATTTCTCAAGCTTGGCTCTATTGACTGTTTGGGCCAGATAATTCTTTGTT…	3	141.2	0	3	1731.9			NA	2	232004721	1e-10
452	rs29012430	AATTTTTAAGGCATCTTTGCAATTTGTTTTTACTGTGTCAGTTAAGTTCGCAAGCAAAACATGTATAGCAGATATTGCTACTCAATATATTGGAGGCACTGAACACAGCATTGGAAAGTCAAAGAAATAAACTGAATACTTTGGGCTGATGGAAGTATGTTGAACCTTAGCGTCTCATCTCTGTGCATTTATGTTTAACTTGAGAACACTACCTGGTTTCTAAGACAGGGCCTGATACACAATCAATATT[T/C]GTTGTGCTTTTAATTTACAAAGCATCTCATCCAGAATTTCTCAAGCTTGGCTCTATTGACTGTTTGGGCCAGATAATTCTTTGTTGGCATGTAAGATGTTTAGCAGCACCCCTTGTCTCTGTCTACTAGGTCCACAGTCCTTTC…	3	141.2	0	3	1731.9			NA	2	232004721	1e-10
453	rs29012431	ACTGAATACTTTGGGCTGATGGAAGTATGTTGAACCTTAGCGTCTCATCTCTGTGCATTTATGTTTAACTTGAGAACACTACCTGGTTTCTAAGACAGGGCCTGATACACAATCAATATTTGTTGTGCTTTTAATTTACAAAGCATCTCATCCAGAATTTCTCAAGCTTGGCTCTATTGACTGTTTGGGCCAGATAATTCTTTGTTGGCATGTAAGATGTTTAGCAGCACCCCTTGTCTCTGTCTACTAG[G/A]TCCACAGTCCTTTCTCCCTTCTCAGTTGCTATAACCAAAAATATTTCCATACATTTTAAAACATACTCCAGGGATCATATTTAGCTTCATTTGAAAACTATTGATCCTAATTTTATCATCATATTTCCTTATAGGAAGAATGGC…	3	141.2	0	3	1731.9			NA	2	232004721	1e-10
454	rs29012432	TTTCTCCCTTCTCAGTTGCTATAACCAAAAATATTTCCATACATTTTAAAACATACTCCAGGGATCATATTTAGCTTCATTTGAAAACTATTGATCCTAATTTTATCATCATATTTCCTTATAGGAAGAATGGCCACATCAGGCTTGTCACTTACAGCTGGGAGGATTGAATTTTGATGTTTATGTGTCTTATGCAGTGTCCTCTGGCTAGTGACTAGTGGAACCAGCAGTTGAACTTGACAGGGCTTTT[G/A]GCTGAATCCTCTACCTTCTGACTTACATGACCGTGTGTGGCATAAAGGTAAATGTGGTAGTGGAAGTGGGCAGGATTGACATAGCTCAGTAGAGTGCAAAGGCTGCCTGGCTGATTCAGCTAGGCTTGCTGGAATCATGACCAC…	3	141.2	0	3	1731.9			NA
455	rs29010883	TCTCACTTCACCCCACAGAACATTCCAGAAATTCAGCCATGGGAGCAGGCTGAGAAATGCTCCAACGTTGCTGCCAGCCTGTTGTGAGACGTCACTCATGCTCTCCTCCTTCTCATAAGACATGCACAGCCCCTCTGGGCTGCCTTTCCCACAAGTCGCGGGGAACGTGGGTTCTGGGAACTGCGTGAGCGTAGACAAGGTCTCCTGGGGGCCCCGGTGGCCTTAAGCCTGTAAGAGCAACTGGCTAAAT[T/C]GGCCGTGTTTCTTCCTGCAGGGAAAAAGTGCCGCCAAACAGCTCGCTGACCAAGACGCTGACGCTGGTGCCCTTGCTGGCCAACAACCGTGAGAGAAGGGGCATCGCCCTGGATGGGAAAATCAAGCACGAGGACACGAACCTG…	3	141.2	0	3	3524.2	3	81010435	0	2	234025596	1e-40
456	rs29018711	TCTTGCCTGGAAAATTCCATGGACAGAGGAGCCTGGTCGGCTACAGTCCATGGGACAGCAAAAGAGTCAAACACGACTGAACAATTGAGCACACACAGTTATGTATTTCTAGCTAAATTCTTATACTAAAAAATAATTTGTTGTTTACATGAAATTCAAATTCAGCTGGGCATCATCTTTTTTTCCTCTTTGTCGCTCAATAAATCTGGCAGCCCAAATCAAAGAGGAAGTTCCTTCTTCCAGGCCTGAA[G/A]CCCCTCGGCGAGTTGCCCAAGGCCGGAAGGTGCCCAAGGGCCCGTTCACCTATATATTCAAACTCTTTACCTAAAACTTTCCATTTCTGGCAACTACGTACGTAACCCCTTTCAGCTGCACTTGGCGGCTGAGAATCCCAGCGC…	3	141.2	5.2	3	3531.7	3	81162658	0
457	rs29010815	GGAATAGTCACACAGAAATAGTAACATTAATCTGAAAGAATAAATAAAATGCCACGAAGTAGTTTCTCCCTATTTCCATTTGCTTATCCTCTTACATTCGAGTTAAACTTCCCAAACCCGGGATCTGAAAGTGCCTTCGCTGGGGAAGCATCTCCTGCTGAGAACAGTGTAGGCACCTATAGTCACCCAACGGCTGGCTGTTGGGAGTCAGGAGTCGCATGGAAGATTCG[C/T]TGTGAGAGCCACTGCCTCTGAGAATAGAGTGATCCCATATGCGGGAGGCTGGGCCAGCCCAGCGTCATCCCAGCCTGGGTCTCCAATGGGAATATTCCTAACACACTTGCTCTGAAATGTGGCCCAGACCCTGTAAGGAGTAGCAACTGAAGAGCAGGGTTAGT…	3	151.6	0	3	3498.3	3	81242618	0
458	rs29011022	CAGTCCGCTGTCCTGTTAGGGGCCCTCCCACCCAAGACAAGAGGGCTGCCTGCTCCGAAGTCCACCGCCCTCATTCCTCACCATCTTCCCGCACAGCTGGAGACGTCAACTTTAGAAAATGTGTAGGTGATTCAGTGTAGTGGTTTCCTGGCTTTCCTGCTGTTATCTTGGTTTCTTACTGTTATCCAGATAATTCACAGAAACTGAGTCTGCAAATCCAGGTCCCACCCTCCCCTCTTGCTCCAGCCCA[G/A]AAAGTTGTGGTTGTGGGCAGGGGTCTGGGGTGGGAGGCAGGACGTGGTGAATGACACAGGGAGGAAGTGATCACTGGCATGGAGAGCAGAGACATCCATCAGGGCCTTGTAGGTCCCTTCCAGCCAGGGTTTGGAGCAGAGGGG…	3	151.6	0	3	3629.1	3	81675422	0
459	rs29012400	GAACAACAACAAAAAATATACGTGTGTATGCGTGTGTATGTTAGATATAGATTCAGATATATGATATGTGTGGAGATTTTCCAAAAATACACGCAGGAACACAAGAAACTATTACAGTGGTTATCTCTAACCATGGAGTAGAGCATGTGAGACAGAACAGACTCACATTTCATTGCATTCTTTCTGTGCTATTTGAATCCTCTTTCCATGTGCATGAAAACACTATTTTCATCATAACAAAGTCCCCAAA[C/G]CCCACTTAGCTAATGGATGCATCCACAAGAAGAAAAACTGCCTGCATACATATGCAGATTTAAAAAGCACTAAATTCTCTGCTGTATTCTAGAAAGAATTGAAATAAATATAACAAATGTCCAGAGAGTGAGTTACCACACCAG…	3	151.6	0	3	3595.3	3	78898677	0	2	235197165	3e-32
460	rs29012399	GGAATGGGTCGCCATTTCCTTCTCCAGGGGATCTACCAGCTCCAGGGATTGATCCCGGGTCTCCTGCACTGCAGGCAGAAGGAAATGGCTAGCCTCTCCAGTACTCTTGTCTGGGAAATCCCATGGACTTCAAAAGGGTCGGACATGACCGAGGGACTGAACAACAACAAAAAATATACGTGTGTATGCGTGTGTATGTTAGATATAGATTCAGATATATGATATGTGTGGAGATTTTCCAAAAATACAC[G/A]CAGGAACACAAGAAACTATTACAGTGGTTATCTCTAACCATGGAGTAGAGCATGTGAGACAGAACAGACTCACATTTCATTGCATTCTTTCTGTGCTATTTGAATCCTCTTTCCATGTGCATGAAAACACTATTTTCATCATAA…	3	151.6	2.325	3	3595.3	3	78898835	0
461	rs29012691	GATCTGTACCTGAATCTGAAGAAAAAATATTTCATAAATGAATCACAATTTCTTGATTTTTTTTCTTTTCATAACACTTGGGATCTTGCAGAGCACAATGTTATATATATACACAAATACCTTTATGTGTGTATGAAAACACTAAAAGAACATTAATACATTCATGTGCCCATGAAGTCCTGAAAATATTGAGGGCTTTAAAGCATTTTCAAGTGCTAAGAAAATGAGAGTTAAAAACTAGATAATGATC[G/T]CGGTTTTGTTGTGAATGACAGCCTTTCAAAGCCTCCACACGAAACGAGTCCTTGGCAAGGACAGTGGTCTTGGTGAAGGAGATGAGTGATAATGAAAGCTCGCCTTCCGGCTTCTGAGCCCCCGCGCTCTGAAACGAGCAGGCG…	3	156.2		3	3690.3	18	39385473	0
462	rs29024866	ACTTTTCTTAAACTAGTTGCTTCCTCTAAACTTACAAAGTTAGTGGAAATAAAAGAGAAAAATCCCAAAACTAAAAAAAAAAAACCCAAAAAACCTCTTTTTCTAATTAAGAGCACTGATGTGGGAGATAACTTTAGAAGACTTTTTGAAATTGCAGTAACTGTTTGGGAAATGTGATTATAATTTACCTTTTAGGATAACAAAATTCTCAGCAAGTTTTGGAGAATTCGAGAAATTCGAGCACACGTTT[A/C]TAAACTAAAGGAAAAATCTCTCTGCAGAGTAAACTGATAACTGGAAAAGCATTCCTGGAACCTGATGCAAATAGCTAACGCTGCCCGGCTCCCTCCCTGTTGATGTGGCAGAGTTTGAAGCTGGCAGTCGTCAGCCATTTGGTG…	4	0	0	4	255.4	4	2953435	0	7	93666268	2e-27
463	rs29011076	CAGAGGCTTTTAGGACATTCTGGTCCTCTCAGTAAAGAATCCTTGTGGCCTCTGTGCTGGGAGGTCAGTTGGCTGGGGAGACATTCCCCACAGGCACTCACTCTGATGTCTGTTCTCTGTGAAGGCTGTGGGCTCTGGGGGGAGATTCCATTTGTCTGAGCCTTCCAGTCTGACTCACTGCCTGGGGAGGGCAGAGTTCAGCCCGGAGTTGCCAGCAAGCCCCTGGCCTTAAAGGCACAGCATGTGGATT[A/C]TGGCTTGAGAGAGGAGCTGGGCGCTAACAAGTAGCTGGGCTGCCACTCACTAATTTCCAGCTGCCTTGTTTATGAAGCGTTGTTGACAAACAAATTCCAGTGAAAAGGCAATAGTTTGCTCCAGACCCCGCTCACTTGGCAGTG…	4	0	0	4	203.4	4	2843188	0	7	93574887	3e-20
464	rs29020751	AGAAAATATTATAAAAGTCTTGAAATAAAACTTCTTTTGCTATAAAACTTATTTATAGGGAATATTCATTGCATATGAATATTCATTTGCCAATACTTTGATTGCTTCTTTTAGCAAAAGCAAACACCAAAAGAAATAAAGAAATAATAAGCATATATCAAAACTTCAAAAAAAACATTTGGATATCTTTAAAACTTAGTTTTCTGAACTCTGTATTAGTGTAAAATTCTGAGTGCAGAGCTTATTAATG[T/C]GTTGACTGAGCTTTGTGTGAAGAGGGGAAAACCTGGATTATTGAAGCAGCATAGCCACTATGGTTGTAGGATCTGAAATTGTGAGACTGAACTGAATGAAACTGAATCACAGGGTTCAACTTATGTATTTGGTCAGAACTCCCT…	4	0	0	4	246.8			NA	7	93368269	2e-21
465	rs29012684	AGTAACAATTCCTAAAATTTGCCCTCGTCTCTAATTGTTAGTTTACGCAAATTGCTGTTTTCTCATTGCCAATAAGTTCCCACCGTCAGTTTTATTAGTGCTAGGCTAAAAAAAAAAAAAATGCAGTGAAATTCTTGTAAACCATAATTCTCAGACTTCTCATCCAGTGACATAAAACCCAATCTTTAAATACAGGAAAAGAAAAACTTTTCTTACTGTATTGCTACTACCACTGTGACTCAGACTTTAG[T/C]ACACACACGTGTTTTAAATGCAAATGAAGCCATATGATATAAAGTTAGTTGTAGATGGAACAGAAAGGGGTGATAACAGGGTCACTCTGCACTCCAGTCATCAAGCACATGACTCTCCCCTAATAGCTGTCCTTTTCCCTTCTG…	4	0	0	4	238.5			NA	7	93232295	4e-13
466	rs29012683	AAGAAAAAGTGAGGCCGGAAGAGGAAAGATGAAGATGCAGGTTTTCTATGCATCCAGTGGACTCCGTGTCCTCCCTTGCTTAGTTCCCATTTGCTTATTACTTCCACCTATTGGCCTTTATTTCTGACCCAGAAATATTTATTTCTCTCTTTTTTAATCCTCTGCTTCCCTTGCCTCTTCCATTCTTCACACTTTTCAAATTCTCCTAATTTTCTGCCCATTAGTTCCTTTCCAATTTGCTGTAGCCAAA[A/G]GAGCAAAAATCACTTTGGCCAAGCGGGGAAGAGAAACCAGACAGCTTTGATAAATGAGCCAAGCCTGAGCTGCCTGCAGAATCGAGCAAGGCCAGGAGGGCCCGGCACAGCCAGAGTGATGGCTCGGAGGGTTGAAGCAGCAGA…	4	0	0	4	238.5			NA	7	93230395	6e-09
467	rs29013760	GTTTGAAGTATGTGTTTTGCATATTTAATTAAACAGTTTAACCACACAAAGTAATTATTAGATATGCTCCAAAGGTTGAACATTAGAATATTTGTAATTATTTTTTCAAGAGATACCTTTTCCAAAAGTTGAGCCAGTGACTTAATGTTTTTACTAGACTTTATGCTGAGGGATTCAGTAGTTGGTGAGTGTCTAGACGTGTGGTGAAAAATTAAGAAAACAGTCACAGTGACTCCTAGGTTAAAGAACA[G/A]TTTGATGATCAATACGGTTCTTAATGGGAAACCAATTAAGCAGTTGAAAAGAGGGAGAAACTGATTAGCAGTCTGAGCTCAGATTATTGAAGATACTGAGGGGTTTGAAACTGGTCTGTTGGGTGAAAAAGGTTAATTAACAAA…	4	0	0	4	158.9			NA	7	90061096	2e-08
468	rs29013761	GCCAGTGACTTAATGTTTTTACTAGACTTTATGCTGAGGGATTCAGTAGTTGGTGAGTGTCTAGACGTGTGGTGAAAAATTAAGAAAACAGTCACAGTGACTCCTAGGTTAAAGAACAGTTTGATGATCAATACGGTTCTTAATGGGAAACCAATTAAGCAGTTGAAAAGAGGGAGAAACTGATTAGCAGTCTGAGCTCAGATTATTGAAGATACTGAGGGGTTTGAAACTGGTCTGTTGGGTGAAAAAG[G/T]TTAATTAACAAAGCATTCTATAAATTCTAAAACCTTAAGGAAATGAAAATTTTATATATCTGCATGCATCATCAAAAACAAAGAGACTCCACCTTTAATTTGAAAAAAGAAAATATTTATTTGTTTGGCTGCACTCTCCAGCAC…	4	0	0	4	158.9			NA	7	90061096	6e-06
469	rs29020531	AGTCTTGTTTTTTCAGTGAATTTGAAAAAATGTGATAAATTTGAACTAATATATGTTTACTAAAAATATTCTTCCTATTTTATATATTTGTGTGACTCTTCGTAATATTTTGTCTGAAAAGAGGGTTCTACTTCTAGAATAGTCTTTTAAAAAACTGAACGTAAAGTGCTTCTTTTCTACTTTTCTAAACTACTTTTTCTAGGGACTTTTATTTCTGAGAGCATTAAGCAAGTCTTCAATTTACTGGACT[C/A]ATTTAAAATTCTAACCCCCCCCCTTTTTCTCTCCTCACACACATCCGTATTTTTCTCTCTGTTCCCCGCTTTGCTCTCTGAGCTTCGTACTTGTGTAAGACAATAACAGAAACAATCTGATTTGGCAGGATAATAATCAACAAA…	4	0	2.07	4	450.3			NA	7	7739282	3e-32
470	rs29014143	TTTTTCATGATCCCCAAGCCTGGTCCTCCATTGTAAAGTTAGAATTTAACAAGCAAGCAATCTTACTAGAAAACTTGACACCTGGAGCATGGGTAAATCTACACAGAACACTCCAGACTATAAGGTGATCAAGTAAGAACAGTACTCGGTTTTAAAAGTGCACCATTAGCTCATGAAAGGAAGCAACCCAGCAGTTCTCTGTAGGACACTGAGGAAGACAGGGAGAAGGGAAAGTTTATGAGAAAAGACA[C/T]AGCTGTGAGGAAGCAGTCAGATCCCTAGCCAGCTACACATACATGGGTAAGTATAGGAGGGGCTTCCCAGGAAGCTCAGCTGGTAAACAATTTGCCTGCCAATGCCGGAGACACAAGAGACTCAGGTTTGATTCCTAGGTCAGG…	4	4.1	0	4	454.1	23	6560320	0
471	rs29014142	GGTGAAAAAAGACATGGATAATAATAGCTAGCAGATGGAGGAAAATCCACTGCACCCACTCTCTGGGACACACACCCACAAACACACACACGTCAAACAAAAAATAAAACAAAAAAAATCCCTCCTCCACGAGTGAAAAAAAAAACCCCAACAATGCTAGACCCTGAGTAGACACTCAGAAATACTTTTTCATGATCCCCAAGCCTGGTCCTCCATTGTAAAGTTAGAATTTAACAAGCAAGCAATCTTA[C/G]TAGAAAACTTGACACCTGGAGCATGGGTAAATCTACACAGAACACTCCAGACTATAAGGTGATCAAGTAAGAACAGTACTCGGTTTTAAAAGTGCACCATTAGCTCATGAAAGGAAGCAACCCAGCAGTTCTCTGTAGGACACT…	4	4.1	0	4	454.1	23	6560505	0
472	rs29014141	CAAAGATGGGTAGGAAACCACCTTAGAAAACTAACAAGAAAAATAGTCTTCATTATAAAAGGCCCTGGGAAGAAACCGTACTTGCTTAGAATTCAAGAATACTTCTAAAACCTCCCTTCTGGTGAAAAAAGACATGGATAATAATAGCTAGCAGATGGAGGAAAATCCACTGCACCCACTCTCTGGGACACACACCCACAAACACACACACGTCAAACAAAAAATAAAACAAAAAAAATCCCTCCTCCAC[G/A]AGTGAAAAAAAAAACCCCAACAATGCTAGACCCTGAGTAGACACTCAGAAATACTTTTTCATGATCCCCAAGCCTGGTCCTCCATTGTAAAGTTAGAATTTAACAAGCAAGCAATCTTACTAGAAAACTTGACACCTGGAGCAT…	4	4.1	0	4	454.1	23	6560625	0
473	rs29013864	TGATTGGGGCTACACAACAGCTCAGTGAGGGCCTGAATTCTTTGTCCTGTTTCATAGCTAGGACCACTGAGGTGCCATGGGCTGACTGACTTGCCCACAGCCACACATATAAGGCAGGATTCGACCCAAGTCCTCTGACTCCACAAGTCCGATAAATGGATCCTTTAAAGTGCTTAGTCACCACAGGGGAAAATGTTTCTGTGGTGGAAGAGACCAAACCTCACATTAATGTAGCAACCACCTCTTCCAG[G/C]ACATTCCACATTTTCTATTCTCATTTTCTCTGACCCCAAGAGCTTATGTTCTGTGTTAGGCTTGTAGCATTTCTCTCACTTCATTTTATTCTATGAGTGCAATTTGCAGTTCAAAATGGCTGGTGTCTCCACATCGGTCCTGGG…	4	4.1	0	4	454.1	23	6476945	0
474	rs29013865	AGGCAGGATTCGACCCAAGTCCTCTGACTCCACAAGTCCGATAAATGGATCCTTTAAAGTGCTTAGTCACCACAGGGGAAAATGTTTCTGTGGTGGAAGAGACCAAACCTCACATTAATGTAGCAACCACCTCTTCCAGGACATTCCACATTTTCTATTCTCATTTTCTCTGACCCCAAGAGCTTATGTTCTGTGTTAGGCTTGTAGCATTTCTCTCACTTCATTTTATTCTATGAGTGCAATTTGCAGT[T/G]CAAAATGGCTGGTGTCTCCACATCGGTCCTGGGGGCCAGGTGCCTGAACCCTGCTGCGGTATACTTTTTAGAGCCCCCAGGCCTGAACAGACAGGATAAGGCTCAAGGATGGGAAGCTGATGTCACAAAGGCCAGCACCTGGCT…	4	4.1	0	4	454.1	23	6477056	0
475	rs29013861	GTGTATTAACCAAAGAGTGAATTCTTGGAAGTTCTGGGTTTTAAGTGAGGCTTGGGGAAGATAGCTGCTGTAAATCGACAGGGAGGAAGTTAAGGAAAAGACTTCCTGTTTGGGTGATGCAACCAGGAAGTGCAGGGACGTGGGGGCCTGCACTTGCCATGTGAAGGTTGATAAATACACAGAAGGGGTTTTGTTGAGAATCAGAGAGATGAAACTGATGAGGTATAGTGTAAAAGGAGAGGAAAGAACA[T/C]GCGGACACAGGAAATTGGATTAAAACAAGTATCTACTGAGTGCCATTTTAGACTCTTGGACATAATGACTTAAGAAAGATTTAAGCCAGGGTGTGAATATTGGTTGAGTTCCAAACTGGTGATATTGGGTGTTTCTACCAAATG…	4	4.1	0	4	454.1	23	6480009	0
476	rs29013859	ACCTCACATTTGGATGATTGGGAACCATGTATACACATTTAAAAAAAGCTCCTCCTAACTACAGATTTCTCTTTTATAAAGAAGATAGACACTTTTATTTGCAACCTGAAACATACCTGGGGTCGCACAGAGTTGGACACGACTGAAGCGACTTAGCAGCAGCAGCAGCATAGTTGAAGGAAAGAAAAATACATCAGAACAAGTACAAAATAGTACATTACAACAATTACAAAGCAGTGTATTAACCAAA[G/A]AGTGAATTCTTGGAAGTTCTGGGTTTTAAGTGAGGCTTGGGGAAGATAGCTGCTGTAAATCGACAGGGAGGAAGTTAAGGAAAAGACTTCCTGTTTGGGTGATGCAACCAGGAAGTGCAGGGACGTGGGGGCCTGCACTTGCCA…	4	4.1	0	4	454.1	23	6480245	0
477	rs29018168	TGATCTCTGTCATGACTCTTCAACTATTCTGTTGTTCAGCACAAAAGCAGCTTTGGATAATATATAAACAAATAAGCATGGCTATATTCCAGTCAGATTTTATTTGCAAAGATAGGCTTTCTGTGGCCCACAGCTTGCCCAGATGGCGTACACTGGGTCAGGGGTAGGACATTAGGTTGAGAGGAAAGCCAACAGGTCTGTAGACAAGGGGAGGGGTTGGTAGAGAGGAGACATTGAAGGTAAAGAAAAA[T/C]AGGAAAATGATTGATGAGGCCACTTCCAGAGGGAACAGGAAGGAGACAGGGCAAGGCACTCAGTGGGGGTGAGGGGAGAAAGACCATGCCAACCAAGGCAAGAGCTGAGCAGAGCTGGAGAACGAGTTTGCAGTGTGTGAGTAA…	4	4.1	0.05	4	430.4	4	4050447	0
478	rs29013956	TTTTCAGATCTATAAATATGAATAGTATCCAACCTATGAATCTTCCCACAGTAACTATGATAGCACTTTGCTCTTTGCCTCACTCTCTAGAAATTTTCTCTAGACAAAGAATTATTTATTTTGCTGCCCTCCTCCTCTTGCATAGGTGGCAAGGAGAGAGAGTTAGGGGAAGGAGAGAAGAGAAGCTTTGCTCCAAAATTTGACCTAACTCATTGTAAAGACAAAACTCTAATTTCATGGATTCTTGCCA[T/C]GTCTTTATGGACCTCATTGCATACCTAGAGTAAGATGACTCTTAGGTAGACGCTGCTTAGCAGAACATTGTAATGGGCCTCATTTCTTAAACACATAGAACTTTACATATTGTCAAAGAAAAAAAGAGAGTTTATTGGCTTTAT…	4	4.2	6.06	4	384.6	4	5521618	0
479	AAFC02114757	CCTCATAGAGCAGACTCATAAGAAGGAGTTGACCTGCGCTTCTGCCCCACTCCTGAATTTTCCCTACCTTGTCTTGCTAACACAAAGCTTGCCCCTGTGC [C/T]GCTCACCATGGAAAAACCAGAAATGTAGCTACAAGGTCTCCTTAGCCCATATGGTTTTATTTGTGTTCTGCTGGCACAGTTATAGTCATACAGTAACCAA	4	16.2	2.325	4	545.9			NA	7	13537772	5e-29
480	rs29023731	GGTAGGAGAGCTGTTTGTGAGCAGATCTGTTAGAATAGCTTGTTAAATGAGGTAGAGGAAGAGTTACAAATGAGAAACAGATTATTAGGCTGGCTGAGGTCAAAGGAGAAGTTGAGTTTGTGTGGGAGGTGGCAGGGGCCTCATAGGGGTCAGGAATAGGACAGATGCCTTACCGGCATCTCAGGACTGCACTATAGCGAACAATGAGCATGTTCATAAAGCATGAACATATAAAACCGCTCCTCTAAAT[G/T]AAAGAGATTCATCTCTAATTATATTTCCTTAAAATTATAGAATTATGAATATGACAGTGAATTCAAATGTAGATTTATTTAACAAATCCCATAACAGCCTCAGAAATAATATCTAAAACTACAGATACCTGTTATTTAATATGG…	4	20.8	0	4	581.3	17	23263958	0	7	15280673	2e-85
481	rs29023005	GATTGGACCAGTTCAAGTCACAGATATTTTCATAACACAGGAGCAAATAAATACACATGCGCAACAACCGCATCACTTCGGAAAGCAAACCCCTGACAAACTGCTCCTCAGCTACGTTAGGAAAAGGGGCTTCTGTTTGCATTATTGAAGTTTTGGATGCGACTTTTGTGCTTGGTCTTCGTTAAAAGCCAGTCTGCTGATCTGGGCTTTCAAGAACATTATTTGTTAATTGCATGACTGTTTGCTAGTA[T/C]GCTGCGTGCCCACATGCTTGGTGTATCTGACTCTTTGGGACACCATGGACTGTAGCCTGCCAGTCTCCTCTGTCCACAGGACTTCCTAGGCAAGAATACCGGAATGGGTTGCCACTTCCTCTTCCAGGGGGACTTCTCGACCCA…	4	20.8	0	4	715.1	4	8790188	0
482	rs29023004	CCTTTTGTTACTGCTATACATGAAAGTCTCTAGAGATAGGCTATATTATTTTACTTAATAATCATTTTTAAAATTCCACTTTGAATACTTCTCAAGTTATTCACACAAGCCAAAGGAATATTAAATTCCTAGGTGTCTTAAAGTTAGTGATGGGTTCTTAATGGCTTTAGAAATTTCACTGCACATTTTGGATTGGACCAGTTCAAGTCACAGATATTTTCATAACACAGGAGCAAATAAATACACATGC[G/A]CAACAACCGCATCACTTCGGAAAGCAAACCCCTGACAAACTGCTCCTCAGCTACGTTAGGAAAAGGGGCTTCTGTTTGCATTATTGAAGTTTTGGATGCGACTTTTGTGCTTGGTCTTCGTTAAAAGCCAGTCTGCTGATCTGG…	4	20.8	0	4	715.1	4	8789998	0
483	rs29013539	TCAATGTGAATGGGTACTGGTTAAAACAGAATGGTAAGAGTAGTGATTTTTGGTATGTGAAGAGCCAGAGGCTTTATATGAGTTGGTGCCCAGAGTATAGAATGAAATAGATACAATATTTTTCACCACTTTGGCTTTGACTTAGATATCATCTTCCAGGGGTGTTCATTACTTGAAATACTACTTGTAGGGAATTCATGGCAGTCCAACGATTAGGATTCCATGCTTTCACTGCCAAGTAGGGAATTCA[C/T]GGCAGTCCAGCGATTAGGATTCCATGCTTTCACTGCCAAGGACCCAGGGTTTGATCCCTGGTCGGCTGGTCAGGGAATTAGGGATCCCACAAGCTGTGCGGTGCAGCCTAAAAAAAAAAAAAAAAAAGAAAAGGAAGAAATATT…	4	20.8	0.405	4	728.5	4	9463816	0	7	18044664	3e-17
484	rs29020560	TTCCTGTGTTTTTTTCCCCTTGGAGCACAAACTGAGTGAGAAAAAATAATTTTCTTTTTCACATATAGAATCTATTTTGGTTAGTGCAGCAGGTTTTTGTTATTGTTGACTGATTTTCAGCTCCAAGTTTTATAACCTTAACACCTCATGATGGTGGGAACAAAAGATTTTCTCTCACTCTACAGCCTAAGTTATCTTAGCACCTGCTGCTCACCATTCACAGCCTGGCTGTTCATGGATTTTTAACAGG[A/C]TCATCAGAAAATCTCAGGGAGAAAAATCTTGAGGACATTCAACCACATTGAGATGCCCACTGATCATCAAGGATGCTTACAGTAACAGCCTCTTGGACTGCATTAGCAAGTTTGAGTCTATTAAAGAAATCTGTCTGTGAAAAA…	4	21.6	0	4	732.8	4	9362520	0	7	18132735	7e-24
485	rs29021086	TGGAGCTATGAATCCACTTTGGAGCCCCTTGTAAACTTGCAAATTACATCTAATCACAAAAAAATGCAAGGATTGGCAGAATTTCAAATCCCTGCCCTGTTGAGTTTAAAACCCTGACTGTTGTCAGGTGTGAGCTGCTATTTGTCATAGATTTTTTTGGCTGTAGACAGAGGCCTTGACGCTGCAGCCCTGGGCCAGGCCGACCTTCACTGAAGAAAAGCGGCGTTAGACATTTTCCCACTATTAACCC[A/C]GCCAGCCTTGCTTGTCTCAGAGCCAGATCAGACTTGTGCACATGGCTTTTTGAAAGTTGATTTTCAATTTCTTATTAACCATTCTCCTGAAATGTTGAGAGTTGGATTATTGTTTGGTGGAGCACTAATACTAGAATATACCAG…	4	21.7	0.15	4	637.7			NA	7	18774943	1e-106
486	rs29012443	AGGGAACTTGTTACTTGTTTTTGCTCCCCCCAGCTGCATCAGGGACCCCAATAAAGTCTTGCCTGAATGTCTCATCTGGTCTCATCAATTTTTATTGATCAAAGAAGGTCAAGAACCCTGATCGACAACAATAGAAACATACTCAGATTTCTTATAGATATCCATAACAGAAATGAGTAAGGCATCTTCTTCATTTGAACAAAATTTACTGACTACCTTGCTATGTCTAGACACTGCAAAGCTACACTTG[T/A]GAGTGTGTAGTACAGTCACTATTTAGGGGAAATATCTAGACTTGTAACTACCCTCATCTGGATGTGAATGGGTTACATTTCTTCAGTAATTTGAAAATACAACAACTTTGCTTCAAACTACCTCCTTTTCCCCCTTTCTTCCCC…	4	21.9	0	4	715.1	4	10052953	0
487	rs29012444	TCATCAATTTTTATTGATCAAAGAAGGTCAAGAACCCTGATCGACAACAATAGAAACATACTCAGATTTCTTATAGATATCCATAACAGAAATGAGTAAGGCATCTTCTTCATTTGAACAAAATTTACTGACTACCTTGCTATGTCTAGACACTGCAAAGCTACACTTGTGAGTGTGTAGTACAGTCACTATTTAGGGGAAATATCTAGACTTGTAACTACCCTCATCTGGATGTGAATGGGTTACATTT[C/T]TTCAGTAATTTGAAAATACAACAACTTTGCTTCAAACTACCTCCTTTTCCCCCTTTCTTCCCCATTGTATGATAACAGAGAGACCTAAGTATGGGGAGAACAATGATGAGAGAAAAAGTTTGTACTACATTTTACACCTTTAAA…	4	21.9	0	4	715.1	4	10053034	0
488	rs29012445	ACAATAGAAACATACTCAGATTTCTTATAGATATCCATAACAGAAATGAGTAAGGCATCTTCTTCATTTGAACAAAATTTACTGACTACCTTGCTATGTCTAGACACTGCAAAGCTACACTTGTGAGTGTGTAGTACAGTCACTATTTAGGGGAAATATCTAGACTTGTAACTACCCTCATCTGGATGTGAATGGGTTACATTTCTTCAGTAATTTGAAAATACAACAACTTTGCTTCAAACTACCTCCT[T/C]TTCCCCCTTTCTTCCCCATTGTATGATAACAGAGAGACCTAAGTATGGGGAGAACAATGATGAGAGAAAAAGTTTGTACTACATTTTACACCTTTAAAAGCAGTGTATTAAAAGCTTAATATTTGCAGCTTTAAGTACAAACAG…	4	21.9	2.425	4	715.1	4	10053080	0
489	rs29017229	TATTACAGTAAGAACTTGCAAAAGGATGATAGAATGAAAGAGTTTTAATGTATTCTGCCAAAGGGAAATTTACCATCTGGCTGTCTTGATGAATCACATA[T/C]GCCGAGAATAATATTTTAGAAGATACTGACAACAAGACACAGTAATTTGTAAATGAATATTACTGATGCTGCCCTTTTTAAAGCAATCTGCAGAATAAAT	4	X	X	4	701.8			NA	7	21131223	1e-133
490	AAFC02092673	TAGAGTTTATTTTAAAAGCTTTGCAAGTGAATCTAACATACTCCCAGGGTTGTAAACAGGGGAATGACATCATAACATTTCACTAACACTAAATCAAGAT [C/T]GTACATAGGATGGATTGAGTGGCAAGAAACTGAGACTGCCCATATATATTTATATATTTGTTTCCTTTCTGCAAAAAGAGAGGAAGCAATTTATTGGCTG	4	26.7	0	4	774.9	4	11634169	1e-104
491	AAFC02027285	CTCCAAAGTCCGAGCTTTTCCAGTAACAAGTTGTTTAATTTGTGTTGTTGATACTTGCGGAGCAAATGAAGAAACCCTTGAAACATGAGAAAATGAACCT [C/T]AAGATTCATTGGAGACTCAAAAATATGGCCACCCGTGCTTTGTTCCAAGAGTGCAGTCACAAAGTTTTAGTTTGGTGTTTTGTTTTTTTTTTTTCAAGGA	4	26.7	0	4	774.9	4	11795263	6e-96	7	22987254	8e-37
492	rs29019189	TATCACCTCGCCTTCACCTCTGCTAACAAGGCACTGAGCAGATTCTCCCCTGGGAGATAGGCAAACCCAACGGCCATTACACAACTCTCACACCGAGGTTTTGGTGTGTTTTTAAAATGTAATTAATGTGGGGAACGTTTTCTACTCTGTTCTCAGTCTTAGCAATTTTCACTGAGAGATTCCTTCTACTGAGTACTGGATTTATTTAAGGGAGAAGCCAGGTTATGGAGGTTCTGAAAAGAAGGCATTC[A/G]TCTGTCATCTGTGCACACGCTCCAGGGCACATACCTTGAACTGAGCCTCCGGCGGCCCGGTAATGATGACCATCCTCACTTTCGCGTCTGGTGCTTCAGCTGGAGCGATCTGTAACAGACCAGAAACAGGTCACAACACTTCCA…	4	26.7	0	4	774.9	4	11938398	0	7	23130490	4e-19
493	rs29022997	TGTTTCTTGGATAATCTTTCTGTCTCTTCAGCTGTATTTTAAAATTTGTTCCAAATTTGACATAAAAGAATTAGATCAGGCTTATTACTTGGATTACTGAAAGCCACTGTCTCAGAAACTGCATACATGTGATTTGTGGTCTGAATTCAGCCTGTAGCCTGTTTTGCTTAGATAACAGAGAATTTGAATTGCTATTTAAAAATCAGGAGAATTCACATAAACATGGATTTCTGTTTTTATTCATATAAAA[G/A]CTTGGATTTCTGTTCTCCATTAAAATAAAAGCCTTGCTTGTTCAGATTGTTAACTCTGATTCAGCCTCACAGGTGGTTTTCTTGCTTCCCTACATTCTCTACAGTCATCAGTCCTGTGACTTTAAAAATTCATATTTGATCGTA…	4	26.8	1.77	4	783	4	12749800	0	7	86646382	3e-23
494	AAFC02144961	TTCTCTAGGGATAGAGACAACAGAATATATCATTTAAGAGTTAATTTCTAATTTGCTACCCCTGGGATACTGAACATTCTTAAATATTTGGAAAGACATC [A/G]TTTCACCCTTAGACTTACTCAAGGTGATTTACTATCTTTCTAAATGCTCTTGTGCAATTAAAATCTACCTTATATACAATATGTATATTGAAGTTGAATA	4	30.3	0	4	800			NA	7	83500126	3e-18
495	rs29015286	TTTTTAGCTGATACAATTTATGCATTTAAGATTTTATGTGAAAAATATTGTCATCATCCATAAAACATTTTACAGTTATCCTGTATTAGTTACTTGACAAAATTATATGCATATACTTATAGCTCCTAAGTTAAAGTGCATTTATTTTATGAAGTAGGGGATAAAAGCCTACACCTACATCAAGATTTTTCATATTTCCAGTATCTTTAATGAAAATTGTTAGGTTACCATAAAGCAGGAGTGGTTTCAG[G/T]ACCATGGTCAGAGAACTGTTCTGTAGGGAAGGGTGGGAAGTTAAAGGGTTTGTTTACAGAATAAAGGCAGGGCAGGCACAGTGATTACACCCTCTAAGTACTCTAATTAGAAAACAACTAGTTCATTGGGATGTAGGAAAATAG…	4	30.3	6.26	4	841.2	4	16100101	0	7	82435324	8e-30
496	AAFC02024513	ATTGTACGCTATCATTATCTATTCTTTCAGGGTTCTGAAAAGGCTTTAGAATCTGCTGATTGTCAGTCACTAGCTACCGGATGCCACAAAGCTCTGCAAT [A/T]CTACTGGACCATGGCAAATGTAAAAAAGATAGTTAACTACTGCAAATAGCACTTCTGTTGCCAGATAAATGGCATTACAAAGCTGGACTTATTGTGCACA	4	42.7	0	4	1020.5	4	19449866	1e-106	7	107525182	4e-51
497	rs29017408	TTTTGTTGACTCTCCTGAGATGAATGGTGCCATGTAAATAGTAATAATGACTACTAAAGGTGTGTATCACCATTCCTTATTAGCCTTATAGAGAAATAACACTTACCAACACATCAATCAAATTTTCTTGGTGCAGACACGCAGAGCATGGTTGACATCATAAAAAGTTGAGGCTTAAGAGAAGTGTGGGAGTTTAAAAAAATAAGTAAGTGCAAGAAAGTCAGATGATTAAATTTGTTTTGGGTCATTA[C/T]AAACAGTCCTGGTATCCAGAAGTGTTACATTTCATTTCTTCCCTGTGTCAGAGCACAAATGTAAATTAGAGATGTTAGACAAGTGATAATACAATGGCCTAAATGATCTTTCTTAAGTAATTGTTTCTTGCCTAAAGATTTCAT…	4	42.7	0	4	1354.3			NA	7	103476742	9e-76
498	rs29009696	TGTAAAAGAAGGAAATTCTTTTCTCATTTAAGCCACATTGTTTTGTGCTTTTCTGAACCTAATTCTGATGTACAGAATCTAGATTAATTGTGGACCATTACTTTTTTTTCTTTTTGTTTCTGGGGATTTTCTCTATGTATGATAATGATCGTATAAACTTGTCATCTAAGGAAGAGCAGGAGTTGAGGTGCTCAAGATGAACAGGTAGGTGCAGGATGTATAATTTCCCATTTCAAAATGAAAGAAGAGA[G/A]GCTTGGATATAATTTGTTAATTATATCTGGATGGTGGGAGTCATTGAATGGGGAGAGGATTAAAAAAACGGGAGAAATTACAACTACTGAGTGTCTTTATCAGGTAGTTACAAAACATACATATTTTTACTTAATCTTTCTAGA…	4	42.7	0	4	1402	4	26901691	0	7	116042480	4e-07
499	rs29013771	AAGATGTTGCCACTAGTTCTTTGATGATTTCCTCTGATGTTACAGTACCTTTCTTTTTTTCCTCCAAAAAATCTGTTTTGCATAAACATGAGAAGTCAAGGCAGTTTGAGTTAACGAGTAAAAAATTCAAGTTTTTGCAACAAAAGTACATATATTTGTACTTAGAGCCCTCTTTCTCAACATAAGAGAAGTTTATTTTCTATTTCTAGAAAATATGAACCTTTAGGTCTAAGAGAAACCCCAATATGTT[A/T]TTCAAGTTTATAACTTTGAGCTTTATTCAGCTATTTCCCCATTGAATTAATGAGATTTATTAATGGAATTAGAGGGGGAAGAGGTATATTGACCTAGATATTGACACAGTTATTTTCCCCATCACGCCTGCCTCACTCCTGGAG…	4	42.7	0	4	1390.4			NA	7	115277122	2e-48
500	rs29019875	GGCCACTAATGGATCTCCACTTGATGGAATTTTGAGTGGGAAGTCATGGTGGGGCAATGTCAGCCCTGACTCAATGGCCCCTTTCACTTCTCTTTCTATACCCTATTACATTCTATGGTGCACATGACCTCAAACAGGAGTGTGAACCCCTCATCTTGTATATTCAAGTTCCATACATATCTGCAAACAGTTGACCCTTGTCTGCATCTTGGGCCTGGGGAGAGCACCTTGGTGTCATGATCTTCCTTCA[G/A]GAGGATGAACCTCAGACACAGCCGGCACAGGATCAGGGCATTTGGGAGAATATTCCTGGTGTAAATTACCTGGAGTGTAGTTTAGAAGGGAGATCCCTTTGCCTTGTGGCTGCCTTGCTCAGTGAGGATGGATGTGGTAAGAGA…	4	42.7	0	4	1390.4			NA
501	rs29013818	CACATCCTCATGTATATACACATATATCATGTAAACATTAAAAAATTCAAATATTTATATATGTAACCCATCCTTAATTATACTCGCATGAAAATTTTCTCATAACCACTAATATTCAAAGGCATACAACATTTTAGAAAACTCAGGAAAACCTCATGACACTGTAATACATCTAAAAGCAAGATTTCATGAATAAGACTGCTTAGGTTCCAATTCTTGATAGCTGTGTGAATTTGACCAAACTACTTAA[T/A]TTCTCCATGTCTAAATTTCTCCATAGAGTAATATAAAAGATTTAATATTTTTAGTATTTAATATATTTAGTCCTTAGTGTATTTAGTATTTATATAGAGTACTCACAACTATGACTAATAAGTGAAAATCATCATGCATATATC…	4	42.7	0.455	4	1421.5			NA
502	rs29015971	TCTCATCTCCTTGATGAAGTAAGATTATTGAAATATTAAAATGGTTAATTCCTAATTCTCATGTCAAATATTCTAAATCAATACTTCTAGAGTTGGGACCTGAGAAACAGCCTTTTTCTTTTTTTTGCCACACCGCATGGCATATGGGATCTTATTCCCTAGCCAGGAATCATACCCATGCCCCCTGAATTGGAAGTACAGAGTCTTAACCCCTGGATGGTCAAGGAAGTCCAAGTAACTACATTTTTAC[G/A]AAGGCTTATACATCGAAGGCTTATATGTCAAAGTTTGAGAACTGTTGCTGAGCGTAGAGCTTTAATTTGGATTTTTAAAAACAAGAATGATGGAAATAGTTCATGGGACAAATTTTTAGGTTTAGTACTATAAAATGATCAGCT…	4	43.6	0	4	1203.2	4	30222197	0
503	rs29009951	ACATCTTGCATTAGTGTGGTTCATTTCCTATAATTTATGAACCTGTGAACTCAAATTACTTATTTTTTTCATTTCCATATCTATACTTAGCTTCTGTATCTATACTAACTCACAAAAGTTCATTTCTACAAAAAAAAAAAAAAAAAAAAACCACTGTCTTTGATATTCTGCATAGCTCATACCACATTTATATCACACTCATACTACATGCCAAATGTAAGGCTCTATTCCACACAGTCATTCAGGGATC[T/C]TGGCTGGGGAAGTTTCTATTATATTGAAAGTATTTCATTTACAGTCTTGCTGCGCAATGTATGATCTGCAAACCAGCATCACTGGTATCATTAGGAATTTTATTAGAAATGAAGAGTATTTGTGCCTACCTTGGACCCAAGTTA…	4	43.6	0	4	1228.1	4	30311566	0
504	AAFC02105766	ATTGATCATTCACATTTTGGGGAATTTGTGAGACTTCATCCTACACATGACAATATTAACATGCATTCAAACAGTAGCTTTATTAATGCCATAAAGCTAT [G/T]GAAAGAAACGTGGCTTACCCTTGTCATTTCACTAGTTCAGTTTGCAATGAGAGGTTTTTGTCCATGAACATTTGGCAGATCTTACTTAGGAAAAAAAAAG	4	43.6	0	4	1128.1	4	30718273	1e-103	7	113927623	8e-34
505	rs29010063	GACTTCCAAAAACCAAGATAGTACTGAATTTACTCTTTTACCCAAATCATATTAATAAATGCAGAGTAAGAGATGTCCGAATGATAGTAGCCAAAGATTATGTGCTTATTTAACTTTTTTTCACCATTAATATTCATCACAGACTGACTTAGTCTTATCAAAATCATCAATGCTTGTGTGATTTTTGCCTATGGTCTTAAAAAACTAAACAAGACTGTTGCAAAACCCAAATGTCCTAAAAAGCTACTCA[A/G]TTTTATACGTAAGAGATTATGTGAAAACAAAATGTGAGCTATCTGTAAAATACAGCTAAAAAATTTAATCCAAAAGAATTAAAGCAGGGAGGTATTTTACCTATTAAATAAAAGTGAGATTTTCTGTAAGTAAGACTAATGACA…	4	43.6	0	4	1120	26	23444967	0	7	113598928	4e-41
506	NW_931300	GTTGTAATTATTTATCAGTAACTGTGCTCCTGAGTATTGCCTCTTTTGCCATCATCTGTTCTGTCAGCTCAGCTGAACAATGAGACATTCACTTGGCCAT [A/G]ATGAGGGGAAAATGAATGATTCTTATTCACCGCAAAATAACACTGGAAGAATTCTGGCAGTGAGGCAAGATTCTGGGCTCTCCATTTAAACTTTGTATTT	4	43.6	0	4	1111.4	4	28194499	1e-106	7	112956093	1e-38
507	rs29020907	ATGGCTAATATATTTGTCAAGAAAAAAATGGTTTTTTATTACTGCACCTAAATAATTTGAAGGCACATCAACTGTAATTCATGTGTTTTTTTTTTGTTATCATTTATCCAGTGGTATATTTATCAGTTGTCATATCAAGGCTCTGCCAGGAGAGTTTTTAAACATTTATTAAGAAACACAGTCTATAGTCAAAATGAGATTATGCTTATTATCTTCAAAGAATCTGAAATAGCCTATTATATATTTATTG[G/A]CTCCTAGGACATGTTCCAGCCAGATAATGATCTTTTGTCAAAATAAGAGTGATCCAGTAATATGGTCCTCTTCACCCAGGCTGACAGCAACTCTCAGAAAGTAATCAAAGCAAAACTATTCACCTAAGTGCAAGTGACAGAACT…	4	43.6	0	4	1191.9			NA	7	110614184	8e-33
508	rs29013265	GTCCACCTAAACCCATGTCCATCGAGTTGGTGATGCCATCCAACCATCTCATCCTCTGTAGCATATGTATAAAATTTTATCATTGCTCAGGTTTGTTTGCTACCATTTTGAAGAGAAAAAAAGATGGATCTAAGATCCCATGAAAGACCATATCTTGGTTAGCTAAAAGACCTAGGAAACCTCTTAGGATAGGTTCTTTCATGAAGGAGTCAAAAAACTGTCAGTGATTAAAAAAGAATAGAGAAAGTCA[T/C]GAGTGTGCACTGATTGCAAAAAAGACTCTTAGTAACTCTTCTTAAAGTTAATGAATAGAGACCTCCTATGTGGTGTGAAAATATTCTTCCTACTTCAGTTCAGTTCAGTCGCTCAGTTGTGTATGACTCTTTGTGACCCCATGA…	4	43.6	0	4	1217.9			NA
509	rs29013552	AGCAACAATCTAGTAATTTCAGTTTTAGCAACCTTCTCTAACAAGCTAAAGATCCAAAACTCATTGCCATATTAGGGAAAAATTCAAGACTCTTAAGGTATCAAAGACTAAAAGAATGAATTTAAAAAACATGGCACAAACATAGAAAATAATACAGCTGTTAAAATTTGTAATTTTGGCTTCTCTTCATCTTTCCTTCTATTCATGAACAATTTGGACTCAAAATCATGAGACAGGGAAGAGAAAGGTA[G/A]GCATTTTAATATCTGTATATTGAAAACTAAAATTTTGTTCCAGTATCTTCAAATCTAGTCTAATACCACAGAGTCTATTTTACTTTATCCCTTTCCAGTTTTTTTAGTCCCTTTTCCTTAGGTGAAAAATCAACTTTCACTGTC…	4	43.6	3.23	4	1482.1	4	31426348	0
510	rs29018824	GGCATTACTATTTAGGTATTACATTGTTGATAGTGGAATTAGATGAAGTGGTTAATCTTTTTTTCTTTCAGCTCTCTCTTAAAACAACAATTCATAAACCCTCCTGGACTGTATCAACTCAGTGATTTGGTTGAAGGAGGTGAAGAGGTTGATCTCGTTTCAGGATGTGAGTCAGTGGGAATGTTAGTTAGAAAGACCCCTGGAATCCAGAGGCTCCTATATTTTCTCTCTTTTCTAAAATTCTCCACCT[G/T]GAAAGAGACAAAAGTTTTCGGCAATTAGTGTGAAACTGCACTGACCCTATTGACCTTTTAATGATTTCATTTTCATTTTGCTGATTAAGCTCTAAATAGAGCCTAGTTAAGACTGAAAAATTAGTATAAAGTGCCAAGATATTG…	4	50	0	4	1698.4			NA	7	33666322	2e-09
511	rs29012211	TTTCTTATTCCAAGTCCAGTACTCTTTTTAGACACCATATTTCTTCCCTACTTGCTTCCTACTAGGTCATTTTCAAAATTCAAATGATTATTTCATGCATAGACTTTATTAATGCTAATAGCTTGCCACATTGTAAAATTAAAAGTGTGATCATATTATAATCTGTCACTTAGACAAACACCCATGCCTTTTGCAAATCAGGGAAAGTAAATTATGTACTTCTTGGGCAACTAGTAATAACTAGGCATGG[G/A]GTTAAAGAATACTGATCATTAAGTGTTGAAATTTAGAGGAAAACAAATTAGAAATTTGAACTGAAGTGTGCAGAATACTACAAATCTTAAAGAAAATAAAGTAAAGAAAGAGTTTGGATTTGGGGTTTTTTTTTTTTTTTTGGT…	4	50	0.2	4	1709.3			NA	7	33509465	6e-15
512	AAFC02047928	CATCTGTGTAATGTCTTTCTTCTGATACATCATTGGTAGAACACAATTTGGCAGTGAGATAGCAACAGTTGTTATCGATTTTGCATTCCTTTGGCAGAGT [C/T]GCATCAATTCTCTTATAACCTAATCCAGCAGAGATATTAGATGGATTGTTATACAGTACTTGCATTTGAAATTTCTTCTGTTTTTACTGAGTATTTATTT	4	50.4	1.82	4	1698.4	7	46108181	1e-109	7	33246335	1e-26
513	rs29015877	CCAGTGGATGCCTGAAACTGTGAATAGTGCCAAATCCTATATACACTATGTTTTTTTCTATACTAAGTAGAAGGTGCCAGAGGATGAAATGGCTGTTTGGCATCATCGATGCAATGGACATGAACTTGGGCAAACTTCAGGAGATGGTGAGGGACAGAGAGGCCTGGGCATGCTGCAGTCCATGGGGATGCAAAGAGTAGGACATGACTGGGCGACTGAAAACAGTGGGCAGGTAGTGGACAAAAGTATC[A/G]TTCATATCCTGGGTGGAATGGAGCAGGATGGCTCAAGATTTCATCATGCTACTCAGGATGGCACACAATTTAAAACTCATGGGTTATTTCTGGAGTTTTCCATTTAATACCTTTGGACCATATTTGACTATGGATAACTAAACT…	4	54	0.05	4	1726	4	35804722	0
514	AAFC02110612	TCCAGCAACAAGATGTGTATGTTCAATTCTATCATCTCCTTTCTTAATTTTGTCTAACAAACTGACACTCTCTGTCTGCCACCCTCTTAAGAGTAAAGGA [A/G]GTGTCATTTTCTATTCCATAAGCATGAACTGCTTTGCCTAGAGAAGCAACAAATTAATTAAGTTTAAAGTTGAATGATCCACAATTAATCTAGCTGGGTT	4	54.1	1.315	4	1726			NA	7	31773796	2e-40
515	rs29011031	GCAGGACCTGGCGTGCATCCAGGAAGCAGGATAGTGTCGCTGCCTCCCTGGGCCTGGAACCCACTGGGGAGCTTAATCAATCAGCAGGCATTCAGTAACGCCCAGCTCTGTGGACAGGCCTATGTGAGTGGGGTGGTGGCCAGTCCTTGCAGGTCCAGGAGTTGGGTGGCCAGGACACTTGGGAGGCAGCAAAGAACACTTTGGGTGTTGAAGCTAGAAACCATAGTTATAGCCAGGGATACACCTCTGT[C/T]CAAAGTCTGAGGCTGGATGCTGCTGGGTCCAGCTGGGAGGGCCAGACTGGCAGAGCACAGCTGCGCTGGGGACCATCCCCATTGTCCTGGCATTGCCTGTCCTGAGGACTGCTGTCAGTGGGACTCTGGCATGGGGGTTGTGCA…	4	56.7	0	4	2076.3	4	39101245	0
516	AAFC02065115	GGAAATCAGATGGCATATATTGGACCAAGGCAGAGCAGGCTCCTGAGTTGATTGTTCCAGGGACTCAAGAAAGGCAGTGGCTTCTCTCTCCCCTCTACTA [A/G]CTCAGCTTCACCCTAAGACTGATTGTCTAATTCCTTTGAAGTTTGCAAGATTGCAGGCTACAACTAGGGCTTTCTCATTAGGGACTAGCAGGGAAAGAAA	4	56.7	0	4	1786.8	4	40752582	1e-109
517	rs29024795	GAATAATACAAGGGCATTAAATTAGACCTCATTACCTAGCCAGTTGGGCCGTCCAGCTCTCCTGCACATAATAATGAGGTCTGATTTATTGTGATCATTATTCAGGCATTACAGGTCACTAAATAACATGCTCTGCCCACACATGTCTTCTGAGCTAATAAATATCCTGAGAGGAAACGGTCTTGAGGGTGTGAGTCTCAGGTTTAGATCAGTAACTGCAGGCTCATTATGTGTGAAGGTACTTTGCCTA[C/T]TGCTCACAAAATCTTGGGAGCAGAGATGGCAAAAGTCTAATTAATAACCTGGGGGTTGTGAGTGAGAGATGAAGGAGGGCATGTCCACTGGATTCTCTGGCCTATGGGGCGCAGCATACCAAGGAGGTATGCTGGTGGGTGGGT…	4	56.7	0	4	1782.4	4	40814992	0	7	25459709	2e-76
518	rs29024796	ATAATGAGGTCTGATTTATTGTGATCATTATTCAGGCATTACAGGTCACTAAATAACATGCTCTGCCCACACATGTCTTCTGAGCTAATAAATATCCTGAGAGGAAACGGTCTTGAGGGTGTGAGTCTCAGGTTTAGATCAGTAACTGCAGGCTCATTATGTGTGAAGGTACTTTGCCTACTGCTCACAAAATCTTGGGAGCAGAGATGGCAAAAGTCTAATTAATAACCTGGGGGTTGTGAGTGAGAGA[T/C]GAAGGAGGGCATGTCCACTGGATTCTCTGGCCTATGGGGCGCAGCATACCAAGGAGGTATGCTGGTGGGTGGGTGGGTGGAACAGAGCCGTGGCCAAACAGGCGAGTCAGCCAGGGCCCCACCCCGGCAACACAGCATCCAGAG…	4	56.7	0	4	1782.4	4	40814922	0	7	25459642	7e-55
519	rs29024797	TCCACTGGATTCTCTGGCCTATGGGGCGCAGCATACCAAGGAGGTATGCTGGTGGGTGGGTGGGTGGAACAGAGCCGTGGCCAAACAGGCGAGTCAGCCAGGGCCCCACCCCGGCAACACAGCATCCAGAGGCCAGGCCTTCTTGGAGTTGGCTCTGCTTTTCTCTCTCACCTGGGTATTCCCGAAAGACCACCCGCGAAGTTCCTGACATGTCACTCTCTCTCATTTCTGGGTCTTGGCACTTGCGGCT[G/C]CTTTCTGTCTAGAAGGCTGTATCCATTCTCGCCTCCCCGTTAGTATGGTATTATTACATTTGGGGGGCTTCCCAGGTGGTGCTAGTGGTAAAGAACCCACTGCCAGTGCAGGAAACGTAAGAGATGTTGGTTTGATCCATGGGT…	4	56.7	0	4	1782.4	4	40814658	0
520	AAFC02065114	GGCAATGAATGGTGAATGACCCATGCCATTAGTTCATACTTGCAATTTGAGTCTAACAGCAGAGTGGAAATATGGGTTTAGAACCATGTACACTTAGACT [A/G]GAATTCCTATTTCCTCACTTTGTAAAATTTAAGTTATCATGGGAGAGTCAAATTCACCTATATAAGACTTCAGTTTCCTTGTCTGTAAAATGGGAAAATA	4	56.7	0.555	4	1795.4	4	40868736	1e-106	7	25162158	2e-09
521	rs29012649	GAGCCACCAGGGAAGTTGTAGAGGTACCCCATTATTTATTTATCTATTTTCATTGGAGTGTAATTGCTGTACAAGGTTCTGTTAGTTTATGCTGTACAACGAAGTGAATCAGCTATATGTATTCATATATCCTCTCCCTCTTGAACATCCCTTCAACCCTCCCCTCATCCTACCCCTCTAGGTCATCACAAAGCACCGAGTTGAGCTCCCTGTGCTATTCAGCAGCTTCCCGTTATCTATTAATATTTTA[T/C]ACAGTGTAGTACAAAAAAGATATTCATGACCCAGATAATCACGATGGTGTGATCACTTCCCTAGAGCTAGACATCCTGGAATGTGAAGTCAAGTGGGCCTTAGGAAGCATCACTATGAACAAAGCTAGTGGAGGTGGTGGAATT…	4	57.8	0	4	1936.1			NA
522	NPY	AGTAAAATCAACTGATGGACAGAATAAATACATATAAATTGCTGCCTACAGTCTGATATCACAACACCAGAAAATCTTTGAGGAAATCTCGCAAATGATGGGGGCGAGAGAGTTGGCTTTGCTTTTGTATTCCTTGAG [T/C]CCCTGCAAAGGAGCAATAATAGGAACGTTTTCCTCCAAATTTAGATTTAATTGTGCTTGATAGGCAGCTAGCATATAC	4	57.8	0.555	4	1889.9	4	41062493	5e-96	7	24101179	5e-07
523	NPY	TTCTTAGAGCAGTCGGGGGACTGTTTGGAAACCTGGATAGGAAAGTACCCAGTGAAAGGGGTCAGGAGGGCGCTGGGAGGTGGCTATTAGCTGAGAGGGCTGCAGGGTATCTAGAAAAATAACAGCACAAGCTAGGGAGGAAACAGCTGGGTCACCAAAGACATTGCCAGATTTTTCAGCCTGCCCAGACTGAAGTGAAAAGAC [A/G]TCTAGAACTATTTCCCCCGTACAGTGTTTTATTTCGGTCTGAACCCCTTACCTGAAAATCCTGCTCCTAATAAGTAGAGATTTAGCATGAAAAC	4	58.9	0	4	1889.9	4	41065043	1e-100
524	NPY	ATCAATCTCATCACCAGGCAGAGGTAGGTGGGCTGCGCGGGACTCACGACTCCGGGAGCGCCCCACTTGCACACCCGGAGATCATGGGCATCTTGAAGGACAAGGTCTTTTTCTTTTTNTTTTTTGT [A/G]TCCCAGGGCCAGACAACATCAGGCACATACTCAGCTCTCAGTAAATGTTTGCACAGGGAGCAACTACCTCGGCCACTACTGTCACAAAATCCTGATCCCCAG	4	58.9	2.12	4	1889.9	4	41065318	1e-50
525	AAFC02047715	GCTCGCATTCATGAGCTGTATACATTTAGAGGCGCACAGGAAATGAAGTGTGAAAGAGAGTAATTGAGCCACTGTAAAATCAGATTAGAAAAATGTACCA [C/T]CTTTGCCTTACCTCTCTTTTTTCCTCTCTCCCAAGCGTCTCACTCATATAATCCTCTATATTGACCGCTACAGCATCTATCCATGATATTAAGGAGCTGC	4	63.2	0	4	38.3			NA	7	50093500	4e-20
526	rs29025407	AAAATATTCCAAAATAATATCATGCTCTTAAAATAGCATAATTAAAACCTCTCTACTTTAAAGAAAGTATCCTGTTTGTCCAAGTTTATTAATCAGAAAACAACAAATGTACTAAATGATAAGAACATGTCCCTCTAAGTAAGACTGACGTGAGCAAAGAAGCCTCAGGACAAAGTCTAATTGCTGATGTGGCCTCCTTAGCCTGCTCTGCTGCAAAGACCCCAGAGCCACCCGTTACCTGGTTGTTGAC[A/G]ACCACGTGGACAGTGCCATGAGTCGTGTAAGATGGCAGGTCACTCAGGTGGAAGGTCTCATAAACGATGCCCTGGCCAGCAAATGCGGCGTCCCCATGCAGAAGGATGGACATGACCTACAGACAGGCAAAGGAGAACCCAAAT…	4	63.2	0	4	2076.3	4	43016523	0	7	44494690	3e-35
527	rs29014823	TGCCTCTCCTCCCCCACCCTCCTCGTCCAAGTCATTGTGTAATTCTACATCCTACTTCCCTCTATCAGTCAAAGGCAAAACCTGTGGTTTCAGGCACAGAACCAGAGAACCTGAGCAGGGTTGGCGGAAGATGCAATAAGTGACAGAGAAAGGATGCAGGATGGGCAGGTCTGTCATCCCCATGAGCCCCTCACCGACCCAGCCGCTCCCAGGCAGTGGGAAGCCCCCACGGCCTCTCCCATCCTTCTGT[C/T]CATGACTCCTGCCCCATATGTCCACTCACTGGCCTCCTGGGGAGGTCGGAGCTTACCTTTGTAGCCCCCCACGGCGAGGAAGGGGAAGATGGGTGCCCCATAGTCAGCCATGCAGCTCAGGGCCAGGGCCGTGCCATCTTTGTA…	4	63.2	3.03	4	2076.3	4	42912917	0	7	44349674	3e-26
528	rs29023470	AATCCACCTTGCCCAGGGATTGTGGGCAGTCCAGTCACTTGGCTGTGGCCCAAATCATGGGCCTGGGAATGGCAGTTTCTGGAAGGAACTCCCCAGATGCAGGGGCCCCCGAGCTGGAAGAGCTGTGGGAAGTAGTGTCTGCTAAGGTGAGCAGCACTTAATCTCCCGAAGTTCCTGGCCCCCCGCTGTGGCCCAACTCTAGGAGTCACCACCTCTCCCTGTCCTCTCTCTCCTACAAAGTCCAGGGAGC[C/T]GCAGGGTGGGGGTGACGTCCCAGGACAAAAGAGGGAGACCACTGAGTGCAGGACCACGTGTGGGTGGAGCCCCTGGAGAAGAGGAGCAGTTCCTGACCATCACAGAAGGCTCAGGGGACACAAGGTCCCCACTGTTCACAAGCA…	4	69.2	0	4	2092.8	4	43254420	0
529	AAFC02038737	GACAAGTGGGCAGTGCCAGATTGTTTTCTGCACCAGCATAGTTTAGGAATCCAGTCCTCTTAAGAGAATGAAGTGCTCTTGAGGAATTTGCTGATGACTT [C/T]AAAAAAAAAGCACCAAACACTGTAATTGCATTCGTGAAAATTTCTTCCTTTAAAAAAAAAATACTCTGGGAAAATATATACATACGTAGATCTTTTCTCC	4	69.2	0	4	2125.4	4	45746900	5e-75
530	SCAFFOLD201086_2241	GGATGCTTATATGAGTCTATATTTACATCCGTATATATCAGGAGGTGAGCTATTAGATAAACAATATTCATGAAAGACATGATTAATATAATATATCCATTGGATTAAAAAAGAGTCCCTGTCTTATAGAATGATGCTTTTCCACTAAAAGCCAAAGAACAGACTGAGTGCTGCCTAAAATTATGGCATGCCCTAATGGAATGAGGTAAAGATTCCAGAATGCTGAGAGACCTCACCGCCAAATTTGAGA[A/T]AATTTTGGGTTGAATTGATTCCCATTAACTACAAATTACTTCTTTTCAGGAGCTTGTGTGATTTGCAGCATATATATGTATAATGAAATGAGCACATCAAATCCTATGCATTAGGGACAGAAGAATGGCTCTGACGATTAGTGC…	4	69.2	0			4	45813263	0	7	41786698	9e-42
531	rs29012949	CATTTGCTTTATCTGTGTTTTATCTGAGACAGATGGCTATACTGCAATGATGCTTTCAGGATGCTCCAATCCTCAAATCTCCACGCACAGCAATTCGAAAAATGGAAGGAGTTTGCCTAAGGCTGCGGTGTTTAGGATCAATTACTAGTCAGTTTCAGGCTTGACTTAAATATCTCCTGCTATAAAATCTTGGAATGGAAATCTTCCCATAGTGCTTTGTGGTACAGCATTCGTTTATACAGGTGTGTAC[A/T]GGGTTCCTACACTATTTCCCACCTAACTAGATATAGCTGCTGGCTTTGCTAACCTTTCATTACCTACTCTATGATAATATTCTTTTCATCCTCTGTGCTATTTTTTCCCTCCCGAGGCTTGTGAGCAACGCTTGTATCACAGCC…	4	69.2	1.92	4	2216	4	46336102	0	7	41507395	4e-87
532	AAFC02166327	AAAAGATAGCAAGTTCTTATTAGTTTTACTTTTTTCCTTTTCTCCTTTTGTGCAGTAGGTAAAACTACCAAAAGGAAAAAAAGAAGGAGTGTCCATGCCT [C/G]GAATTCATCTCTTTCAGTGCTATCAGTGTAGAGTTTTCACTGAAGCCCAGGGAGGCTGACAAATCACACTCCTGAGCCGCGGTTGTTAGCCCTTTCTCTT	4	73	0	4	2330.7	4	46931600	3e-67
533	rs29023392	CTCTTCAGAATCATCTGACCACTGATGGATGAATGGACCCCAAACCATCTGAGAGCCAGAGATCTCCAAATATTTCTAGGAATGAATTTACTTATTTTCAAATATAGACTATAAACTTTATGGATTTTTCCCTTGGGTTGACAAAAGAAATATTTTTGCTGCTGTCCAACCAATAAATTTTCTGTACCCCTGACACACACCTGAATTTTTAGAGGCAATCTTCTAAACTAAAATTTACACACACAGTGTA[C/A]ATTTTCGGAAGCTTTCCTCCTGAAAAGCCAATTTCTCATACACCTTGTAACAAACACTGACCACATCCTAACCAAAGCTAAGTACTGTGTAATGCTAAGCAGACCTGGGCCTGCAGGAAATAAGATGCCACATTCAGGACAGCT…	4	73	0	4	2173.8	4	47064396	0	7	40385092	3e-54
534	rs29013711	ATAGTTGAAGAAACAGACCGAGAAGGTTAAGGGATCCATCAAGAATCACAAGCCAGTGAAGAGAGTGAGTGATGAGACTTATTGCCTTTCATCTGCTTTAAGATCTGCATTTGAAACTCCTGGGGACCAGAACTGTCCCACAGGTGATAAGAAGGAACCAAGTTCCAGTTGACTTGGTAGTATTTTTTCCCCCATAACGGCATAAAAGAATGGCTTATCGTCTAATCTAAGGTGCTACATTAGATTCGCT[A/G]AATATGGTCAATAGCGACAGAAGACTGCATCATTCTTTTGCACTTTCTTTAAATCTTGCTTTGTCATTGAAAGTGAAAGTTGCCCATTAAATCTTGCTTGTCATTGATAGTGAAAGTGAAAGTCACTCAGTCATGTCCAACTCT…	4	73	1.01	4	2411.7	4	48184674	0
535	rs29010335	CAAGAAAGAAGCAAAAAGAAATGCTAGCAATCAAAAACACTGTAACAGAAAGGAAGGATATCTTTGACGGCTTTATTATTAGACTAGACACAGCTGAAGAAAGAATCTCTGGCCTTGGAGATATCTCAGTAGAAGCCTCCAAAACTGAAAAAGCAGAGAGAGCAAAGACAGAAAAAAACAAAACAAAACAAAACAAAACACAACAGAACAGAATATCTAAGAACTGTGAGAGAGCTAAGGTGTAACATAC[C/A]CATTACAGGAAATCATGGGAGACTGTTAGGGGATTTTGCCCCTCTAATCATGATATGTGACTATGACATCTCTATATTCAAGAAAGTTTCAAAGTGAGTGGAGGGAGAAGCTCTGCTCCTTTAGGTCTTTGTTAAAAGAAGAAA…	4	74.9	0	4	2393.6	24	7508683	0
536	AAFC02092999	TAAAGGTGATGGGAGGGCACTGGCTCTTCTGGTCTAACATAGCTTTATCCTGTTTACTGAAATAGTTCCAAGCAGTACCATGCCGGGATGATACATTACC [A/G]TCCTTATTGCTGTCAGCACGAGAGCTCTTTTGGTTTGTCTTTTGAGGGCTTAGTAGGAATGTACAATTATTTTTTAACAGTAAGTGAGCAAAAACTCAAA	4	74.9	0	4	2307.9			NA	7	119542296	2e-49
537	rs29020694	TAATGAAAATATCTAACCATCCACATAAGAAGACAAATCATTATGTTTAAGTTCTTTATAAAAGAAATGGTCTATTCTTGTTAGGCAAAGTTGTTTTTCTTTTTTTTCCTAACACTTGACACAACCTAATACTGAAGGCTTAGACAAGTTTAGTTAAATGAACTTAATTTCTCATTAGTTAGTTAAGGATCATGGTGTGTTACCTCCCGGTATGAACCCTCATTTCCAGCTATCATTTAGTTGTGCTTTG[C/T]GTTATTTTCCATGCTACCATCTGTCACTGGGCTACGATCTCATCAAGTTTCCAAGTCCAGCTGGATGGACTTCTAATGGCCCCCATTCTAACAGCGTCTAACAGTTTAGAAGTGCTGATGATGGTGAATTATGGTCACTTTGCA…	4	74.9	0	4	2385			NA
538	rs29020693	AACGGAAGTAATCGATTAAAAAGTATTGCAAGAAAAGCTTGGTAATGAAAATATCTAACCATCCACATAAGAAGACAAATCATTATGTTTAAGTTCTTTATAAAAGAAATGGTCTATTCTTGTTAGGCAAAGTTGTTTTTCTTTTTTTTCCTAACACTTGACACAACCTAATACTGAAGGCTTAGACAAGTTTAGTTAAATGAACTTAATTTCTCATTAGTTAGTTAAGGATCATGGTGTGTTACCTCCC[G/A]GTATGAACCCTCATTTCCAGCTATCATTTAGTTGTGCTTTGCGTTATTTTCCATGCTACCATCTGTCACTGGGCTACGATCTCATCAAGTTTCCAAGTCCAGCTGGATGGACTTCTAATGGCCCCCATTCTAACAGCGTCTAAC…	4	74.9	0	4	2385			NA	7	122186570	4e-22
539	rs29004508	CCCTCTCTCCCACTGAGCTCTTGCTCTCCCCTTCCTCCTGCATAGCAGTCCGTCTCCTCCAAACAGAGGGTCACTGGTTTGGACTTCATCCCTGGGCTCCACCCTCTCCTGAGTTTGTCCAAGATGGACCAGACATTGG[C/T]GATCTACCAACAGATCCTCACCAGTCTGCCTTCCAGAAATGTGGTCCAAATATCCAATGACCTGGAGAACCTCCGGGACCTTCTCCACCTGCTGGCCGCCTCCAAGAGCTGCCCCTTGCCGCAGGTCAGGGCCCTGGAGAGCTTGGAGAGCTTGGGYGTYGTCCTGGAAGCYTCCCTCTACTCCACCGAGGTGGTGGCCCTGAGCCGGCTGCAGGGGTCACTACAGGACATGTTGCGGCAGCTGGACCTCAGTCC…	4	74.9	2.325	4	2495	4	50228974	1e-106	7	127488599	4e-57
540	BTA132764	7CCCTCTCTCCCACTGAGCTCTTGCTCTCCCCTTCCTCCTGCATAGCAGTCCGTCTCCTCCAAACAGAGGGTCACTGGTTTGGACTTCATCCCTGGGCTCCACCCTCTCCTGAGTTTGTCCAAGATGGACCAGACATTGGYGATCTACCAACAGATCCTCACCAGTCTGCCTTCCAGAAATGTGGTCCAAATATCCAATGACCTGGAGAACCTCCGGGACCTTCTCCACCTGCTGGCCGCCTCCAAGAGCTGCCCCTTGCCGCAGGTCAGGGCCCTGGAGAGCTTGGAGAGCTTGGG[C/T]GTYGTCCTGGAAGCYTCCCTCTACTCCACCGAGGTGGTGGCCCTGAGCCGGCTGCAGGGGTCACTACAGGACATGTTGCGGCAGCTGGACCTCAGTC…	4	79.5	0	4	2495	4	50228819	1e-104	7	127488754	2e-38
541	BTA132764	CCCTCTCTCCCACTGAGCTCTTGCTCTCCCCTTCCTCCTGCATAGCAGTCCGTCTCCTCCAAACAGAGGGTCACTGGTTTGGACTTCATCCCTGGGCTCCACCCTCTCCTGAGTTTGTCCAAGATGGACCAGACATTGGYGATCTACCAACAGATCCTCACCAGTCTGCCTTCCAGAAATGTGGTCCAAATATCCAATGACCTGGAGAACCTCCGGGACCTTCTCCACCTGCTGGCCGCCTCCAAGAGCTGCCCCTTGCCGCAGGTCAGGGCCCTGGAGAGCTTGGAGAGCTTGGGYGTYGTCCTGGAAGC[T/C]TCCCTCTACTCCACCGAGGTGGTGGCCCTGAGCCGGCTGCAGGGGTCACTACAGGACATGTTGCGGCAGCTGGACCTCAGTCC…	4	79.5	0	4	2495	4	50228802	1e-106	7	127488774	7e-38
542	rs29004488	GATTCCGCCGCACCTCTCCCCAGGGGAGTGCCTTTCATTACTGTCATTTCTAGACAATGAATTGTCTTTGAGGAGATGATAGCCATGGCAGACAGCAAATCTTGTTGTTATCCGCATCTGAAGACCTGGATGCGGGTGGTAACGGAGCACGTGGGTGTTCTCGGAGATCGACGATGTGCCACGTGTGGTTTCTTCTGTTTTCAGGCCCCAGAAGCCCATCCCGGGAAGGAAAATGCGCTGTGGACCCCTGTATCG	4	X	X	4	2503.3	4	50230897	1e-109	7	127486174	3e-39
543	AY138588	GATTCCGCCGCACCTCTCCCCAGGGGAGTGCCTTTCATTACTGTCATTTCTAGACAATGAATTGTCTTTGAGGAGATGATAGCCATGGCAGACAGCAAATCTTGTTGTTATCCGCATCTGAAGACCTGGATGCGGGTGGTAACGGAGCACGTGGGTGTTCTCGGAGATCGACGATGTGCCACGTGTGGTTTCTTCTGTTTTCAGGCCCCAGAAGCCCATCCCGGGAAGGAAAATGCGCTGTGGACCCCTGT[T/A]TCGATTCCTGTGGCTTTGGCCCTATCTGTCTTACGTGGAGGCTGTGCCCATCYGCAAGGTCCAGGATGACACCAAAACCCTCATCAAGACAATTGTCACCAGGATCAATGACATCTCACACACGGTAGGGAGGGACTGGGAGA…	4	79.5	0	4	2516.7	4	50231150	1e-108	7	127485973	6e-37
544	rs29024400	TAAAGTATTATTTCAAGGAATGTTGTGCCATTTAAGATATGCCACAAGGGAATGGCACTCACTTTCTACTTCTCTAAACTATTATTCTTCCTCTATTATGGGTCTCCTTTGGTAACTCCTTATCTTTCCCCATATGCTAAACCATAAAACCATCCTCAAAATCACATCCTCATATTCCCACATTCATCAAATTCCATTAAACCTATTCCACTTACTCATTCAGACAAATATTATTAAGTACTTGATAACT[T/G]CCAGGGAATTTGATACATGGTGAGATGAGAGGAGAAATAAATATGCATGATCCCTGACATCATGGATCTTATGGACTCATCTAGAGAGAGACAAACATTAATCAACTTCACAAACAGCTGCAGTTATACCACAGGTACATGAAG…	4	79.5	0	4	2429.2			NA	7	124975447	4e-07
545	AAFC02027480	TTGTGCCCAGATGCCTTCGTTCTAATCCCGTATTTGTGGTGTCCCCAGAAAAATAAATCTCAGTGTGAATATTTCACGGCCATCTTCCTAGCCTGTTGGC [A/G]TTTTCCACCAGCCCTATAGTAGTGATGGTGGCCAGCAGCAGTGCCCAGGACTGGGCTGCCCACCACTCTCCCCGCCCTGAGAGGGAGCGTTCTCTATTTG	4	79.5	0	4	2472.9			NA
546	AAFC02027480	TCACGGCCATCTTCCTAGCCTGTTGGCATTTTCCACCAGCCCTATAGTAGTGATGGTGGCCAGCAGCAGTGCCCAGGACTGGGCTGCCCACCACTCTCCC[C/T]GCCCTGAGAGGGAGCGTTCTCTATTTGGCCAGCCTAAGAGTAGGAAATGACAGGACCTTGGATGCAGGAGAGGGAGTGTAAATGGTGTGGTAATTTGAAA	4	X	X	4	2472.9			NA	7	127174497	2e-16
547	AB070368	GGAGGCGGAGAGGAGGAAAGATTTTCTTCAAAATGTAATTTCATTGTAGACACTTCTTTAAAAGAAACATTTCTTTATTTGACAGTTCCAGGCCTTAGTTTCAGCAGGCAGGATGTTTAGTCGCAGCATGAGAACTCTTAGCTGCGGCATGCGGGACCCAGTTCAGTTCCCTGACCAGATATCGAACCTGGGGCCCCTGCATTTGGAAGCAGGGAGTCTTAGCCACTGGACCACCAGGGAAGTCCCCTGTAGATGTTTTTATGAAAAGCAGAAAAGCACAAAGAAGAGCTTAAAGATTCCTGATCCTACTCCCAATAGTGATAATGTATATTTTGGTGTGAGAGTGTGTGTATTGATTG[G/C]AATGTGTGTGATCAGAAAACACATACCATTTTATA…	4	79.5	0	4	2606.6	4	50244275	6e-96
548	AAFC02157563	ATTGCCAGTGACTGGCTGCATGTGTATGTGGGTGGACATTGCTAAGGGACAAGCTTGCCAAAGGTGAGAGAGAGACAAACCTCCAGACAGACTCACAAGT [A/G]GGAACTCTGGAGGTTTCCCTAGCACAGCCCAGGTTTCTCAGGTTCTGGCTCACTGGTGTGTACTGTATGTGTCCCAAACACCTGGGTCCTTGTAGGCCTC	4	79.5	3.28			4	49570674	1e-106
549	AAFC02104630	CCTGTCACATAATTTTTCATACATTATTTCTTTCAGTGAATTATCCCACGAGCTCAGAATTCAATACATAACCATTTAGCAACAAATATGAAAAAAAAAA [A/T]AAATGGCTATGTGTCTTGTGGCGATACCTGGGTCTTGCAGGTTTGTGGTACTGACAGGTTTCTTTAATTCAAAGCCCAACAGGTAGAGAGCGAGATTGGG	4	86	1.92	4	2787.3	4	56354315	5e-47	7	134748922	1e-20
550	rs29019721	AACTTTGTAAGCAGAACTTTCTAAGGTTAGTAGTCTCAGGTTTGATGTGTTCATTGTTTTCTACACATATTCTCACTCCAAGATATTTGAATAAGTAAGGTCTTCCTTCACTTAAGAGTGACAACACAGGACATAAAAACAACACTCATTTTGTGTCTTATATAAATTTCAGGTCTCCGTGATATCAGGGAGTGTATGCCCCGATGGGATGGTGTGTTGTGGAGCTGCGCTCTGCCACCCGCACAGCATT[A/G]TCAGTCTTCTTGGTTTAATTTGCTGCTGTTTATGCTGGTTTAAAATGACCTCCTCCTAGGTCTCTCTGGCTCCAGTAAATTACGCACAGGTTGCCGAGGCATGACTTCTAGGCTTCTACTTTCTTATGGTGCTGCTTGTGTTAA…	4	89.8	1.415	4	2791.8	4	56517346	0
551	rs29010048	TCAGAAGGGAAAGAAAAATGCATGTGTTTAGTCTGCCGTCTTTATTTGCAAGTCCAACAGACATTCGGGAGTCCTTGCTATGGGCATGGTTTGTACTGACAACTAAGCAGGATCCAGAGGCGGGCGGCCCCAGGCCCGTTAAGAGCAGAGGGCTGAACCCCATCTGGGTCAGCTCTGCCGTCCCCAGGGGCTGCGTGTTGTAAGGTTGATGCCCTTGAGCTGCATGGTGGCGCCCATGGCAAGTACGCTG[T/G]GTGAATCCTTCTTTTTCCGTCCATAAACACCTCTCAGTCCGCATTGTAAACCACTTCACCTGGGTTCACATTCCAGCTCTGCCACTTTCTTGTGGCAAAGTTACTTAGCTTCTATTTCATTTTCCTTGTCTTTAAGACAAAGTC…	4	92.6	0	4	2853.4	4	56587150	0
552	rs29019448	CCAGCAAGTTTTCACACAGCGCCCAACTCCACAGCTGGTCACAGAGTCATGATCCACTCAGAACCTGCCGTCTTTCCACAGAGAACGAAAATATATGGTTTAATTCTACCTCTTTACAACTCACTTTTTCAGACCATAATACACTTCAGTAAATTTCCTTTACTCTTCTTCTTTAGAGCCATTTATTTAGACACAAACATCACAAATAAAGCCGACTTTATTTCATGACCCATCTTCACTGCTGTTCTCA[G/A]TTAGATCCTATTGGCTCGCATCACCCTTCCCATCCCTTTTGCCAGGGATGTGGTCCACATCCTTCAAGACCAAGCACCCTGGGCAGATTTTCCATTGAGCCTAAGCTGTTCTCCACGACGGAGGCAGCTCAATTCTGCTTCGTA…	4	92.6	0	4	2801.3			NA	7	136756822	1e-10
553	rs29025696	CTCACCATCTCCTGTTACCCTCAGAACAACTCCACATCCTCGAATTATTTCAGCTGTATTTCCTCCCTTCCCTCCCAGGGGACTTCCCCTCACCCTGTTCCCTTGTCGAGGCAGGGAAAGTAGACAAACCACAGAGAAGAAGGATTAGATCATCATGCATCTAACCTCTTGTCAGGAGAAATCTGAGAATACAGTTAGGGCTCCAAAGGGTCCAGTCAGGAAAGAACTCACCCACAGATTTGGGACCCTC[C/T]CTTCATTGAGGACAGAAGGCCAAAGTTCCTGGGCTGTTTGTGGGTAGACCTCTAATCAAAAGAAGAATGAGCCTGAGAAAGAAAAAACCTGCAGCATTCTCTGTCCCAAGATATGATGTTTTACTGATCCCAGAGTTGGTTCTT…	4	92.6	0	4	2801.3	4	54376273	0
554	rs29010270	GGGAAAGATTGAGAGCAGGAGGAGAAGAAAGAGTGTCAGTGGATGAGATGGTTTGATTGCATCACTGATGCAACAGACGTGAACTTGGGCAAACTTCAAGAGATGATGAAAGACAGGGAGGCCTGGCATGCTGCAGTCCATGGAGTCTCAAAGAGCTGGACACTACTGAGTGACTGATCAACAACAAGAAGCTGGTCTCAATAAAGGATGTTTTGATTTGGTAGAGTGGAAGATAATTTGGGAAATTATA[G/A]TCCTCATCAACTCATTTCTAATAAGTGTATTTATTCATGTGACTCCTTTGGGTCAAGCACTGGGATGAGCTGACCAGTATGCATTTTTGACAATAGAGGGAGGCAGGGAAGTTTTGGCCACCTAGGTTGTGTGGAGGGTGAGAC…	4	92.6	0	4	2810.4	4	54703015	0	7	136786603	6e-09
555	rs29009791	TGTCACTCAGGAGTAAGAGCCAATCATGTGTCTGCACATGGAGGACTCGGTTAAAGAAAAGTTAGACCTACAGGGAAGTGGCTGCGAATCTAGCTCGATGCCTAATTGTTCACTTTCATCCAGATGTTCCCTGTCAGGAAGGCACCGTCAATAATGCATGAATCTTGAAGGCGGAGACAGATGCGGTTATTATTCCCTCTGGGCCTTTCCTGCCTTGGAGAAGACATATGATTCGGGAATGACTACAATT[T/A]AAAAAAATTTAAGTTGATACCACCAGCTTATGAGTAAATGCGTAGCTCCGACTGTTTCAGAGCAAACGTCTTTGCAGAATTCCAGTCATCATCGCAGTTTCGTTTGGCCTGTAAATTTTCACAGTAAACGCTTCAGACAATAAC…	4	92.6	0	4	2861.3	4	57049071	0	7	139095766	3e-38
556	rs29009788	AATGCTTCCTATTTTTGTTTATCCCACATTTCTTCATAAAGCATACATGTTACATTTACAATCAGATAAAATATTAATGTTATTAATTTTTAAAAGAATGATTTGGGGGAAGGGTTATCGTCCAGCAGCCAAGCCTGGGGAAAAATTTCCCATTCTGCTTCTCTCACCTCTTACATTGGCTATCTTTATTATAAGGTGATGCTGAGTGTATGGCTGCTTAGCTTAGTAGTCATCAAGGGCAAAGCACCAT[T/C]GTCAGTCTGGGAAGGAAATTCCACAAAGAAGGAAGTCCTTGCTCATCTGGAGTTTACAGCATTATTCAATTGCCCAGTTAAAAACAAATGGTATCTTTATGGACTGAGTCTGAGGAATTGTGATTCAAGGTGTAGACAGAGCAC…	4	92.6	0	4	2861.3	4	57053434	0
557	rs29009787	ATACAATGCTATCATCTCACAGATCTGAACAAAAGACTCTCATTTGGTTGTTCTGTTTCATCTTCTTCGTAGGATAATGAATGCTTCCTATTTTTGTTTATCCCACATTTCTTCATAAAGCATACATGTTACATTTACAATCAGATAAAATATTAATGTTATTAATTTTTAAAAGAATGATTTGGGGGAAGGGTTATCGTCCAGCAGCCAAGCCTGGGGAAAAATTTCCCATTCTGCTTCTCTCACCTCT[T/C]ACATTGGCTATCTTTATTATAAGGTGATGCTGAGTGTATGGCTGCTTAGCTTAGTAGTCATCAAGGGCAAAGCACCATTGTCAGTCTGGGAAGGAAATTCCACAAAGAAGGAAGTCCTTGCTCATCTGGAGTTTACAGCATTAT…	4	92.6	4.845	4	2861.3	4	57053513	0
558	rs29014773	AAGGCTGATCATTGGTTTGAATAAGCAGATCTGAGACAAAGCATCAACACCTGCGGTTTAACTGAGCATTTCTCCTTGCTGTAAACTGCAAGATTTTTTTTTTTCCGTTCGATAAAGATTTACCATTTCCAAATCACAGTGAAAGGAACTTGAATAATTCACCAATTTTGTTTTCTAGTATGTGCCTTAAAGATACCTCACTAGTAAAACTGGTATCTGGCACAACAGAATGACATAGGCAGACTGTAAT[G/A]TTGTAGTGACAGTAATGAGGTTGACTGTTACACTTATTTAAACTCTGAGTATTAAATGCTGCATCCTAATTATTTATATAGAACATTGGCCCAATAACAAAAATAGAGAACAGCGGCTGAAAGTGTAGCTCATTCGATGTTCAG…	4	102.2	0.405	12	1721.7	19	31619893	0
559	rs29014772	GCCACAACTGAAGAACAAAAAGCGGTACAGAGAGAACTGCATGGTCTGCGATTCAGATTACATTTCTGTTTCCAAGGCTGATCATTGGTTTGAATAAGCAGATCTGAGACAAAGCATCAACACCTGCGGTTTAACTGAGCATTTCTCCTTGCTGTAAACTGCAAGATTTTTTTTTTTCCGTTCGATAAAGATTTACCATTTCCAAATCACAGTGAAAGGAACTTGAATAATTCACCAATTTTGTTTTCTA[G/C]TATGTGCCTTAAAGATACCTCACTAGTAAAACTGGTATCTGGCACAACAGAATGACATAGGCAGACTGTAATGTTGTAGTGACAGTAATGAGGTTGACTGTTACACTTATTTAAACTCTGAGTATTAAATGCTGCATCCTAATT…	4	102.9	0	12	1721.7	19	31619966	0
560	rs29010024	AACATGAAGATGGACATGGTTTCTTTGACAGGGCCTTGCAATTTGGTGGCATGCGTTCAGGGAGTGCCAACTCATTTGAATATCTGCCTAATTAGGAAGGTAAATTAGCTGCTCCTGCTGCCAGCAATCACACCACGCACTGCAAAGCCAAGTATACGTGCCTCTGGTAACACACACGGTCATGAATTCTTCACCTCCCATGCCTATCCCTCCAGCAGCGCGGTGGACAATGCAGAAATGACCAAACTGC[G/A]TTCTCTGTCCGTCCTTTCCTCTCTCACCGAGGTTTGGCTCTATCACGTGGACTGGAGTACAGATGGTTTAGAATTCTGAGGGCTTGAGGGGTGAGGTGACACAAAGGGAATAAAGGACTTTGTTAACCCCGTCGACTTAAAAGA…	4	102.9	0	4	2927.8			NA	7	140387964	6e-15
561	rs29010023	TCATAAAAAATCAATCACAAACGGAGACGTCCAGCTGGGAGCCCATTGGCCATACAAGCCAGGCTGATGGGAGATCTCTTAATGCTAATGCTCCAGAGTACTCTTAACTAGTATGAACGTAAATAATTAATATTAACATGAAGATGGACATGGTTTCTTTGACAGGGCCTTGCAATTTGGTGGCATGCGTTCAGGGAGTGCCAACTCATTTGAATATCTGCCTAATTAGGAAGGTAAATTA[G/T]CTGCTCCTGCTGCCAGCAATCACACCACGCACTGCAAAGCCAAGTATACGTGCCTCTGGTAACACACACGGTCATGAATTCTTCACCTCCCATGCCTATCCCTCCAGCAGCGCGGTGGACAATGCAGAAATGACCAAACTGCGTTCTCTGTCC…	4	102.9	2.93	4	2927.8			NA	7	140387964	2e-12
562	rs29022854	GGGACATTCAGTCTGGAAGACCTAGATTCAACCTCTCCAACGGACCATTTCTGTAGGGAGAGGTCAGCCATCAGCTGGTGTTCTGGGCCTATGCTCGAATATGTTTGGAAAATATGGATCCTTCCTGGATTCAGAGTCATCTTCCACCCAGCAAGAGACCCAACATGCTTGGGAGAGAGCCACCCTCAGACTCACCGAGAAATAGACATTGCCGTCAGGCGAGACGCCTCCGACAACCAGGTCGCTTCCC[G/A]CTCTGCTGTAGCGATCTGTGACACCCAAACCCACCCAGCCAGCTGTCCGGACCTGGAGCTCGAAAGTGATGATCTCAGCCTCAAAGTCAAAGTCCCAGCGCAGGAAAACAGCGTTAGAAGGGTCTAGAAACCTGGAATAACGCA…	4	108.7	3.385	4	2936.1	4	58032418	0	7	141399774	6e-52
563	AAFC02006229	ATTAGCCATTAACAGAAAGAGGGAAGTTGTGGTGTGCGCTGTGTTCTGAGTCAGCTAACAATCATTTTCAGATTCATCATGTCAAGTCTTTTAATCCACA [A/G]TAAAGCAGAAAGGCTCCCATAAATAGGATCAGTGAACACAGGGTGTCATGCATTATTTCCATTTCTACAGAATTTTATGTAACTCTGATTGCAAAGTTTA	4	115.4	0	4	3045.1	4	58712530	1e-109
564	rs29011127	AGCCCAGGAGGCTAGGAGCTGTCAGAACTGGGGAGAAGCAGCAAAGGATTCTCCCTGAGAGTTTTGGAGGGGAGTGCAGCCCTGCCAACACCTTGATTTTGACTTTCGGCCTCTGGAACTGTGAGAGGACGCATTTCGATTGCTTTAAAGCATCAGGTGTGTGGTTCTTAGCAGTGCTAAGGAATATACATGCTGAGGATTCAAGGTGTCCCCAGTCTGTTGCTGTGGGTTCTGCCCTGGCCTTCAGGAG[C/T]ACCTGCTCTAGGATCACCCAGAGGTTTTGTGAGCGACCGCATGCTCTTGGTCACCACTTGGGCAAAGCCTCCTAATCTGCCCTCTTTAGAAGAATGTGCTACAGTTTCACAGCCTACCAGTCATTTGACCCATAGTTTCTTCAC…	4	115.4	1.21	4	2985.8	4	60537179	0
565	BV103782	TCTCACGCCTTCCATCCAGCCTATGGGCATAGGGTGGGTGGGAAGAAGAATTACCTGCAAAAGACTCACAGTAATTTCCCCCGGACYTCCTTCCTGGACACACTTGTGAATTGAAGGCTAAAGGAACTGGAGAGTCCCCAGCATGGGGAATTCAGCCTCCCRGTGTACTCGCCCCGGCTGCTCTAGGTCTGATACAGTCTATAGCTGCCCACCTCTGAGCCTTCTCCACTCTTATGGGTGA[G/T]CTGTATTTCCCCAAAATATATGTTGAAGTGCTAAGCTCAAGAGCCTCAGAATGCAGTCTTATTTGGGAGCAGAGTTGTGGCAGGTATTATTAGTGAGGTTAAGATGACGTCATRCCTGAGCAGAGTGTGCTGTTCATTCAGTATAATTGGTTG…	4	117.8	0	4	3087.7	4	61637505	1e-106
566	rs29009830	AGTGAGTCACCATTTCCTTCTCCAGGGTATCTTCCCAACTCAGGGGTTGAACCCACGTCTCCTGCATTAACAGGTGGATTCTTTACTATCTGAGCCACCAGAGAAACCCTAGTAAGAGGCTTTAAAAAATTTTTACATCTCTTTGGGGCAGAGAAAGAATCTGTAATTACAAGGTTTCTAAAGTAAGCACTCTAGGAAAAGCAGGGTCAGGAGTCCAGAGTCAGAAAGAAATCCATCTAAAGTTTAGTCA[A/C]GTTGAGTAGAACATGAAGGCTATTTTGGTCAACATCTACTTAGTGGCTACCCACTCCAATATTCTGGCCTGGAGAATTCCATGGACTATCCATCAGGCCAGAAAGAGTCGGACATGACTGAGCGACTTTCACTTTCACTTCATG…	4	117.8	0	4	3213			NA
567	AAFC02086309	AAGCTTGCAACTCATCATAAATTTTCCAGAAATCTATCCTTCTCACCTGGTTTCCTTACCTGGGAATTTTACAAAGTGAACAGAAAAACATCACACTTTA [C/T]ATTTGAGAAGTTTGACGGATCCTTGAAAACATAATTTGTCCTCTTTTAACAATACATATCTCACTATAATGCAGTGTGAGACTACCTAGAGTGGTTCCGG	4	117.8	0					NA	7	146914687	6e-10
568	rs29025507	TTTTTCTTTATCATTATTGTGAATCCACTGAAATTTGGGGGTTTGCTAAAGCAGTTAGCATTACTCTAAGTACATGTGTTTGTTGTTGCTGTTAGCTTTTTGGTTTTTTAAATTACGGGTAGCTCAGAATATAAGACATTCAACAAGGCCTCGATGTAAGGAAGGACACCATCCTAAGTGTTTAAGAGCCAGCGGTTGCTATGCAGCAATAGTAGGTTCAGATGGTGCAATTAGAGCAATTTTGGTTTTA[A/G]AAGTTTGAAAACTAATTAAAAGCCATATTGTGAAGAAACTTGAATGTAAGTATAGATTTTATCCTACATGCATTCAGCAGCCACTTTTCTTTTTTCGACTATTGTTATGGGATCAAAGAACTTGATTACATGAATAGAGGCAAG…	4	117.8	2.525	4	3180.3	4	63184083	0
569	AAFC02008135	GAGCTAAATGTAGTGCTTTGAAATGCAAGCAGAATACTTTTTAAGTAGGCATTTAATTTTAGTGGAATTTGCATTTGGCAGTCCCAATTCATCTGTTTCA [A/G]CATCTGAGTGAAATAGCCCTCTTTGAATTCTAATGGAATGAATACAGTGAAATTAACCTTTTACCACAAAAAACATACTACTATTCTAGGCGAAAGCTTT	4	122.7	0.05	4	3157.8			NA	7	146119614	3e-39
570	rs29012198	GTATTCATCTTTCTCATTTTGAAGTCTTGTTAGTATTAGCCCATGTCCAGAATGGTTCGTTCATTTTCACATTTTCACAGCCACTAAAATAGGATGAGAATGATGTGAGGAGGAGCCTCAGGTAGATGAGATGTTTGAAAGTGATGCTTTGTGAGGATCAGTGAGTACACTGAGTGTGTGTAGTCTGAAGAAGCAGCAGCAGCTAAGGGGAAACGTGATCTCGAATAACACAAAAAATATGCAACCTTCC[G/A]TTTACAATCAAATGCTAGGTGTCATCCTCATGACTGATGGAGTGAGGAGGTAAGGCGTGAACAAAGAAATCTGTACCACGGTGCTGAATATGGTGTTATAATGGTTCTTAGTCAGTGTACAGTTAGGAGAACAATACATCTAAA…	4	122.8	0	4	3184.7	4	63377879	0
571	rs29013578	TTTGAAAAGACCCTGATGCTGGGAAAGATTGAAGGCAGGAGAAGAAGGGGACAACAGAGGATGAGATGGTTGGATGGCACCACCAACTCAATGGACATGAGTCTGAGCAAGGACCAGGAGTTGGTGATGGATAGAGAGCCCTGGTGTGCTGCAGTCGATGGGATTGCAAAGAGTCGGACAAGACTGAGCAACTGAACTGAACTGAAAAAAGGAGCTGGAGAAAAATGGATTAAACGGGTTTCAATTCTTC[T/A]TGACTTCTCAGGGCCTTTGATAAAGATTGTTAGGCTTCTTAGGTCTATAGATCCAATACTTTTGAAACCTATCATGCTATGATCTCTCACAGAACATCAGTAAGCCAGGTCCTCCAAAGAAAACACATCAGAAACCACCAACGT…	4	122.8	0	4	3019.5	4	62751117	0
572	AAFC02122197	CATATTTTATTCAGAGAGGAAAATAATGAGGCATGTAGTAGACAGTGATTTGCATTATAAAATGTGCTTTGTGACAATACAAGGGGTGGCCGCGGGCAGG [A/G]AGCCGTGTGCAGGCGTGTGAGAGCACAACAGCCTCTACGGTGAGTGCTCCCACCTCCTACGGTGTCTGCTTTGAGGAGCTGGATGAGAAAAAAAAAAAAG	4	122.8	0	4	3241.6			NA	7	147038693	1e-26
573	AAFC02132123	GCTTACTGAACCCCAATTTATAGATGGGGAAACCAAGACTCAGTGAGGTCGACTTACTTGCCCAAGGTCGCCCAGCAAGGTGAACCGGGACTAGACTGTA [A/T]ATTTCCTCACTGTCAAAAGTTCTTCTCAATGTACTAGCTGCTCACCAGCTAAGTGCCCCTCAAAACACACACACAGAAGACCACCGCTCTCCTGGCCACC	4	122.8	0	4	3267	4	65156629	1e-106	7	149541181	9e-09
574	AAFC02132123	CTCAGCTCAACAAACACCCCCAAGTTCAGTTCCATCTCCTTCACACTGCTTCTCCTAAGGATCCTCTTTCCCAGAGCACTGTGTCCCTCTTAAATTGTTG [C/G]CCACAACAGCCCCGAGGAAGGGGCAGGCTTACTGAACCCCAATTTATAGATGGGGAAACCAAGACTCAGTGAGGTCGACTTACTTGCCCAAGGTCGCCCA	4	122.8	0	4	3267	4	65156956	1e-109	7	149541454	1e-07
575	rs29013491	TAACTCAAATATCTGGAATTTTTACAGTTGTCCTTTGTTTTGTCTCTGAAAGGGACTGAGGGTATCTATTGCATCGGTGAAACTTAGGGAGAAAGGGATTGGAGATTAAATCTGGAGGAAATAACATCTTAAATACATGCTTTTTATAAGGTTCATAATAAATATTATGAATGAAGTAAAGACACATGGAAGGGAAGCCCATTGTGAGAAAACATTCATAGTATATGTGAAATAACACTGCAAGCCCCAA[C/T]GGCTATTTGCTATAACACAATTCTTATAGTTAGTTCCTTGTGAATGATTCATTCGGTCAGTTCAGTTCAGTCGCTCAGTTGTCTCCGACTCTTTGCGACCCCATGAACCGCAGCACAGCAGACCTCACTGTCCATCACCAACTC…	4	122.8	0	4	3281.3			NA
576	rs29013490	ATATTATAAATAATTATGGCAGATAACTCAAATATCTGGAATTTTTACAGTTGTCCTTTGTTTTGTCTCTGAAAGGGACTGAGGGTATCTATTGCATCGGTGAAACTTAGGGAGAAAGGGATTGGAGATTAAATCTGGAGGAAATAACATCTTAAATACATGCTTTTTATAAGGTTCATAATAAATATTATGAATGAAGTAAAGACACATGGAAGGGAAGCCCATTGTGAGAAAACATTCATAGTATATG[T/C]GAAATAACACTGCAAGCCCCAACGGCTATTTGCTATAACACAATTCTTATAGTTAGTTCCTTGTGAATGATTCATTCGGTCAGTTCAGTTCAGTCGCTCAGTTGTCTCCGACTCTTTGCGACCCCATGAACCGCAGCACAGCAG…	4	122.8	4.19	4	3281.3			NA
577	rs29011099	AACATGCAGTTTTAATACAGCTCCTGTGTTGAATTGAATTGCCCATACTTATGTTGGCTTCTGCTGCTATGAAAATAGTTGAAGTTGGGCATGATTCCAGCCCCAGTACTGCTGCTGAGCTGCTCTGTGCAAGCGCATGCACGCTTTGTTTTTTAAGATTCCATCTCCTTGGTGTTGATTTTGAGAAGAGCTGTGTGTTGGGGTCCTTGGAGGTTGAGGCAGAGTCCGTGTCACTGCCTGTATTGACCAG[G/A]TGGGCACGCTGCGCTTTGCTCTCGTTAACGCTCGGGGAGGTCCTGTTCTAGTTCTGTGCTTCGTGCTTTTCTGCTCGGTCTGGTAATCGTCATAGTAAAGTGTGCTCATGTGGCTCAGCATGAGTCATGAAGAGGAAAAGTGCT…	4	131.1	0	4	3382.2			NA	7	154977055	1e-22
578	rs29011101	CAGTACTGCTGCTGAGCTGCTCTGTGCAAGCGCATGCACGCTTTGTTTTTTAAGATTCCATCTCCTTGGTGTTGATTTTGAGAAGAGCTGTGTGTTGGGGTCCTTGGAGGTTGAGGCAGAGTCCGTGTCACTGCCTGTATTGACCAGGTGGGCACGCTGCGCTTTGCTCTCGTTAACGCTCGGGGAGGTCCTGTTCTAGTTCTGTGCTTCGTGCTTTTCTGCTCGGTCTGGTAATCGTCATAGTAAAGTG[T/C]GCTCATGTGGCTCAGCATGAGTCATGAAGAGGAAAAGTGCTTACGAGCCCCAAAGCAATACGAGAAAAACTTATTTTCTGTTTAATGGCTGTTAGGATGAAGAGTACTTGCAGGCTTGTGGGCAACAAGGGATGAAAGAGCAGG…	4	131.1	0	4	3382.2			NA	7	154977055	7e-61
579	SCAFFOLD33996_192	TTTGTGTATGATCAAATCATTCTTTTCCTTTATCTTTTAAAAAGGTGTGATACCAACAACAGTAGAGTAAAAGCAAAACGACTTGGCGGGCACCTGTTCCCCGTTCCCTGTGACGTCCTTGATCATGACACTCCCCGCTTTAGCTGAACGTGAGGTGCTGTCACCTACTAAAACGCTGTATTAGCCAGCCT [C/T]CTTAGCTGGGAGGCACAGCCATGTGACTAATGCATAATTAACGAGACGTTTATCAAGTGCTGTTTGAGAACTCTGGGATGTCTCCTCCAACGGTGGGCACGGGCCTGTTCAGCCTTGCTGCAATCACTGCCTGGACGCGGACCACGGCAAGCGCAGAGCCCTGGGACTGCATGGAAGTCTGAAAGAAGCCTGGGCACCCGGC…	4	131.1	0					NA
580	rs29023425	GAAAGCAAAGCATGACTCAGATGCTTTTCCACCCAAGACAGTTTCTCTGAGAGCAGCTGCAAGGCTGTGATTCAGTGGAGAAGCACGATGCCAGGCCTCAGAGGCACAGAGGTTTTCCTCTTGAGACTGAAAATGTGACTGATTCAGTCTATTGAAGAGCCTAAGTCCTGAGACTTTGTAAAAAGAAATATACATAGAATTGATGTGAAATAGAGATTTGAAATTAAAAATTTGTGACAACAAGTTAGTC[G/A]TATTCTGGTATCTGGGTTTTACAGTCACTTCTACACAAAATACAGACTATACTAATACAGAACGCAGAGCCATAAATACCGCACTGGAAAGCAAGCAAGAGCCTGCTGCTCGTCTTTCAAATTAAATTTGGTAAGTAGGTTTAT…	4	131.1		4	3365.3	4	69174149	0	7	156405566	1e-40
581	AAFC02089339	ATTTCCCTGCTTGACTGAGAAAAGAAATAAAAAGAATGATTGCTATAAATCAGGAAAAATTCATAACTTGCTGGAGGTGTAACAGCTGTTGATTTAAGGT [G/T]TGCATCTTTGATAACACAATGCTGCTGGGAAGATAACATCTTTTTGACAAATCTATGAACATAAAAATTACAAGCTTTACTCAATACTTAAATATTTTCT	5	0	0	5	0			NA	12	70914238	3e-76
582	rs29025771	TTCAGTAAACTAGAAATAGAAAAATTAATATATAGGCAGTCTCCGTGCAAGTTTACATTGCAATTTATTTTCACACGGAGATTGTCTTCCATTTGATCTCAGCTAGTGTATAATCAATCTTTTCTCTGTTCGTATACTGTC[T/C]TGGTAGGGAGTTAGAATAAATTACAGGTGCATTGAAAGGTCATGATCAGTTATTTGTTTAATATATTATTTTATATTTTCTCAGAACCATGATTTTAGGGCTTTCTTGACAAATATAAATAATAGACCTCTCATCTCTGCACTGTGATAGGACTGGTCAGCTAATACTTTTATAGATTTCTCTTATTGCTTTGGGACATCAACTGGCCATAAGATTGAAAAAAAAGGAATCCTCTCTGAGTCTAATAATA	5	0	1.365	5	18.1	5	1121741	0	12	73062948	7e-21
583	E64H04-38787-1	AACCGACCCCGCCGAAATAGAAATTTCTAAAATGTCATAAGAAAAAGATCGATTGTGCCTCGTATCGGCACATGGGATGGGCCAAGGGTAGTGGCCTGGCGCTGGGACAAGAAAGAAAAGCTAGAGTAGAGAAAGTTCCAGAGGGCGGCCTTGCGAGGGGTGGCGGTCCAGCGCGATTAGAAACGGGAGTCGCAAGAGCGCGCAGCGGAGACCCCAGGACCGATCAGCTCGGCGCTACATGATCAGCGCACCCCCGCACCGGGTCTCCTGCGCTAGCGTGGCCTTGCTCAGGATCTCCTTGCTCAGGTTCTCCTTGCTCAGGATCTCCTTGCTCAGGATCTCCTTGCTCAGGATCTCCTTGCTCAGGATCTCCTTGCTCAGGATCTCTTTGTTTGGCTA…	5	2.7	0			5	1522188	1e-81
584	E64H04-38779-1	GACGTGAGGGGAACTTTAGTTGAGAATGACCTATTTAATGACCAGTGTTAGTATTATCTTATCTGCTTTCTTAGTGCACTCATTATTATATGACCAGCAAGAACTATAATAAATGAAATACTGTAATGTAGAATTGCTTTGCCTCCAGTGATGTTACTGATGGTTCAAAGATTCCTACTCCAAGTTACCTCTTGACTGCTGAATTATTTAATGCATTTCATTGGGAGTGCATCTATCTTTACTATAATTTTTGATACTAGTCATTTCTTCTGTATGTCTCTAGAGTACAGTTTTCTTTTATAAATAGAAAGGTTGGTAAATCCTGTCTTTTAGAT[G/A]ATTCAACAATAAAGGTTAAGTGCTTTATTACTGTCAAAATGCATCAGGGATATCAAAGA…	5	2.7	0					NA
585	E64H04-38783-1	TTACCATTCCCCAGCTAAAATATACTG[T/C]TTTTTCATAGCACTTGAAACACTTCTGTTCAATAACSTTCTACCTACATTGCCCCCAACAATTCTGTCCATTTACATTCATTAGTATGCTTAAAGTGGTTTGTGTCCCTTCTCTAACCTTTTTATGCTCATTGTCCTTAACTTTTGCAAGTACATAAAGCAATTAATAAGCAAATTAATTAAGTAAAATAGCATAYACTAAGAAAGTCTTTTTCTATTAAATTTAATTTCAATGCTTTGGAAATGCTTGACAAAGATACATTACTATCTTACAGTTAAATTAAATAAGAATGTGAAACTACAAGGGTGGTRAAAATTAGTTTTTAAAAAATAGAAAAATTCTTTACTAAGTATGCTTCACAAAGGCA…	5	2.7	1.21			5	1675979	6e-65
586	E454D12-38943-3	GAGGCCCCCCCCCCTTTTCTACAAAAAAAGAATGCCTCGTGCTCTTCTAGGTGCTGGAATGTATAATTTAAGGCTCTGACTACTTGTTATTTTTCCAAAGCCCTTTCACATATGTTATCTCTATATAATCSTGTGAGTGGGAAGACTATCTAAGCTACAATTCCTCCAGTTTTCAGATTAGGAAAAAAAGAGGCTACATTTCCCTGTGTCAAGTAGACAATTAGTGGCAGACCAAGGACCYTAAGTCCCACTTGGCCTATCAACAGTGCTTTCTGTATGTTGACCTAAGGGAAGAGTGATGATTATGGCCAACCATATAGCATTTTAATATTTGAGGAAAAGAACAGTC[G/A]ATACTGCTTCCTTCTCTGCCCGCTACCAGCTCCTTTCCATCTTGA…	5	5.1	0			5	4266520	3e-76
587	E454D12-38943-1	GCTGCCCACGCGCGACCTAGGATTGTTCCGCCCTCAGCTGGCGCTCTGTCGGGCCGCTCCCCGCTCCGCGGCCGCGCCGGCGCCCGGGCGGTTCGGCGCAAGATGTTGCTACCCACTGTGTCTCCCTAGACTCGTCATGTCATATTGGTCTTCCTACGTCGTTCCTCGTTCGTCTTCTTTTCAACCTCCCTGTGCTTCTCCCCGCTCCAGTACGCCCGCCGCTCGCCTGACTCTCGTTCCTTTGCAGGCGGCGCTACTGTGCCGCACAGAGTGGTGAAGTCTCTCCATAACAAGCAGACACTCCATCTGCGTTCAACTCACCTCCTCTCCCGACCCGTCACCCCGCTTGACGACGGGGCAATGAGGGAGTCCAGGAGCTTTCTCGAGAGCCCCCCTCCT…	5	5.1	1.11			5	4266539	3e-88	12	75812595	1e-14
588	E454D12-38941	TGTATATGCATTCTTGGGCAAGTGCAAATGAAATAAACTGGGAAATATGCCTCTGTGAAAACATAAAAAGTTAAATATATTCTGGAATGTACTGTAATGGTTCTATGTAGTAGAGAACAAAAATCCTCCAAGAAAATGAATTAGTTTAAGTAAAGGGGATAAAGGTGAATTCTCTGGAAATGACCTTAATAATAAATTTTTATTGAATGAAATAAAAGAATAGGGATGATATCGTAAACATCTTTATATTCTCAGTATTAGGAAGTCACCTGGCCTCTGTTAGGTGCTTTCTAGTAAAGCCCAATACTGCTGCCGTCATCTCTTCTAC[T/C]TTATACTCAGGGAGAGCCCACCTGAGGAGGAACCTAAGCAGAGAACAGCAGCCGAGAATTATAAC	5	7.3	0.86			5	4440600	3e-85
589	AAFC02142933	GCTTAACAAAATTACCACCTTCAAAGAGAAGAATAGTTCTTGATAGCATTCATAGTAATGCTTCCATTTCTCTGTGGAAACATAAGCGGGAAGCATGAAG [A/T]AGACAGGGGAGAGAGTCTCAGGAAAAGCAACTGGCTTGCTTTCATTCCTGTGTTCACTCTGCCTTATTTCTCATGTATTCTATCTTAAAATAGCAACACA	5	9	0	5	207.7	5	6474939	1e-106
590	rs29024495	CAAGGATAATTCTAAGATCTCATTTGGAAAAATATAGAAAACACTTCTGTGTGTTTATGCACATTGATGAGGGTGTCCGTCACGTGGGGTGAGGGGATGGAATAATAGAGTCCAGATCTATATTGCTCTCTGCAATGATTTATTAGTTTACCCAACTGTAGCTTTTCACAATTGCATCTTCTTTCCAACACTGATTCCAAATGGCTTTTCTCACCAGAAAGCATTAAAAATCTCTCTCCCATGGCTACAA[G/A]TCCCAGAAAGTATCTGATTTCTCAGAGCACAGTCCCTGGAGTCACTTTCTAAATGTTGGTGAGAATACATGAGTTAGTAATATATACCCATTTTGGAAGCCAAATAGCAAAGATTAAAAAACATCTGTCTTTGGGCCTATGAGC…	5	9	0.91	5	244.3	5	4712527	0	12	77872002	3e-23
591	rs29024494	TAAGTGCCACAGTGGAGATTTAGGGTATGGTAGGCATTGATAAATGACTCTTCCCATCCTCAAGGATAATTCTAAGATCTCATTTGGAAAAATATAGAAAACACTTCTGTGTGTTTATGCACATTGATGAGGGTGTCCGTCACGTGGGGTGAGGGGATGGAATAATAGAGTCCAGATCTATATTGCTCTCTGCAATGATTTATTAGTTTACCCAACTGTAGCTTTTCACAATTGCATCTTCTTTCCAACA[C/A]TGATTCCAAATGGCTTTTCTCACCAGAAAGCATTAAAAATCTCTCTCCCATGGCTACAAGTCCCAGAAAGTATCTGATTTCTCAGAGCACAGTCCCTGGAGTCACTTTCTAAATGTTGGTGAGAATACATGAGTTAGTAATATA…	5	9	0	5	244.3	5	4712587	0	12	77872002	3e-23
592	PAWR	TTGGACTGAGTTGTTGGCAGCAGCAGATTAATGAGACTGTCTGACTGCTTTCCTCTGAGGTCATAAGAAAGAAGCCAAATTCTGGCTGAGACTTTTTCAGTTCGGCTTCACTTTTGCTTCTCAGATGGCTGACCCAGCCTAAAGTCCTGGATTCTAAGCAAGATTTCTCTGAAAAAGGTGTTGCATTGTTTCTTTTTGTTTGTTTGTTTTGGTTTTGGCTGTACACGGCTTGGTGGATCTCAATTTCCCCAACCAGGGATCAGACCCACACTCCCTGCAGTTAGAAGTGTAGAGTCTTAAATACTGGATGGCTGGGGAAGTCACTGCATTGTTTAAGGGGGAAAAAAGTTTAAAAGCTAATATCATTTTCAGCTCCTTCATTTTACCCATTT[G/A]TC…	5	10.7	0	5	259.9	5	5297660	1e-106	12	78491476	2e-06
593	rs29002469	ATCTGCCTCAAATAAACCCTTTTTTCAAGGTTTCAAGGTTTCAGGGTTTGGAACATCTGAATGGACCAAACTAGGATGTTATCAAACTTAACC[G/A]AAGAGGTTGTATGAGTCTATTAATGCCTTTTTGCTAATAAATGTTTGCTAAAATATGCTTTTATGGACAGCAGACTTTGCTTTAAAACTTACATAACTAGCATTAGCAATATCATAGGGGGACTGCTAACTCTCTTCAAGTTTCTTCACTAACCACACTTACACACTTAATTTGTGTGTGACCAAATTATCATAGGATAGTTCTCAACAGACATTTTGCCTCATTTTAATTTTCATTCAACCTCTTAAAATTAGTCCCTGCTCGCCTTATAGATATTAAAGGA	5	10.7	0.605	5	341.3			NA
594	rs29003294	TTCCCTGTGGTAGCTGAGAGAGACTTCCTTCTGCCCGGGGACACCTACAGCATTAATGAAGAATTCCTTCTTTCTTCTTGATAACARTTACTACAGCACYCMTGTATTTTTCACCAATTCCTGYACTGTAATAAAATATACTCTGACTCATGTTTTCTTCACTGAACAAACCCCTTTGTGACCATTTTCATAGTATTTATTAAGCCACAGTCTTCCATCTATTTTTTCATTTGTCCTTTACTTCAAAATCCACATCCTCTTACATTTGTCACTTAAGAAATCTGGTAA[G/A]ATTATCCCTGATATTTAAAATTATAAACTTTGATAAAGGTGTATGTTCATTTTATTTCATACTTTGTGCCTTTTGTGTTTTTTTRCAGTGCTAATTTGTTGCGCAT…	5	12	0.305	5	341.3	5	7131330	6e-91	12	79544468	8e-06
595	rs29002466	GGGTTTGCCCTTTCTTCATGACACATAACTCTTGTATAAAGGATAACATACTTTATGGTCTGTAGGATAATTGGACTGAATTTGACAACTTTTTCAAAAGCTCTTTCTCGAGAGTAATTAGCTAGTAAACTCCAAATTAGAGAAGTCATTTAATTAAAATGTATGTGGTCAAGCATTGCAAATTATCTAATCTGAATACATGTGAATGAAAATGTCTTGATTGTATGTATACCTCTTAATCATGCTTTTTATGTATCTGTGATTTTTTCTGAGAATCAATAGTGATTTCCTAATATATATATATATAGAATATATACATATATATATATACATGCACACATACACACACCTCTATATTTTAGAAAATCAGATTCATGCCTCAACTGAAATAAGATATCA…	5	12.6	0	5	341.3	5	7977830	1e-109	12	79608475	4e-54
596	MYF	CAAATGGTAAGAACCAATGACTTCAGAGGAGTTTAAAGACCAGTTCAACTTCAGAATTTAGCCTATCAAAGTAGAGTCTGTTCTTCCATGCAGTACTGGGAAGAGAACAGAATGGTATTTATGGGGGTTTTGGCAGGGCAAAATAAACACACATCTTCTACTCAAAATCCTCCTAACAGATACATCCATGCATATACACACAGACGTGAGCTTTTGCTTGAAATATTACCCAGGTGCTTCTCCACTCCCCAACTTCATCCCCATGAATTGCTAGATATTTGTTGCAAATTTCTACCAGGCTTTCTGTGACCACCTGACCTTTGGGTTTC[A/G]AAGGTGGTGACCTGCAGTTTAAGCGGCCGAATAAGCAAGGATTTTTTTTTTTTTTAATGGTTTTC…	5	12.6	0	5	401.4	5	7971459	4e-69	12	79614948	6e-13
597	rs29001905	TTTTTTCCCCATCATTCAACTTCACATAAAGATGAATTAATTGAGTCCAGTTAGCACTTTAGATTATGGAAAGTTACTAGATTAAAAAAATAATCTTTAAAGCTCCAAGATTCAGGGCTTTGGACTTTGTAAAGCATTACTTAAATAAATTGAGGTAGTGACAAATGAAGAGTATAGAGTCTGATAACATAATATAAAACCCACAGCAATTATTGGTAGTTGGCAGAGGTCAATTTAGTTGAAGCATCTTGCAAGTATCTTGTGATAAACACATACACAAATTTAAACTGAAATTTAAAAGTGAATATCTCTAAGTATTTAATCATTCCTATCCCTATCTTTCTATTGTATGCTGTACCTTTATGATAGCACTTATCACTTTCTGCAGTGAATTATAAT…	5	12.6	0	5	341.3	5	7928271	1e-106
598	rs29002468	CTAGTTGAGGGAAAGCAACACTAATTAACTGTCAAGAACTGTGAACACGTGGTGTATAATTTTTTACCAAGACAACTCGACACCTTCTTTCTCTGGGGCTGAACCCCCGCCGCTCACGTGCTCTTTCCACACACCGACCTTCCATTCACRGCAGTGAGAATTCTCAGTGTGTGAAGGGAGAGGTTTTCCAGTCTGCAGACGGAAACAGTACAAGAAGAATAAAGTCTGTGACTTTCACATAAATCACCAAGGCCAGGGTTAAGTGAATCTTGGGTCTATAGCTTTTCCAGAGATTAATAAATCCCTTAGTAGGCTATAGTTCAAACTGCATCAGTTCAAGGTTGTCGCTACTTAAAAGAAATCTACACATTGCCCCTCACCTAGACCTGTTCCGCATCT…	5	12.6	0	5	341.3	5	7907076	1e-87	12	79693308	6e-19
599	rs29002465	CCAGGTCAAGCTGATACAGAAGTAACAGAAAAGAGTTCCTCTGAGAGCTTACAGGCCAGGCATTCGCTCAGCACTCGAAATGCACTGGGCAGTCTAAGTCTCATAAACAAATTCAGTGTAATTTATGAAATTTGAGGAACAATCTGGTAACCTGTCTAAACCTTAGTTTCCTCACTGCTAAGAGATGATAGTAACAGTGGCTACCTCGTTTTTATGCTTTGGTGGTTAAGTGACATGACATAGTTCCTGACCCATAGTAGGTACTATATAAGTTAGTTGTGTTGATTGTCACAAGTTCATAATTAAGGGAGTAGCCACTGGTTTAAATTAGAAATCATTATGTTTTCTCAGAGAAGTGACAACATAGTTAACTTACAAGTTTGTTGATGACATTTAATC…	5	12.6	0.555	5	341.3	5	7876572	7e-97
600	rs29001772	CCTAATGATTGCAATAGCACAATATTTTCTGGTTGTTTCTGGGCTGTCTGCATTGCATCCATRTCAGCCATTAAAACCTATGCATGACAACAGGGTTTGCATGAGCAAATGCATGTAGCTAAAAACAAGCCATTATTTCCATTTCATTCACTATCTTTCACTAAATGCAGACAGTAGCATAATGCTAAGTTGATGTGTTAATGCTGTGTGTGAAAAAGAATGTACAGTTGTTGGGAATCAGTATTTTCACAGTGTTGAGTAAATYGCTTTATAATAGACATTTAACCAGCTGTGGTTAAGGCAGGTWACTGGAGGTGGAAAATAAGAAGCAGGCAATATTCTTACTTTATTTCAATGGAAGGGAGGGGGTGAAAACTAATGGTAAGTTATTTCTTTAAC…	5	13.7	0	5	341.3			NA	12	79742810	7e-06
601	rs29009924	ATATAGGTAAGCTCATTTGGTTTCAATAAATAAATAAATATAGTTGCTCTTAGTATTATATCCTTAAACTTAAGAGTGTAACTTTGTCTTTAGAGATTTGCAGAGATGGAAATAATGAAAGATCTATGTAAATAATCTTAAATAACTTTTTAAAAATTAAAGTATAATTGATGTATAATTTAACAAATCTTTTTTATTTTTTAAAAATCTGAAATTTTGCAAAAATGCAGAGATTTTTCCAACCTAAACT[C/G]TAGATATATTTTGGTATTTAAGTGAATGTTTGCTGTTGCCCTATCCTCAGAGGAGCATTTTGAAGTGTTCTCCCAAAAGTTAAGTGAAGTTCAGTTCATTTTCAGGTCTAGGCTTTTTAATAAGAACTTGGAATTCCTATACAG…	5	13.7	0	5	414.2			NA
602	rs29009927	AATTAAAGTATAATTGATGTATAATTTAACAAATCTTTTTTATTTTTTAAAAATCTGAAATTTTGCAAAAATGCAGAGATTTTTCCAACCTAAACTCTAGATATATTTTGGTATTTAAGTGAATGTTTGCTGTTGCCCTATCCTCAGAGGAGCATTTTGAAGTGTTCTCCCAAAAGTTAAGTGAAGTTCAGTTCATTTTCAGGTCTAGGCTTTTTAATAAGAACTTGGAATTCCTATACAGTGTTAGTGT[G/A]TAACTAAGAATGCAAAATGGTGCACCTGCTATGAAAGACAATATGGAGCTTCCTCAAAAAATTAGAAATAAACTACCATATGACCCAGAAGCCCATCTTCTGCGTATTTATCCAAAAGAATTGAAATCAGGATCTTGAAGCGGT…	5	13.7	0	5	414.2			NA
603	rs29021807	ACTAAAAAGTTTAGACTACGTGTCAGAGTCACCCACTGAAGTAGTCACTTCACGGGTACCATAAGCTCAACATTTGGTTTTACATGAATGCAAAAATCCTAACTGAATCTAATTTTGGAATTTAGCAGACTAAATTATATTTTATCATCTGTCTAAGCAGTTAAAACCAGAAAGCTTAAGATGCAGTTACATTCTTAACTAGTTCAACTGTTTGTGTGGAAAAGACATGCTTTCTATTCAGAAGGCATAG[C/A]GCAGAATATAGTTATAAAAATATTAGTCCCATACCTCTCGAATAGCAGTACAAAACTCACTCTGAAGCACTTTTTTGAGGGATTGTAGCTTGTGCACTGGTACTTCTCCAGATTCCTGCAGTTTTTCCAGTAATTCAATTGCTC…	5	13.7	0	5	407.8			NA	12	79785276	2e-98
604	rs29021806	AATATACATATATCAAATAATTATGTTGTACACTTAAACTAACACAATGTTCTGTGTCAACTATGTCTCAATGAAACTGAGGGGAAAATAAATAATTTCTAAATGTACCCCAGGTAATTTTAAAGTGCAGTGCAAGATAAGAACTCCTAAATAGTCATTTTCAGCTTTCTGAATTTCCAGTTCAGTCACTTGATACCCTTTAGCCTACACATTCAGGCTTTCATCCTTCCTGCGCATCAGACCCAACCCA[G/A]TCTTGACCAAAGCTGATAGTGATCTGGAGGCTTATTCTCATGAGAAGTTAGTTATATGTCCACCTAGACATAGGCCTCGACCCCCTTCTTTTCTAGGCTCATCAACTAATCTATCATTCATTCAACAAATATAAACACCCAGTA…	5	13.7	2.425	5	407.8			NA
605	AAFC02140452	ACATGGAGGATGTTTGCAATGATAAGAGGATTCCAGCAAGGACTTGTCATAAGCAATTGCATGCAATTTCGTTGAGTATGAGGTTGTGGGTGTGGATTTT [A/G]TGCTTGACATAATGTCTCTGCTAAATTACTGACAGTGGTTTGTGGCTGTTCTGACTGCTCAGGAATATCAAGCCCTGAAATATATTACACTTCTTTTTGA	5	18.6	0	5	542.7	5	9950267	9e-52	12	82068915	1e-57
606	rs29003169	TTTCTCTAGATGGTCGTTTAGTATTGTATTGTGGCATACATAAATTTAAATTCTTTGTATTTTTGTGTCAAAATTATAATGCTATATCATCAATGTTACTAACTTTATTTAAATTTTACACTGACAGAATATGTTACCTTGTATCAATTGAAGTGAATACATGTTGAAATGATATTCTAATATACTTACTGCCAATATGTGCAAATTGCATTTAAGCATTATGAATTAAACTCTGGAATTTTAAATATTTTACTATATTTGAAGCTTGTCCAACTCACTTCTAGGACAAAAAATCTGCATATATAAGTGCAGTGGCAGATTGTATTCCCTGT[A/T]TCTACATTCAGAATAATTATGGACTTATTAAACAGGAATATTTAAACGTAATAGAACAGCAA…	5	18.6	0	5	501.9			NA	12	84057415	1e-07
607	rs29003239	GACCTCATTTGAGAACTCCCCTCTATCTTGTGAGAAAGAGAGATATCTCACTATAAAGAGGAGGAAACTAAAATATTGAGACATCACTGAGAATCAGTTACATGACTGGTAAAGTGGCAGGATTGGGGTTGAGTTTAATTTTAACTGCTAAACATAAATGATAATAAAAATAACAAAAAATAAAATACTGCAATCACCAATACAGATGATATTTATRAACAGTTAATAGATACCATGCATTTTACTTWATAAAGTAGAACCATTTGTGTGGTTCATCATCACCATCAATCAATTGTGCTGATTTTTAAGCATTGCAGAAACTAAGCTCTTGAATATTTTACAGTGAAAAAACATAGTGATCAAATCTATTCTATATAAGAGACCATTTATAGTCTGGTA…	5	18.6	0	5	501.9			NA	12	84125931	2e-43
608	rs29001995	GTTTTGTTTCATAAATAACTCTCCAAATTGGGGCCCCCCTTTTTTTTTTTTTTTTAGGCAAAAAAAGGCTTTTTTTTTCCTCCTTCCACGGGAACCAAAAACACGCGGGCACAAAATTTTTTAGATAGTTTACTTTGAATAAATAGCTTATTTTACATTTGTATTTTTGTAAACCTAAATTGATATCTCCTTGTGTATTTATGGTAACCTA[T/C]GATTTTTATGTAAAAATGACTCTTAACCCTCGTGTTGAAATTTAGATTTACAGTTATTTTTAAGAATTTATTGCTATTGCAATTAAGTGTCACTTKAGAATTGGAAATTGACCATTTTTATGTTAAATCATAAATGGTGGTGAATTCAGCACTTAGCCATAAACAGTTGACATCCAATATTGA…	5	18.6	3.28	5	501.9			NA
609	rs29010308	AGAGGTCATTGCAATCTTTCCATGGGTGTCTGGAGAGGAGCAGAGGCATATAAATCATCTTCTACCTACAACGTCACTGTTTCTTCTCATGCTGACTTCGGAATTGGAAAGGTTGCCCCATCTCCAGGTTAAGCTCGCTCTCAGACATAAGACAGATGAAGCGGGTTATCAGCAACTAGCACAGGGAGGCCAGCTTATAACTTTTCAGTTTACAACAGGATCACTCCAGAATTCCACTATAAATCTGGAC[A/G]CATGTATTTTGCATAACTTGTATTTTTTATATAGCTTCTATTTTTAAGCATATATATGGAGTGGGGAAGTGAGGATTTTAAAAGTACCATTTTGTATTGTGTTGTAGCTCTCTGTACCCCACTGGGAGCAAAAGACAGAACAGA…	5	25.1	0	5	481.6			NA	12	84254017	2e-49
610	rs29012239	AGACTATTCCACCAGCATGAGTTTCATGAGTGCATCAATAAGACAGGAGGTAAATACAAATGGAGTGACTTCTAAAACGTTATGGTCCAATAGAACTATGTTATTCCAGAGGGATAAGATATTTAAATAGTATAATTCTGGATATGCAAGTAATACAGGGCAAAATGTGTTAGCTGTTGAATAGAACTGACATCCTTGATTCCACCACCAATCACCTATCTGATCTCAAGCAATTTATTAAACAGTCAAC[C/T]TCATTTTCTTCATCAGAAAAACAAAGTTAATGTAAACATACCTTGAAGTTTTTTATGGAGAGCTAAAAAAGATATGTAACATTTTCAACAAAATGGCTTTTCATATTGCAGGTATTTGATAATTTTTAATCTCTTCTCCATCTC…	5	25.1	0	5	624.3			NA	12	87777694	1e-22
611	rs29012240	CAAATGGAGTGACTTCTAAAACGTTATGGTCCAATAGAACTATGTTATTCCAGAGGGATAAGATATTTAAATAGTATAATTCTGGATATGCAAGTAATACAGGGCAAAATGTGTTAGCTGTTGAATAGAACTGACATCCTTGATTCCACCACCAATCACCTATCTGATCTCAAGCAATTTATTAAACAGTCAACCTCATTTTCTTCATCAGAAAAACAAAGTTAATGTAAACATACCTTGAAGTTTTTTA[T/G]GGAGAGCTAAAAAAGATATGTAACATTTTCAACAAAATGGCTTTTCATATTGCAGGTATTTGATAATTTTTAATCTCTTCTCCATCTCTCCCTCTTTTTTCGTTTATGGATCAACTGTGTCAAAGAAAATAAAAACACATGGAT…	5	25.1	0	5	624.3			NA	12	87777694	5e-25
612	rs29010787	CTAAAGAACCCCTTCATCACTGCTGTTTGGAATTATGGATTTTCAAACAATTAGAATATAAACAGTAAAACACACTTACTGGATAATGATAAAGAATGTTTTAAACGGTTCAGAAAACCGTTCAGTAGCTTCTTTTGCCTCAAAGTGGTAAGGAGCCTGGCATGTGTGTAGACAACAGAGAATTCCTGTATTATTAACACCTCATTCTCTGACCCACAGATGGGAGGCCAGGTTGACCTAAACCCAAAGA[A/G]AGAAAAAGCTTTCGTGGGTGTCTGGAGGCTTAGAAGAGCTCGGCCTCATAGAGAAAGGCCTGGGAAGGGGCAGAGGTATGCTTGCCCTACGTGCCCCTAGGGCAGACCGCCAAGGAGCCTTCCATTACTGCGCATCCCGAGGAA…	5	25.1	0	5	634.3	5	13091120	0	12	88006644	6e-06
613	AAFC02052305	TTTTCCCCAAGGAAAAGAACTCATCATAAGGATCCTGCCCAAATATATTCCGGAAGCACTGTAAGTGTTTGCCTCATGCTTCTGTATCAGTTTCAGGACC [A/C]TCGTAAATCAACAGTTGGCGGATGGAGGTGCTCAGACCAGAAATCATGGCTTTGAAAACACAGCATCATTCTCCTCGAGCAGCTGCAGCCTTTTATTAAT	5	25.1	3.535	5	644.4	5	12894395	1e-106	12	88127253	1e-23
614	rs29013951	TGGCCCCTTCCCCTCAGAGAATTCAGGCTTGCAAGTGAGACAGTTGCAAGAATCAGTTAGTATGGTACATGCTATCAGTGCTAATGAGAAACACAGGTTTATAAATGGACTATCTAACACAAACAAACATCTTTTTGTTTCCTTAATGTAAGATATTTCCATAATGTTGGGATTTTATATAGTGCCCATGGTTGACTTTAGAAATTAGGGGAAATAAAAACTTTACAGGAAAAATAAAGAGCTCAATGAT[A/G]GAATGATATGACTGATTTTCTAACATTCAAATACAGGGGTGAGTGCCAAAGTTCAGCAAAGAACCAGAACTTTGATGGGACCCATGAGAAGAAAGGAGGGCACCCCACACCACCTGGAGGTGAAACTGACAAGTCAGGCTTCCC…	5	32.1	0	5	804.4	5	17789563	0
615	rs29013950	CTTTTACTGAGATGCACTATGTACCACATTGAGTGCTGGGGCACAAAAATGAAAACATATGGCCCCTTCCCCTCAGAGAATTCAGGCTTGCAAGTGAGACAGTTGCAAGAATCAGTTAGTATGGTACATGCTATCAGTGCTAATGAGAAACACAGGTTTATAAATGGACTATCTAACACAAACAAACATCTTTTTGTTTCCTTAATGTAAGATATTTCCATAATGTTGGGATTTTATATAGTGCCCATGG[T/C]TGACTTTAGAAATTAGGGGAAATAAAAACTTTACAGGAAAAATAAAGAGCTCAATGATAGAATGATATGACTGATTTTCTAACATTCAAATACAGGGGTGAGTGCCAAAGTTCAGCAAAGAACCAGAACTTTGATGGGACCCAT…	5	32.1	1.615	5	804.4	5	17789622	0
616	AAFC02137240	TAAGATTTATGAATGAGTGCAAGACTGAGTGAGCTGTTAATGACAACCACACACACAGACTGTGGGCAGGAGCTGTGGGGTGTGATACCAACAGGCGATT [G/T]TCCTCTTGGTTCTGCCATCCTACCTGGGGGTCCCTTTCCACTTTCCCCAGTGCCCCTCCCCCCCAGCCCCTCACGTTATAAGCATCCATGATGAGCTGCA	5	35.3	0.555	5	1055.9	5	19219125	2e-83	12	51875448	2e-06
617	AAFC02012009	ACACTGCCGGTCGCAGCCGGGCGGAGGCTGAGTCCTGGTACCGCAGCAAGGTGAGTGGTCCAGCACTCCCTTCCCAGAACAGGGATGCTAAAATCTGAAA [A/G]CATTAGCAGAGTGGGGAGGGATGCTGAAAAAGCATTGACCTTTGTCTGGGTGGGCAAGGGAAGGGCGGGCAGCTCTCGGGATGGGGTGCAGATGTGCAAG	5	36.4	0	5	1069.6			NA	12	51043335	2e-12
618	AAFC02012009	CGGTCATCGTCAAGATGGACAACAGCCGGGACCTGAACATGGACAGCATTGTGGCTGAGATCCAGGCTCAGTATGACGACACTGCCGGTCGCAGCCGGGC [C/G]GAGGCTGAGTCCTGGTACCGCAGCAAGGTGAGTGGTCCAGCACTCCCTTCCCAGAACAGGGATGCTAAAATCTGAAAACATTAGCAGAGTGGGGAGGGAT	5	36.4	0.455	5	1069.6			NA	12	51043289	8e-37
619	BV105572	TCCAGCTACCCTGTTGTGCAGAGGGTGATAGCAGAGGCGGGAAGCCAAGTGCAGGGAGGTGAGACGCTAAGAGGCCCTTGTCCTC[G/A]AAGCCCCACTGCTTGGTTCCAGTCCCTGCAGGTTTGCTTGCTTTCAAGTATATCTGTATTTACTCGATTCTCAYGTGATKGCAGCAGAAAATTSATTAATGGCAACGGYACTTAACAGCACTGTCWCCCTTAGGGTTTTTCTGGGAGAAGCTGGTCCTCAAGGGACATTTCTCAGCCCCAAGATTAGGAGGCCTACCCTGACGTTCAGAGGCTTRGAAAATAACTAGGCAAAGGTTCCAAACAGGAGACCCACAGGCCTAACACCCATCCGTGGATACTTTTCATTTAGCTAGGTGAGTGTCTTTGTTT…	5	37.3	1.26			5	18787234	3e-95
620	rs29010361	TCTCTGCCCCTCCCCCAAGACACACACACCCCCTCAGTCTCCCTCTCACCCTCCAGTCATCCCTCAGCCTTCTCACCCTCATTCTCACCTGATCTGGCCTTTCCTCTGAGTTATCTGAGCCCCCATACTCACTCAGTACCTCTAATTAAGCTCTACTTCTTCTCTAACTCCCCCTGATTTATAATCTCCCCAATTAACTAATTTATCCCCCACTTCTCCCCATACACTCTTACACCCCAGGTCCCCTCTA[G/A]TTTTTCCCCTGACTCTAAACTCGCTTCTCATCACTGAGCTGACCACAGTTTACCATTGGTTACTCCCTGAACCCCTAATCGCTCCCTCAGCCTCCAGTTCCTTCTAGCCATCCTTGACACCATGGATCCTCCCCGCCCTCCCCT…	5	39.8	0	5	1090.6	5	23054952	0	12	48752859	2e-09
621	rs29004002	AAAAAAAATTACTTTAGACTCAGGGTTACTGAGTCTACTCAGTAACTCAGAATTACTCATCAAAGGAGGAGAAGATGGCAACAGAGAAGTACCTGAGGATAAGTCACGGAGGGGAACTTATGGTGTGGGGGATGTTAAGGGCCAGGTGACA[G/A]CTTAAGGAGTCCCCTCACATCAGACACTGTGGGCGCCCTGCTTCCTCAGCACTCTTCTCAGAAGCCTGAGTGTCTGTGTGCACACACGTGTTTCCCTCACAGGAACGATTCCAGGTGAAGAATCCTCCCCACACGTACATCCAGAAACTCCAGAGCTTCTTGGACCCCAGCGTAACTCGGAAGGTGAGGTGCGAAGCAGGGTAGCCCCATCTTGCTGTCCTTTGCAGTCCTGTGGGGTTTAGG…	5	39.8	0	5	1188	5	21729644	1e-109
622	rs29001818	GCCAGGGTAACTTGTACCTTGACGCTCTCGAGTTCCTTCTCCCGCTGCAGCAGTTGCTTCTCTAGCTCCGCCACACGCATCATGTTTTCATTCTCTAGGTCCAGAAGCTTCTCTGTGAGCTGCAGGATGAGAAGGGCAGGTCTGGGGGCCAGTCCTAAAGCCTGGCCACTCAGCGGA[G/A]CCTAAGTCCGAGTGACCAACCTGGGCCCGACCCCTCCACCCAGGGCTCCAAAGGCAGCTTGGCCCAGTGGCTTCCCTACGGACTCCTGTGGGCCTGGGGTCTGAGGCTGCGGGAAACAGTACCAGGCAAATGGCTACACCCAATTCTCTGGAGCCCAAGGCCACCTCACATCCAGGCCAGAGGTCACCAGTGGTGTGTTCACTCCACTGCGGACGGC…	5	39.8	0	5	1188	5	21741543	1e-106	12	48333336	4e-17
623	rs29003692	TCTGGCTTTAGTGTAAGGAGGGGAGCCAAAGAGACAGAGCAGAGAGGTGAGCAGAAGTCTTGCAGGCTGGGCCTCCTAAGCCACATCTGGGAGTTAAAACTTCTTAGCTGCAGAGGGAAGATACTGAAGAGTTCTTAAACAAGAATGGACTGTGCCTCTAGGACTTTTCCTGGTGCTGAGTAACATCAGTACTGGAGTTACTGGAGGTGAGGCAGTGAGTCCTCTGCCTCTGGCTGTGTGCTGCTCAAGACCCTGCCCTCCCTCCTTGCAGGAACTGGATAATGAAGGGATGACAGATACTGTGGGCAAAGGCAAGACCCAAGGTGGTTCCTCCCTCCTACACAGGTTTGACCTCCAGACACTGCCCGTTGACTTCGTGGAGTGCCTGATGCGCTTCCT…	5	39.8	0	5	1188	5	21745094	1e-101
624	rs29001830	TACACGGTGACAGGCAATTCAGAAAACTCAGGCTCCTGTGCTCAACCCTGCGAGGAGACTCAAGGGCACAGCTGCCTAGAGGCCAGTCCTGAGGGCAATCCTAAGACCAGTTGCTGTTCCTGCCCCAAGACCTTCGCCCTTACTTGGCTAAAGCGGCCACCCACTAGACACCTCCTCTTCCCCAAACCAYGCCCTGCGCATTTCCTGGTGTATCAGGGCTGTGGCTATAGCTTAAGTGGCACCAGTGTCTGTGGGGTAGAARATGGATGTTAAGCATTATTCTGATAACGTCAAATGAAGTGCCCGAGGAGGAAGTGTGTGTGTTGTGCGTGTGCACAGGTGTATCTGGAACTTGGACTGCTAGAACTAGAAGGGACCCTGGTGTTCTTCTGTTCCAAC…	5	39.8	0	5	1188	5	21815847	1e-109
625	E522K15-33401-2	ACGTTCATGCAGCTCACACATTATAGCAATGAATGCATGGGTCAATCAGAATAGTTGCCACATTGTCAATCATAACTAAATTTCTTTAATTTAGAGACTCATTTTATGCTTTCATCCTTATAAAAGCAGAATACCAAAACTTGTCAAAATTGGTCACGCATACATTGCTAAAGCTTTATTGTAAGTCACTACCTGTGGTTTCCCAGGCCAGCCTCTCTGCCAGAGGCACCCAAAAACATTGCATAGTTCTACCAAGAAAGAAAAACTTAAGTGAACACATTGCTTTGAGTCGGTATTCATGAGGTCTGCTTTGGTTTGAGGAAGGAAGGGCAGCAGGGGCAGGCAGAGGGAGACAGGAGTCAGATAGTCTGATCAAAGAACACCTATGTCTTCTCACAT…	5	39.8	0.76			5	21642579	5e-81
626	E522K15-33417	TTAGCCCAAAAGAGGGGGAACCCCGTCCTCCAAGGGCAGCACCCCCACTTTCAACAGAATCAAGTGAGGAAGAGGGCTCAGAGCCTGACTCCGAGGGGTTCCGTCGCCTCCGCTTGGGGGGCCGGAGAGAGGGTGGGGGCAGCTCCTCATCTCCTGACTCAGAGCCCTGGGTAGATGAGCAGATACAAGTCAGCACAGAGGGGCGCTGGGCTCCAGAAGCCCTCGAGTCTGGGAAC[T/C]GGGGACAGGAAAATCCAAGACCAAAGGAATCTCCCAGTCTTCCTCCAGGGGAGGTGATATATGGGGAAAGCAAGAGAAGTGGTTCTTATTTCCCCCAGGTAGTCCAGCCTCACCCCACATCCTTCCTACCCGCCAACTCACTGAAGGTGAGTGGGAAC…	5	39.8	0			5	21751541	1e-106	12	48323214	2e-13
627	rs29018890	TGTCCCTAAAGAACTTCCTTAAGAGACACCACTCCTTTTTGGCTGTAGCTGACCCTAGAGTGACCCAGGGATATAGTTCAGAGGGTCTCCAGAGCCCCTGTTGCCATTTGGGTTCTTCCCTGGAGGGCCAGCCCAAAATGGGGGTGGGGAGAGGTGTGGTTTGATTCTCAGGCTGGGAACCAGGAAGTCCTGAAGTCCTACAGAAGAGCTGTTCACTCAAGGGCCTGCTTCAGCCTTTCACCTCTCCAAG[A/C]CTCCATTTCCCCTTTGGCTGGCATAATGGAGCTAAAGCTTTTGGTCTGGGATGGAGGCAGAGGGGAGAGTGGGTTGAGATGAATCTCTGCCTTCTTTCTTGCTGTCCTGGGCCTCTTTAGCCTGGAATCAAATGGACCCACCAT…	5	41.3	0	5	1207.3	5	22401157	0	12	47738196	1e-53
628	AAFC02025544	TCTTGCCCCTTCTGCAACCTCTGCCTTTCTAGAATCGAGGCATCTACATGTTTCGAATAAACAATGAACATGTCATTGATGCTACGTTGACCGGAGGCCC [C/T]GCCAGGTGAGAAGAGGGATGAGCAAGAAGGGATTTAGGAGTCCCTCAGGGTGGTACTCTGGGGGTAGGCCAACAAGGAACCAGCATCATCCAACCCAGTA	5	41.3	0	5	1207.3	5	22435475	1e-106	12	47702273	1e-44
629	rs29002134	TTCTCTTGAGGGGGGGTTTCCTCCGTAGCAAGCCTGGCTCGAAGGTTACGTCGGCCGAGGACCGGTTTGGTCTATGTGTGATAAAGCTTTGAGGAAGCGTTGTTTCCCAAAAATTTCTCACAGTCTAAAATTAAAAATGCAATTGAATGTTTTAACATTGGCATTTAAAAGTCTGGCTATTGCTCATCTATGGTGTCTATATATTTTGTTTTCACTTAGGTCCTTTCTTGGTATGTACATCTCAGTATGTTCCACAGATATTTATTATTGGACTGTCTTTATAAGTTTAAAAAGATAAGATATAACTTCCTACATTTATTATAGATGAAGAAGTTAAAGTACAGAAAAGTCTAAATGGCTTTAGAGGCATTTGTTATTTCAGCAAAATAGTTGTATTCT…	5	41.3	0	11	4001.1			NA	12	44414978	2e-12
630	E228D18-38734	GGGGGGAGGGCGTGGGCCCATCTCCCCGATTAAGCGGGAGCTTCAGGTGGCCGGGGCCGCGCGCCAGGAGCTCGCCAGTCTCACAGAAACCGGTCGCGCCCTTTTTGAGCGCTCCCCCCTCGTTTCCTCCTAAAACGATGCATTTCTAATTTTCCAGAATAATTTTTATTAACACTTGGGTAGTAGCTAAGCAAAGAAAAACTAATTTTTTGTATTAATATTTTTTCAAAATGTACATCCCCTCTACTGTTTAGTTCTCAACAGAGCAATTCTTTCTTCCTTTCTCAGAAAAATTATTATTAAATCATTAATTCCAACATGCATTACTGCAAAAATCAGATACTTTACTTTCCAATAGCCTGAGTTTGCCAAGAAAAACAGATATTAATCACATCACTT…	5	41.3	0	11	4001.1			NA
631	AAFC02013352	GAGAAGGTGAGTTCTTTGCTTGCAGAAATAAGAGGGCAAGAAGGCATCTTGAGTTTCCATCAGAAGACTGTAGGGTTCTCAATTGAGTTAACTGTGGGGG [A/G]AAAAAGTCATTTTGGGCTATGAACTGACCCTGTGGCACTGAAAGGGATCTTGAGTTCCTAAATTCATGCTTCAGTTACCGAGCGGCACAAAGTGACAAGG	5	41.3	2.22	5	1100.4	5	24861743	1e-106
632	rs29016423	TCACATAATTAATATCCATTTCAGAAATAAAATTGCAGAACCTCGTTTTCTAAAGACTATCCACAAAATCTTGCATCATTAGATAATTAGTTTATTATTTTAAACTTGGTTTTATAAGAATGCATCAACAGGGTGAGAAAATGAAAATTATGTAATTATTCTATGCTTTGATTTATGTCATCATTGTACAATGCAAATGCAAGTTAAATGTTGAAGTGTTATCTTCACTCTCTTATTACTGTATGTTCTC[A/G]CTGTTAATATAATAAGACCTCCTGCCCTGCTCACATTTTGTGCTCATCCTCATCTCCCTGGCTTCACTATGATAGTTCCTTCTTGATTAAGTTGAACAAATAGAAGAAGAGAATTTATATTCAGAATCCTGGGAAGTTTCACAA…	5	45.7	0	11	4123.9			NA
633	rs29016422	CAATGGTGTCATAACAAGTTGAAAAGAATTTTTACGACTGAAGTGTCTGAATCATGAAAAAACCTTACTTAACTTGCATGTTTGCAGATTCGGTACTGGGCTTCCCATGACAAAGAAGCAGCTGCACACAGAGTTCAAGTTGCTAGCCAAGAATACTCGGCCAGGCTGGAGAACCTTCTGCCTGACACCCAGTATTTTGTGGAAGTCAGGGCGTGCAATAGTGCAGGGTGTGGACCTCCCAGTGATATGA[T/C]TGAGACCTTCACCAAGAAAGCACGTGAGTCTCAATATGTGTGTTATATACTTGCCAAAATTCCCGATGGAATGATACAGGTACAGGTGAGAGAAATTTACTACTAGCAATCAGCACATTTGGGTTTCAACTTTAGCCTTTAAAA…	5	45.7	1.265	11	4123.9			NA	12	39705209	8e-67
634	rs29012217	TACATTTAACTCAAAGCCACCATCAAAATGAGAGATATAGTCTTATTTCTGCATTCTTCCCCTATTCAGTTCTCAAGCTGGAATGTTACAAACAGTTGACTGACCCTAGAGAATGATTCTGAATTTCTATAAGTAATGAAGATTGAATTCCCTAGGATCAGACTCTGAGATAGATATTAACAAACATATTAGGGAAGCTCTTGGAATCCAAAATTGTGGAAGAGAAGGAAGGAATCAAGGCTGGATAGAG[A/G]GAGAAATCAAGACATTATGTGTCTTCAGTGAAAGCCTTGGTCAACCTTTCAGGGCATTCTTAAGATCCAAATTGTGATAGGAGGGCCAAAGCTTTCTACCATCCCTCAGTAATTGGACGCTCCACTTTTTTTCCAAAAAGGGGC…	5	48.2	0	11	4141.7	5	26614697	0	12	39255082	6e-06
635	rs29012216	GTGTTGATTGGATCTGAGATCTTTATGTTTATCTGTTCCATTCCTTCCTTTGGAATGCCATTTCAATAAGTTAACAAATGCTATATTATTTATAGAAAAATACAAGATTTTTTCAGTCATTTTCTTTTTCTCTGACTCCTATAGGAAGACAGAGTCTATGATTCAACAAAATGTTGCTATACATGTAAGTAAAATTAAATTCCACATATGAGAGAAATGTAAATTGTTAACAAAGATTTAGTGTTTCTTT[A/G]AAACAAAATGACAGATCATTAACACAAAGTCTCCTGTGTTTTTAACACAACCAGTAATCTAACTCATATGCATACTGATGATTAATATAATGCATTATATTTTCTTACTTATGTTGGTTGCAACACTCTTCCAAGTAAAAACCA…	5	48.2	0.255	11	4141.7	5	26610050	0	12	39249070	3e-26
636	E154A23-34328-2	CGTTTTGTTTCACAGGTAACACTGTATCATTTATTAAAGCTGTTTCAGTCAGACACCAATGCAATGCTGGGGAAAAAAACAGTGGTTTCAGAGTTTTATGATGAAATGGTAAGATTTTATAATGAGAGTTTTTAAAGCATTTTCAATTTGTAGATKTTGAAGTTACAGGGCTTTTTTTTTCCATTCTGTCCCATTAGATATTTCAAGACCCAACAGCAATGATGCAACAATTATTGACAACATCTCGTCAGCTTACCTTAGGAGCCTATAAGCATGAAACAGAATGTAAGTGCCATGAGTTTATAATTAATC[T/C]TGAGTGATAATACTTTGGAAGGAATGATGCTAAAGCTGAAACTCCAGTACTTTGGCCACCTCATGYGAAGAGTTGACTCATT…	5	48.7	0.1					NA	12	68051034	2e-35
637	E154A23-34296-1	TTTTGGTTTTTATAGGCAGGAGCTGTTTAAGGTGCAGGAGATGTTTAATTTGAGGAGTCAACAATCATTGGTTGTGGTCAGCAATATTTTTTCATGGTATATATAGTTAGAGAGTTTGTCAAGTTAGCAAATAAAAATAAAATACAATGTTATTTCCAGACCACACAACCTCCAGCCAGTGTGTGTTCATTATGTCTGCCAGGTCTCTACTCAGGTTACCATCGGCATTGACTTTGATGTCCCGGTTTTATTTCA	5	X	X					NA	12	68031142	6e-07
638	E154A23-34324-1	GGGATAGGGGGGGGGGGGGGGGAAAGAAAGGGGGGGGGGGGGGGGCGGGAATTTGGGAGGGGGGCGGGAAGATGGTGAAAATGTAGGGAGGGGGTAATAATAGGGGGGACGAAATGGGGGGAGTAAAAAGATGGAGGGTAAATGATGGGGGTTTTGGGGGGGTGAATGGGGGAGGGCGGGGGATAGAAAGGGGGGGGAGGATTGGGAATAATGGATAAGGGGGGGGCGAAAAAGGGGGGGGGGGGGTGAAGGGGC	5	X	X					NA
639	E261H16-33697	TGGCTTAGAATACTGTAAGATGATGGCCCTTCAATCAGATAGATGCTCATTAGGTATATTGTACCCTGTACAAGATAGGGCCAGATCCATGACAGTGATAAACATGTCCAACAGAGCAATGGACACTTCTTTGGAATCGATGCATATCTACCCAACTCATGAAGAGATTCTGCTCCATCACCAAACAGCCATCACATCAGTCCTCTGAGTCTCTGTTTCCTCATCTATAAAATACCTCTCTTGGAAAATCCTCCAAGATTGGTAAGGGTCACAAATGGGCCATGCAAACCACCTAGCAGAGTAAATTCTATATAGTATGGGTCACAGTCTAATGATAAGAATTTGTTCTTTTACAAGACAGTTCATTCTATTCTATTATCAAGAAGTTTTATTCAGGAG…	5	48.9	0			5	27273137	3e-79
640	E261H16-33705-2	CTGTTCCTGTGTTGAATGAAGGGTCGAGCAAGAAGGAGCCACGGAGAAGGCTGCGTTCTGTCCATGGGGGAGGACATCACTGATTGATGAATGAGAGGATGGACAAACATCCCCTCCATGTACACAATGACCCAGTTTTATTTGACACTGATTCTTTTTTAAAAAGGGAATGGAGATACAGAAATTCTGTAAAAACTTTATTCAGCTTTGTCTGTTACTGACATTTAAAACTCAGTGCTTTAAATTGACTTTATCAGCAATCTTTGTTAATAATCTTCATGCTAATRTTGCAATATTTTGCAAATACATAATTTTAAACTTCTGCAATCCTAAACTAATATGAAAAAATAGGAGGCTGATATTTTCAAAGTAAGGTGTTTGTTCCGCTAGAAAGTGTAA…	5	48.9	0					NA
641	E261H16-33709	GCTATTAACACTGTTTTTAAAAAATTCTCCAGGAATTTCTTCTGTGTGAAATTCATCTTAACATGAACTCAGACCAAGGTTTTTGTTTTATGGGATAAAATATCCAATATGTACTTAAAGCTGGTGTTTCTAAATCCAGGTCTCCTGCAGCAGCAATTTCTT[T/C]CAGCCCCTATTTTTATAATTTTTAAAAACACTAATAAAGTATAAAAGAGAAAAGCAAGGGGAGGACCATGATAAAACATGGCCCCAAAAACCCAACAAGGATTCATTAGGAACAGTTGGGAATTTAATTGGAAGAGAATAGGCTTTAGCTGTTGAAAGCACACCAAGCCATGCCATTTGAGAACAGGTGGGAAATTTGAAGCTGTTTATTAGAGAAGAGCTTAGTGGGGAGG…	5	48.9	0.255			5	27337246	1e-109
642	E261H16-33719-3	TGACTCCTTTGAATGACCTGGTTATCTTTGAGGTTTTCAAAGAGTTTGAAGTAGAAGGAGACAATTTGGCTCTGAATAATTTTTTTGTCACTTTCCTTGGGAGAAAAGAGCACAAAGAGAGGTTGATGTGAATTTATCCATCAGAAAAAAAGCAACAGGAAAATCAGCCAAATGGAAATGTTCAGCTTACATCTTTCCAATTCTTCAAAATTTCTGAGAAGAGAGGCCCACCCTTAGCTACATCTGGGCTACTTGCATTCTGGAAAATAAAACAACACAATAAAAAATTGGCTTAAAATTAGTCCATAAATTGCTGTAAAAATGTACCTCAAGTTTTATTGAACTTGGATRCTGGCACTATTTACTGATTTTCTTTTCAACACTGTTTAGTTTTAACAA…	5	49.5	0.605			5	27392832	2e-46
643	E261H16-33727-2	CATTTAGTTTGGTTGCCTCTGTGAGAAGTGTTGAGTCTTTTCTGTGGCGTGGATTTTGTTCTAAGTACGCCGTCTCCAGTCTCCTGTGGTTGTATTGGTAGGTGGTACAAAGTAGGGGGTAGTGAAGGTTATTACAGTCCTTGGGTCGCCAGAAGGTAATGAGCTTTCTATCCTTGGGCATCAGGGTCATGAAACTTAAACTCTGGGCTGTTGGTAGCAGATTTTCAGTTTTAAAATACCAGGACATCTTTTT[T/C]CTTGTGGTCCATGAAAGTACACAGTAATCCAAATTCCAGCCTACAGTGCAGAGAATTTTTATAAGGGTAAGCTAGTCAGTAGGGTAAAACATACAAATTTATGTTCCCTTTGGTTATGGGGGGTGTTAAACTTTTAGAAGG…	5	50.6	0			5	27318644	1e-106
644	E261H16-33737	ACATTCATAGGATAATTTGCCTAATTGCTAGTTCTCAAAGTTGAAACTGGAAAAAAAGTACATTAGTTTCAAGATTTCATCATCTACTTTAATTAATATTTTGAGAGTCTAAATAATAATTGGTAATTAGAGAGCTCTGTTTCTTTACATTAATTGTATGTGATTAATTTTTAAGTTTGGTAAGTCTTGTTAAATAGAATATTTGTATCTCTAATTCTTGTAGAAAGTTTGAAAAGTAATTTGTATCATCAGCTGCAACTAGCTTATCAAGTTGTGAAGCATTTCCAATTATTTATGTTTGCAATTTTGAATATTTTAAAAATAATAATTGGCTGAACTGATAAAAACTGAAGCAGGAAGTAAGACTAATCCTGGTTTATTCTTTCATTGACTATAAAG…	5	50.6	0			5	27325300	1e-109
645	rs29010249	CTTTATGACACAGGAAACATGAAGGAATTTTTTAAACCAGTTCTAGAAAATACAGACCATAATGGAGATTATAGATGTATTGCTGAACTTTGATTCATGAAAGAATACCTTAAAGAAAGTGAAAAAAGAAGCCCTATGGTGATTGAAAATATGTACAATATATATACTTGGCAAAGTCTTAGTATTTAGAGTTGTGCTACCTAATAGGGTAGCCACAAGCCATTGTGGCTTTGGCACTTGAAATGTGTCT[C/T]GTCTTAACTGAGATGTGCTATAAATGTAAAATGCAAACCAAATTTCAAAGACTTAGTCAAAAAAAAAGAAGTATAATATCTTCTTAAAAATTTTATATTGAATACACGTTGAAGTGAAAATATTTTCAGTTCAGTTCAGTCATT…	5	50.6	0	5	1326.5			NA
646	rs29010250	GCATCAATTCTTCAGTGCTCAGCCTTCTTCACAGTCCAACTCTCACATCCATACATGTGAGAGTATGTATGGATACTCTTAGAGGAAAAACCATAGCCTTGACTAGACTACCTTCCTTTAAAATCAGGCAATAAAATTATTTTTATAAAAATAACAGTAATCATTCTTGCTACAATAAAATGCATGTATTTGGCAGGCTGCAGTCCAAAGACAAAAAAGAATATTTTTTTTTCTTCTAGAAAATGCTATA[C/A]ATTGCAATATTTCCTTGTGAATATGATAGGCTTTCTAAAGGAGAAGGAAGTAACATCATCTGGAGTCCTAGGGCATTATTTTTTCCTTCAGCTCATTTTATTTATTTATCCCAGTCACAATCTTTTTGTTAATCTGTTAGTAAA…	5	50.6	0	5	1326.5			NA	12	38467560	6e-09
647	rs29022394	TCAGGACACAGTCACATGTTGCCATTCTGATCAATAGAAAAACAACAAAGCTCAGTAATCAATAATCTCTATGCTTTCCTAACACATAGTTTCAAATACAGTACCTTCTGCAAAGCAAAGAGTTTCCCAATATTGTGAAGGCACTTTCCTTATTCCAGAAAAGAACTGTTGAGTAACAGGAGAGTAAAAAAATCTCATCAAATAGGATCTACTCTTAATTGCTTATGGTAAAACTATGCCATGATGCCTA[T/C]TGAGCATAAATCAGGGTTTATAATTGTATATTTTCATGATAATTAAAGTATGACATTAATTGATAAACGCAAGGTAAAGACATGATTTCCTTTATCACATGCCAAGTGCACTGCTTTAATCATTATTTATCCAACACCTAAAAT…	5	50.6	3.335	5	1445.5			NA	12	65597588	6e-43
648	rs29003235	CCTTTGGGCAAAAGAATAAAGCTACAGGTCACTTATCTCAATGAAGGAAATCTATTATTGCTGGGAAAATAAGGCATCCTTCCTGTCAGCTCTGAGAAGCTAAAGGAGATTTAGTCCTAGACCTGTGTTTTCTCTCCTGGGGCCC[T/C]TTTTAAGATTCATGTCCCTCATCTTCTGCAAACTGTCAGCTGGAACAGGGCATGGCTGATTCCTGACCACAGGATTTCCCCTGTTCTCGCCCTCTCCAGATTTCACAGCAAATTGGGCAACAAATTTAAGTGTTAAATAAAATAACTCTAACCACAAGCCTTAGGTAATTCACAATCAATTCCTCCAGTGTATATAAGGATGTGTGTGTGGGTGTGGGTGTGCACGCATACACGTGTTAGATGAAAGTA…	5	57.3	0.705	5	1482	5	30805953	1e-106	12	64305193	2e-13
649	rs29003264	CCTTTGGGCAAAAGAATAAAGCTACAGGTCACTTATCTCAATGAAGGAAATCTATTATTGCTGGGAAAATAAGGCATCCTTCCTGTCAGCTCTGAGAAGCTAAAGGAGATTTAGTCCTAGACCTGTGTTTTCTCTCCTGGGGCCCYTTTTAAGATTCATGTCCCTCATCTTCTGCAAACTGTCAGCTGGAACAGGGCATGGCTGATTCCTGACCACAGGATTTCCCCTGTTCTCGCCCTCTCCAGATTTCACAGCAAATTGGGCAACAAATTTAAGTGTTAAATAAAATAACTCTAACCACAAGCCTTAGGTAATTCACAATCAATTCCTCCAGTGTATATAAGGATGTGTGTGTGGGTGTGGGTGTGCACGCATACACGTGTTAGATGAAAGTAACAG…	5	58.6	0	5	1482	5	30806252	1e-109
650	rs29003266	GGTTTTGGGAATGCAGAAGTTTATGTGATGGATATCGTGACCACACATGAGGTGTTGTGGAGATACATATGTATCTTAAAATATACATAGCCACAAGAATATACATATCTGTATATACGTATAATGGAAAGCTTTAAACTATCAAAGCCTTCAGGCAAATATTTTACAGCTATCTAATAGTGGGTATTTATAACTTAACCTCTTGACTTCAGAAGTTGAGATTTGGCACTACAAACACCAAGTAAATACCAGCCATGATTAGTGTAGGAAATTCATGCCATTGGCACCAGATAATGAAGGTGGCCTTACTTTAAACATTTGTTCAAACGTGTAAAAGGAGTACTAACATTTTTAAAGCACCAAGACTGATTTTGAGATGCCTGTCTCTGGGATTCTGAT…	5	58.6	0	5	1482			NA	12	64274654	4e-51
651	rs29002568	TCCTAGGCCACCCTCCTGCTCCCTAGTTGATCGCTTTCTGTTCAGTCCCTCTCTTTATTGAGAGAATGTATTTTATTTTTGTCAAGCAGAACAGCATTCTCCTCCTTTTCCAACCAATTTCAGCTGCGTTAATCACTGACACAAAATGAACTAAGACCAGCATGGGATACTCAGCCAACACCAGTCTCAGGGTGGCATTCATTCTGAGGCAGAAACACTGAGCATTAAAGTGAAACGTGAAGTTGTTAAAAGGGGAGTGTGTACCATATACCCTTGGGAACGTGTGCTGTACTTGTTAAGGAAGTCTAGGGCTC[T/C]GAAATCCTGGTTCACAAAGCACTAACATTTTTTCTTTTTGCAACAAGAAATCAAATAATGCAGAAGAAACTGAAGCAAAC…	5	58.6	0	5	1482			NA	12	64267980	7e-25
652	rs29003583	TTTGGGCCCAAGTTGTTTTTCACAGCCATCATCCCTTTGATGGTAAAGGATATTCATTCTGGTTCATTGTTGGCTGGGCTAAATATTTTCATCATCACCTCTGGCGTTTCGCCAGCACAATTTAGACTTTTGAGGTGAATATACTGTACCAGTTGAATACCCATGAGCATTTCATTGAGGATTTGAGGCAGGCACTATCAACTTTTCTATAGAAAAGCCACTCACCCAGTGTYTCCATCAAGTTAAAAAACCCTGTACTGTTTTCTGGACAGTAACTCTTCTCTAGGAAAACTGCCACCTCCAGGGTTTAATATCCAGACCAACTCTCAGGATTATAGATAGGAAGTTAGAAA[G/A]CACACAGGTCAATGCTCCAAAATTTTAGCCACATTTTCCCT…	5	58.6	0	5	1482			NA	12	64217566	8e-15
653	rs29016523	CAGTTTCAAACGCTGGAATTATCAAATAAGGCATACTTCTGGTGACATATTTAAGATCACTTAAAAATCAAAATGAAGTAAGGTTCATGAAAGTTCAGGCATCCAAAATGGAGCCAGGTGGCCACCTGTGGATATGGTTTCAGACATGTTCCAGTATCACTGAGAACTTGACTTTTTTAAACTGAATCAAACTTGAGGACACTATCAGCCATTTTCAAAACAGAATTTGCTAGTAGCTGCTAGCTGCAAC[C/T]TTGTAGTTCCAAAGCCCTCCTCCACCCACAATCTTCCCAACTATGTAAACTTTCCAAAACCTAACCAATAGTTTTCTTTTTTTTCCAGCAACAGAGAAATCAATGGTTTAATGTATGGGGGAGCTTACACATCTGAAGCAAGGT…	5	58.6	0	5	1704.8	5	31483765	0
654	rs29018584	AGAGACCATAAATCCAATTTCTTTGTGGCTTGCTGATGTTCTTTACAATTGGGACAATACCTAAATATATACAGAAAGATTTAAAGCTTAGTAGAGATAATGTCAGAGGTAATACCAGGTAATGCCTAATATGTAAAAGACTGACAGGAACTTGTTATTTTTCATCAATACATGTTTCAAATAGATTTAAGTAGTGAAAATGAGTATGTAAATAAGTATTCAAAGAAATAACGAGGGCTAGATTATTTAC[A/C]TTTTAGTAAGCTAAAAAAACATGGATGTAGCAAAACTGTGCTGAAATAAAGGTATTAGAAAAATCTTGAGACTTTCTGGACTCAAATTAGTAACAACACAAAAGATATTGTGATTTTCCTAAAAAAGCTTCTGTTGGAATACCT…	5	58.6	0	5	1704.8			NA	12	61073156	1e-22
655	AF440372	TATCTGTGCACTCATCATGTTCATAKAAGGATTATTTATAATAGACAAAATTGTAGAAGAAACCCAAAATGTCCATTGACGTTTGGAATAAAAAATGCATGATTGGATTCACAGGTGAATGAATAAATGAAAAGTAGTTTATACATATGATGGAGTATTATTAGCCTTAAAAAAAATCTGACACGTGTGACAACATGGATGAATCTTGAGGACATTATATTAAGTGAA[G/A]TAAGCCAATCGTAAAAGAAAAATGCTATATGGTTTCACTTATATGAGGTATCCAGAACAGTCAAACTCATAGAAACAGAAAGTATAATGGCAGTTGCCAGGGGCTGGTGGGGAGGTAAAGTGAGGAGTTAATGGGACTAAAATTTCAGTTTTTCAAGATAAAAAAG…	5	58.6	0	5	1674.3	5	32191932	2e-92
656	AAFC02100473	AAGCTTATTAAAATGAACATGAGATAGTGAAGAGTTTTTTTTTTATGATATGATGTATAAAAATGTAATTCCCAATTTTTCTTTCCATTTTGGAGGCATG [A/G]TTGTGAACTTAAAGTTTATAATTCTGTAAATACATACTTATTTTCAATATACCTTTTAGGCAGTATATATGATTTGTTAAAAGCACCAAGAACTCCTAAA	5	58.6	0.96	5	1711.7	5	32237079	4e-91
657	rs29018610	TTCAGTGATTAAGACGTGTTTTAAAGGGACATGCCACATTGACAACAGCAGTGAAGCTGATGTGGAAGCTGCCACAGACCCGTTCCTTTGTCCCTTTTTGGGACCCTCAGGCCCTGTGTATTTGAAGGGGAGCGTGTATGGCTCAGATCCTTTTGAAGCCTATCATACAGGTATGTAGTTTTCATTTCTTGAGTTCTGTTTCCTGGAGAGACCTCTAGAAGCATTAACTCTGTCTCCCGATATTGTCCCC[G/A]TTTTTAAAAGGTTGTGGTCCTGACCTGAGATCAGCTTTAATGGACCACTATGAGCCCAGTTACATAAAGAAGAAGGAATGCTACCCATGTCCTCATCCTTCAGAGGAATCCTGCGAGCAGAGCGTCAGTGATACAGGATGGCCT…	5	60.5	0.96	5	1622.4	30	134660	0	12	57554632	1e-47
658	AAFC02105396	TTGTTTTTCTAAAAACAGATGCAAGTCCAGCATGAGGATCAGTAGGAACTTTTGAAGATTTATTTAAGGTGGTGAAAAAATGATCTTCAACCATCTTTAA [A/C]TTAGTAAGCGAAAAAATGATAATTTAATTAAGAATTGCATTGTTGTATTTGTAATATAGATTTCAATGGAATATACCTGATATTTGTTGATGGTGTTCTT	5	62.4	0	5	1581.2	5	33031459	1e-109	12	55421621	3e-24
659	AAFC02105396	TCTTCAGTAAATGATTGATTCCTTTGCTAACATTGATATCCAGTCGTGGAAAACAATACTGGAGCATGATCTCCCACTCAAGCCAGAGTCCACATTTGTC [A/G]TTTTTGTTGTTTTTCTAAAAACAGATGCAAGTCCAGCATGAGGATCAGTAGGAACTTTTGAAGATTTATTTAAGGTGGTGAAAAAATGATCTTCAACCAT	5	62.4	0	5	1581.2	5	33031566	1e-106	12	55421513	1e-54
660	NW_931537	GAGTCATCTGCTTGTGTCCTGAATTGACCAGACCTTCCCAGGAGAAAGTGGGTTGAGAAGATGTCCCTATGGTCGGCCTATCTTCAAAGATGTGTCCTTT [C/T]GAAAGGGGACTAGGGCATGCTCCATGCTTCGCACTAGGGGAAAAAATGCTGTGTTTCCACAGAGCAAAGAAGGGAAGAGTCCTCTGCACATGGCTGCCAT	5	62.4	0	5	1561.9	5	33375277	1e-106	12	54933817	4e-14
661	AAFC02105097	AGGAGTTAATCAAGGAGGATGTGGGGTTGTTTTCCTCTCCCTAAGAAGAAGTTAGAAATGGACCACAACTTGGTTACCCTCCTCTTCCCCGCCCCCACTC [C/T]AACTGGGCACTTCTCTACCCCCATCCTGCCTCTCTAGGTCCTGGAATAAATATCTCTTTGGGGCAGCACACAGCCCCTATTGTGTCTAGGGAGGGTGGGA	5	62.4	1.365	5	1535.9	5	33528761	1e-106	12	54763320	4e-23
662	rs29024740	TACAATTTAAAGTCCATTTCCTCTTTATCCAAGCATTTTCTATACTTAGGACTCCTTTCTCTTATTTTAGAATCTCTTCTTGTTTAGTTTTTTTTATTTTTCAAAGTTTGACCATTGCTGGTATCTGTGGAATCTAACCTCTAGCCCAAAGCTGAGACTTCATGCAAACATATTCTCCTTTCAGGTTGCATCTTCACATAGTTTCTCTAAGTGTTCAAGGTTAAAGAGTACAACTTTCTGTATGTGGTCA[T/C]TTTTTTCCACACGTGGTGGCAGTGCTTCTGTTTCAGCAGGTTTTCATACACACCTTTTTCTCTTTTTTTCCTGTCAACAGCAGTCTCCAAACTTTCACAACACAAGTGGTAGGTAGTAAAGTGCTTTATACAATGAAATACTAT…	5	65.1	0	5	1878.3	5	36035203	0	12	94554460	1e-80
663	rs29013281	TTCATGCATTGGCGAAGGAAATGGCAACCCACTCCAGTATTCTTGGCTGGAGAATCCCAGGGACGGGGAGCCTGGTGGGCTGTTGTCTATGGGGTCACACAGAGTCGGACACGACTGAAGCGACTTAGCAGCAGTAAGTTCACTTTGAGCACTGATGTGTTGTGAGTTTTATAGTTGGCTTTCCTGAAAGTTTAAAAAATGGAACTTGCACATGATGCTTTGAATATAATCTCAAATGGAGGCTGGAATA[A/G]AGAGTTGCTAAAGCGAGTTAATGGGGAAACTGACTGGAAAGCAGCCATTGGAGCTGTTCTTAAATAAGTCTTCTTTATTCAGTGATGGTGTGATCACTGACCTAGAGCCAGACATCCTGGGATGTGAAGTCAAGTGGGCCTTAG…	5	65.1	0	5	1907.9			NA
664	rs29002595	CCCCCTAAAGTGCCCTAAAGCATCATTAGTAGACTGAGAAATCTCCTACTTATTTGGAATTTTTTCTAATATAAATTCTAATACTGCTTTAAAAGTAATATATGCTTTCATTCCCAAAAAGAGTTCTCCCCATAATAAGGATATTATGTATTCTAACAATAATCWATCATTTTAAAAAGGATTCCTTCTTTTCTGTTTGTAATAAAACTTGCCTTCATTCAAACATTCCTGAAGGAAGGAAGAAAGTGGGAAAATGCTATATTATTCCTTTATGATGAAGGAATCTTCTAYAGTTATGTTAGAGAAACTAACTGCATTCATGAAAAAGTGCTTAGACTTCATCAGAGTTAGGACTATTTTCATAATAATTTTGTATTAACTTTGGATTTAAGGCCCTTA…	5	65.1	0	5	1867.4	5	35832956	1e-105	12	94695334	1e-13
665	rs29004128	CCCCCTAAAGTGCCCTAAAGCATCATTAGTAGACTGAGAAATCTCCTACTTATTTGGAATTTTTTCTAATATAAATTCTAATACTGCTTTAAAAGTAATATATGCTTTCATTCCCAAAAAGAGTTCTCCCCATAATAAGGATATTATGTATTCTAACAATAATCWATCATTTTAAAAAGGATTCCTTCTTTTCTGTTTGTAATAAAACTTGCCTTCATTCAAACATTCCTGAAGGAAGGAAGAAAGTGGGAAAATGCTATATTATTCCTTTATGATGAAGGAATCTTCTA[T/C]AGTTATGTTAGAGAAACTAACTGCATTCATGAAAAAGTGCTTAGACTTCATCAGAGTTAGGACTATTTTCATAATAATTTTGTATTAACTTTGGATTTAAGGCC…	5	65.1	0	5	1867.4	5	35832844	1e-109	12	94695459	2e-16
666	rs29004127	CCCCCTAAAGTGCCCTAAAGCATCATTAGTAGACTGAGAAATCTCCTACTTATTTGGAATTTTTTCTAATATAAATTCTAATACTGCTTTAAAAGTAATATATGCTTTCATTCCCAAAAAGAGTTCTCCCCATAATAAGGATATTATGTATTCTAACAATAATC[A/T]ATCATTTTAAAAAGGATTCCTTCTTTTCTGTTTGTAATAAAACTTGCCTTCATTCAAACATTCCTGAAGGAAGGAAGAAAGTGGGA	5	X	X	5	1867.4	5	35832718	1e-106
667	rs29002171	ACAAGGGGCGCGGAAAATGGGGGAAACCCGCGGGAAATAGTAGAAAGCTGGCAAAAGGTATGAAAAGCTTTGCCGCCTTTCCAAACGATGTACTTGTGTTTAATGAGAGACTCCATTGGTTTATTTTTCAGTATTATATCTTAGTACTGAACATTTATTTTCAGCCACACATTTATTTCCAGCTAGATTTCARTGCCTATTCCTGCTATAGGAACTAAAATTTTCCATCTATGAACTGAATAATCATAGAATATGTTCCAGGACCCTTGTCAACCTATTCAATGAACAGGTAATTGGCCATATGCCAAGGGAATCTGCTGCCCTCTGGAGGATATTCTGCTGTGATGGATGAAAGCAGAATTTCTCTTTGTATATTCCAAAGCACTGGATAAGTTATGA…	5	65.1	0	5	1867.4	5	35810450	1e-105
668	E314A10-38929-2	AAGTCCTTTGGTGGAGAGAGTAGGAGGTATCAGGTGCTAGAAGTCTGGATGAAAGCTCTCGAAATGGCACAGTGAAATATGAACACCCCCTACCTGACCATGGCTTGAAAAACAAGGAAGCTTATTAGCTCCCCTTGGAAACTCACAAGAAGGACAGGCTTCAGGACTGGTTATCCAGCAGTTYAGGACCCCTGAAGACCCAGAGTCCTTCCCCCGCTCCTGCTCTGTCCTACAGTGTTGGGGACACCCCAAGGC	5	X	X	5	1867.4	5	35712551	1e-107
669	rs29012597	AAACAGTAATTGGAAGAATTATACTACAAAAATAGTTAGCATAGAAAGGTTGATGAGGCTATATTAATATTAGATAAAATGATCTTCAAGTCAAAAAGTATTTTGAAAGATAAAGAGGGACACTTCATAATGAGAAGAAGCTCAATTAATCAGAAAGACATACTAATCATAAATGTGTATATACCAAATAACAGAGATTCAGAATATACTTTGGATACCCAAAGCTTGAAAAACATTCTGCTTGGTGGAC[A/G]CATTGATATACTAAGCAGATCTCAGGCCCTGAGTCCATAGGAAAGGTCACAGAAATGCCTTATCTTAGACCCATCCAGACCTGGCCCGTCTTGCATTTGGCTATTCTTGGGTTATATCCTTCATAAGAAAACTGTGTCAGTGAG…	5	65.1	1.315	5	1838	5	37589574	0	12	95549133	2e-09
670	rs29003193	CTTTTGGGGTGGGGCATCATAACTCTTAAAAATTGTATCCATTAAAGTGATTAAAATTCCCCACCAATATATACATACAAGCCCATTTTATCACAGGCATATATTTGCACATAAACATATGTGTATACACATACACGTATAATTTGTATAAGAATGAAATTAAACACCTGGCTTCCCAAGGTATATGGTACATGAGTTTTCTCTTCCTATAGTTTCTTACAGCTACCTAACGCTTCATAGCTCAAAAATTATTCTGTACACATTATCATATGTAATCTTCACATTAACAAGATAAAGCAAATGGCATTTCATTCTTCTTTATAAATAATTTATGCAAAGATGCTAAGTGACTTAACCAATGCCTCTTACTATATTGAGGGGCGGGGCGGATAGGGGATG…	5	67.7	0	5	2231.6	5	36171851	1e-106
671	rs29003192	CTTTTGGGGTGGGGCATCATAACTCTTAAAAATTGTATCCATTAAAGTGATTAAAATTCCCCACCAATATATACATACAAGCCCATTTTATCACAGGCATATATTTGCACATAAACATATGTGTATACACATACACGTATAATTTGTATAAGAATGAAATTAAACACCTGGCTTCCCAAGGTATATGGTACATGAGTTTTCTCTTCCTATAGTTTCTTACAGCTACCTAACGCTTCATAGCTCAAAAATTATTCTGTACACATTATCATATGTAATCTTCACATTAACAAGATAAAGCAAATGGCATTTCATTCTTCTTTATAAATAATTTATGCAAAGATGCTAAGTGACTTAACCAATGCCTCTTACTATATTGAGGGGCGGGGCGGATAGGGGATG…	5	67.7	0	5	2231.6	5	36171544	1e-106
672	rs29003246	TGAAGTTCCAAGACCATCCTGTTAGTTGGAAGAAAGGCTGGGACTGAGGGACTCAGGTCAGCACCTGAAAAAATGTGGAAACAGTGAGTCAGCTCACAGGAATTAGAGTACACCGTGCTACTTCTGAACTATCAGTGTCTCCCTGTTCCTCATTAAAATTAATGTCAAAATGTCCACAGCAGTGTCTTTTGATGTCTTAAGAGATTGGTGGTATTTATGGCAAGTAGGATATAACTTTTAAGTTGAACTACCTGTTCTACTGGCTGTGTTAACTTGTTCTGAAGTCTTTTATCTCACTCTCTCTTGCACAATCTGGCCCCTTCACATTTTTATTTCTGAATTTCATACAATTACAAAACAACCAAGAAATGAGTAGCATTTGTTGCATTTCTTTGAATA…	5	67.7	0	5	2231.6	5	36201285	1e-106	12	96465383	6e-13
673	rs29003581	AGTTTTTGATGAGGGTGTCATCTTTTATCTTCTCTTTTATACTTTTGCACTAAACACATATTACTCCTCTTAAAATATTCATGTTTAGGTTCTGCAGTTCTGAGAAGTCAGTCTCTACTTATTCAATACTTATCCTGAATTTTTCCAACCTTGGAAAGTTATGAAATATAAGCATATCAACACAAAAATTGAAGTAAATCACTGTGGACATTGGCATAGCTGGGTAGAGATTTCAGGAGTTCACTGTCGCTTAAGAGCAAGGAAACTATTAATTTGTAAAAGTCCATATTAACCTGGCAGTTACATGTACCTAGCAGGTGTTG[T/C]CTAGGAAGCTGTGTTTCCTTAGAATTAACGACATGCGATTATTGTAGCCATTTTTCTAAGTCTCTAGAGTG…	5	67.7	0	5	2231.6	5	36219943	1e-109	12	96486677	8e-40
674	rs29003622	GGCATATTCTGTTTAAAATAGATATCCTGGGAGAGTTAACAGCAAACACAACTTAGACTATGATTTAAACACAATACACCAATTACAAGTTTCAGTGGGGGAGTAGGAAAAGATTCAAGGGTAACTTTGCTGAGGAAACAATGTATACTAGACATGGAGCATTACCTGGATTCTGCAATACTCATCAGGGGGCTAAGAGGCAGGACCTCCCATCCAATAATCTGGATGGATCTGTGGCCAACATCCACAGCATTGGCTGTGCATCCCTGATGGGTGTTTACACTCAGGAATGAGAAGATAATAATAACCACACACAAGCCACATAACCATTAGCAAGTGGTTTTTACCAACCCATTAGGATTTGCTCTTCTCTTATGCCACTCAAGAAGCCCCAGAATG…	5	67.7	0	5	2231.6	5	36252147	1e-106	12	96525467	3e-21
675	rs29003242	TTATAAAAGGGGGGCCTCCCTCATCATGGAAACCAGAAGGAGAGACGCAATGTTCAGAACACATCTCACATTACTTCTTGGTAAAATCCAATTTCCTTCTTCAAAGGCAACAAATAGAAGCAAGTTGCTACAGGTAAAACCTTTAGCAAAATGCCTTCTTGCCTTTTAGCAGCAGCTGGGGACGGTGTCTGCACAAATACAGTGCCTGCACATACAATGCTGTGTGTAAATAATYGATATACTTTTGGACAACTTCCCACTTTATACATTCCTCTTTAAAAAGTAAAAATAAAGCCAAAACAAAA[G/A]AGCAACCCATGGAGATCAACTAAATGTGAGAAATGCACTTTTCCTAAAACAAACAAACAATTCACCTCCCAGCTTGGGCTGGGTGGTAT…	5	67.7	0	5	2231.6	5	36366966	2e-48
676	rs29003241	TTATAAAAGGGGGGCCTCCCTCATCATGGAAACCAGAAGGAGAGACGCAATGTTCAGAACACATCTCACATTACTTCTTGGTAAAATCCAATTTCCTTCTTCAAAGGCAACAAATAGAAGCAAGTTGCTACAGGTAAAACCTTTAGCAAAATGCCTTCTTGCCTTTTAGCAGCAGCTGGGGACGGTGTCTGCACAAATACAGTGCCTGCACATACAATGCTGTGTGTAAATAAT[T/C]GATATACTTTTGGACAACTTCCCACTTTATACATTCCTCTTTAAAAAGTAAAAATAAAGCCAAAACAAAARAGCAACCCATGGAGATCAACTAAATGTGAGAAATGCACTTTTCCTAAAACAAACAAACAATTCACCTCCCAGCTTGGGCTGGGTGGTAT…	5	67.7	0	5	2231.6	5	36366997	2e-74
677	rs29003901	TTCCCCCCGCGGGGGCTGATTCCTCATATTTGGTGTGAATGTGACTAATATCTATTCTAATCCTTGAGGCATTCTTAAGAGCCAGCAGATGAATTTAAAAAAGGCTTTAACCTTTTTCCTTTTTTCATTATGTGAATTCTACTTTTTAGCTTCTTTTTATCCCCCTTCCAGTCTCAATGCTAATCCCYCTCCCCTTAATTTTTCTGAATGAGCATGCTTCTCTTTTGTCATTTTCCAGGATTTGAGTTCTTTGTGGGTAGATGAGTATCTATTAGAACTATGGATGTGTTTATCAGTTTACCCCTTTAGAAGGTAGTGAAGGACAAGGGAAAAAAATGATTAAGGAGTCCTCTGGATAAAGCCTAGGAGCTGATGGTCACRGCAAAGTTCTTTGCAAGC…	5	67.7	0.05	5	2231.6	5	36382282	4e-56	12	96609507	6e-40
678	rs29009717	TAGTGTTAGTTGCTCAGTCACGTCCGAGTCTTTGCAACCCTGTGGATTGTAGCCTGCCAGGCTCCTCTGTCCATGGGATTCTCCAGGCAAGAATACTGGAGTGGATTGCCATTCCCTTCTCCAAGCATTGTTAGTGGTGTCAATTTTGATCATATTCAGTTCGACCAAGTTTCTGTCCTGATTGAGTGAAATGAATCTAGTATTAAATGTATTTTATGCAGCTATGATTATACATGGCCCCTTGGCTTTT[A/G]CATACATTATGTTTAATCCTCACAAACACCCCTGTTGAAACAGTATCATTCCAATCACACCAGGAAACTGAGACTTTAGGAGCATAAGAAATCTATACATGGTCGCAGCCAGTAAGTGGTAAATCGGGGGTTGACATTAGATTT…	5	67.8	0.05	5	1977.2			NA
679	rs29003802	AAAGGGGGCTTAGAAGTGGAGGAGAGAAGAAGAAGATTGTGTTAGTCAGTTGAGGTGAGGCAATCGTTTCGGGCGCCGGATGGCGTGCCGCTGGTGGCATGTCCCTTGTCGTAATAGGGGTCAAGGAGGCAGCGTGAGGTGGGAGTCAAAAGGCAGCGATACCGGGAAAGGAAGGCACGGGGCTTCTCGCAGGCCTCCATAGGGGGGGCGGCACAGAGCCCCCGTGCGAACGCGCGTGGCTACAGAGAGTATAACACAAACCGCACGACGGGCGGAGAGGAGGCCGACGAGAGAGGCGGCGGAGCAGACAGACAAGGGATATAGGCACGGACTGTGATAACACGCCCCTTGAAAAATTGGAGAAATTTATGGAAAAAAAATCAGGCTTAGGAGACTACA…	5	67.9	0.455	5	2282.2			NA
680	rs29002609	AAAAAACATCATACAGGATAGAGAATTATGAACCCTTCCTACACGCAATCACACAAAAAAAGCAAGCACGAAGCAAGCACATGCTGAGAAAGGGGACACAAGGGTCCAGCAAGCAGCTGTGACAAATAGGGCAAGAGGGCCGCATCAAGCGGCACCGCGTCACGGTCGCAAAGCGGGGGGGGATACTCCGAATCGGTCTCTTGACCCTCGTGAGGGATGGGGCGGAGGTAGTGCGCCCTCCCGCGAGCGCTTATCACTATGGATACAAAAATAGCATATACATGTACTTAATAGAGGATGGGCCATGAGAGGTACAAACAATATCTTATATTTTTATAGATGATAAACGATAAAAGGAGTGCTGCCATCTATGGAAATGAGTGTTAGATTCATGATGCA…	5	68.8	0	5	2282.2			NA	12	97041583	3e-39
681	rs29002141	TGCCCCAGAAATCTGTCCTAACAAAAACTCCCAAATACCCCTGAAAGGTTTACTCTGCAGCCTGGAGTAGCCAAAGGCAGGCCTGCAGAAGCGGCATGGCTTGTCACTGCCCTGAGTTGCACAGCCTGCCAAGGCCAGAGCAGGAATGTGGCTGATGCTCTGCTCTGTCCCACTTTGTTACTCACACCGCCTGTGGCTTCACAGAGTCCTGAGTCCTGCAGTGGTTCAACTGGACCAGAGGGAAAAGGGAGATGGAGGAGTGTGTCAACACAGACAAGAGCTTCTCCAGTCAGGGGGTGCTGGA[G/A]CAGAGCCCCAGGGGGTGGGGAGGCAGGTCAGAGGAACAGATGGCAGCCATTAGAACAGGCTGCTTTTAAAGAGCAAAAGAAACAAGAAAG…	5	68.8	0	5	2282.2			NA	12	97048860	6e-07
682	rs29002142	TGCCCCAGAAATCTGTCCTAACAAAAACTCCCAAATACCCCTGAAAGGTTTACTCTGCAGCCTGGAGTAGCCAAAGGCAGGCCTGCAGAAGCGGCATGGCTTGTCACTGCCCTGAGTTGCACAGCCTGCCAAGGCCAGAGCAGGAATGTGGCTGATGCTCTGCTCTGTCCCACTTTGTTACTCACACCGCCTGTGGCTTCACAGAGTCCTGAGTCCTGCAGTGGTTCAACTGGACCAGAGGGAAAAGGGAGATGGAGGAGTGTGTCAACACAGACAAGAGCTTCTCCAGTCAGGGGGTGCTGGARCAGAGCCCCAGGGGGTGGGGAGGCAGGTCAGAGGAACAGATGGCAGCCATTAGAACAGGCTGCTTTTAAAGAGCAAAAGAAACAAGAAAGGCTA…	5	68.8	0.15	5	2282.2			NA	12	97048939	1e-17
683	rs29002145	TGGGGGGCTGTGAATACCTTAATTCACCTCATGGGGTTACAAGGAGATACTGTCACACTTAGTTTATACAACCCAGCTCTCCACGGGTAAAGTCAATGCTGATTAACGAYGAGCTTCTGCATATGAGCGAAAACACATTTTTATACCTAAAGGCTGATTGGTTTATTTTCTGCTGTATATATCAATGATCATAAAGCAAGAAGACCCCTGGGACTCTATTCTGTTTAGGCAAARGCAGGTGTGCTGGGGAGCTTTATATTTGCACAYAAACACAGAAAGCAGGGCTTATTTTTGCAATTACTTGTGAAGGCTGCCCATGTTTTCCAGCATGTAAATTAGAACTTGAAGGAAAACATCTAATTGCATTTCGTTCCAACTAATTGCCAACTCAAAATTTTA…	5	69.1	0.305	5	2282.2			NA	12	97051340	1e-07
684	rs29002144	TGGGGGGCTGTGAATACCTTAATTCACCTCATGGGGTTACAAGGAGATACTGTCACACTTAGTTTATACAACCCAGCTCTCCACGGGTAAAGTCAATGCTGATTAACGA[T/C]GAGCTTCTGCATATGAGCGAAAACACATTTTTATACCTAAAGGCTGATTGGTTTATTTTCTGCTGTATATATCAATGATCATAAAGCAAGAAGACCCCTGGGACTCTATTCTGTTTAGGCAAARGCAGGTGTGCTGGGGAGCTTTATATTTGCACAYAAACACAGAAAGCAGGGCTTATTTTTGCAATTACTTGTGAAGGCTGCCCATGTTTTCCAGCATGTAAATTAGAACTTGAAGGAAAACATCTAATTGCATTTCGTTCCAACTAATTGCCAACTCAAAAT…	5	69.6	0	5	2282.2			NA	12	97051766	4e-17
685	rs29004052	TGGGGGGCTGTGAATACCTTAATTCACCTCATGGGGTTACAAGGAGATACTGTCACACTTAGTTTATACAACCCAGCTCTCCACGGGTAAAGTCAATGCTGATTAACGAYGAGCTTCTGCATATGAGCGAAAACACATTTTTATACCTAAAGGCTGATTGGTTTATTTTCTGCTGTATATATCAATGATCATAAAGCAAGAAGACCCCTGGGACTCTATTCTGTTTAGGCAAA[G/A]GCAGGTGTGCTGGGGAGCTTTATATTTGCACAYAAACACAGAAAGCAGGGCTTATTTTTGCAATTACTTGTGAAGGCTGCCCATGTTTTCCAGCATGTAAATTAGAACTTGAAGGAAAACATCTAATTGCATTTCGTTCCAACTAATTGCCAACTCAAAAT…	5	69.6	0	5	2282.2			NA	12	97051831	3e-63
686	rs29009890	ATGACAGGTTAGCTATATTTCTGCTCAGCAATGTAATATTGAGGTGACTGCAAACAAGTCACGCTGCTGAAGTAAGGAGTATTGGCTGAGCTGTTACTCTTCAAGTTATTTTGTGACATTGGAATTCCATCAAATAGAGTTAAATGTACCTTTAACTTTTAAACAAGCCCCAGTTCTGAGCCTTAACCTGGATGATGACCTACAGATTCTCAACCTGAGTTAGAGGTGGATGAAAAGGAAGCAGTTTTCT[A/G]GGGCGTGTTTTCATGTCAATAGATTCATTTACTCAAATGTGTGATAAACACCAACTGCTCACACTTTATGAGAGATACATAAAAACGTGGGGACAGAGGAACCAATTTTGCAGGAATTTACAGTCTAAGTAAGCAAAGAGAGTT…	5	78.9	0			5	42458207	1e-109
686	rs29009891	CATATAGTTAGACTCGTACAGTAATTTGGTTTTTTTTTTCACTTAGAAATACACATCATTCCTTGCATTTTCACATGGAGAAAGTGAGCTTTGAAAAGTCAAGTGTGTGTCAATCAGAGTTCTCGGTTAAAGGCAACTACTCTGCTAGCTAAGAAGATCATGAATATTTTAAAGACTGTTCAGTAGCTCACAGGGATCAGGGAGGTCAGAGAAGCGGAGAGCTGTCTCTTTAACTAGAACCAAGTCCTTA[G/A]GGGCCGCTCCAGTAAAGTCATCGCTATCACTGTCTGTAGTGGGTTGTAGCAGGGCTGGTGGCTGTCATACTTTGTGTGTTATACGTAACCGCACTTGGTATCTCAGCCCCTCTGCTAGGATAAGGGAAACCTGTGCTCCCGAGG…	5	78.9	0.76			5	42458589	1e-109
686	rs29009893	ACTGAAGCAACTAAGCATGCATGCATGGTGGTGGTTTTTTAGCATCTGAAAAACTCAGGCATGAGCTACTATTATCTGGGTACTTCTGAGAGCATGTGGGAGCGGGGTCTGTCCTGAAAAGGCCTCACTCGGTTACATCAGCAGTGAGTCCTGCTCGGTTACATCAGTTGTGAGATCCCAGGTCCTGTCCACATTCCAGCACCACCAACCTATCAGGAAGTTCTGTTCAAGATACCTCCCCAGCCAGTCC[C/A]TCAGTATGAATTCATTTATAAGCATATTTTTCAACTGCCAATTAGGATGATTAAAGGCCAGTAACATGAGCTATTAACTGATTATAGAACATTTTTATTAGCCTGCCTTTCCTCTGGTTTAGACCATGAGAACAGAGGAATAAA…	5	78.9	0.2			5	42527682	5e-81
686	rs29011637	AGGAGACACAAGACATGTGGGTTCGATCCCTAGGTCAAAAAGATCCCCTGGAGAAAGGCAACCCACTCCAGTATTCTTGCCTGGAGAATCCCATGGACAAAGGAGCCTGTTGGGCTACAGTCCATGGGGTCGCAAAGAGTCCAACATGACTGAAGCAACTAAGCATGCATGCATGGTGGTGGTTTTTTAGCATCTGAAAAACTCAGGCATGAGCTACTATTATCTGGGTACTTCTGAGAGCATGTGGGAG[C/T]GGGGTCTGTCCTGAAAAGGCCTCACTCGGTTACATCAGCAGTGAGTCCTGCTCGGTTACATCAGTTGTGAGATCCCAGGTCCTGTCCACATTCCAGCACCACCAACCTATCAGGAAGTTCTGTTCAAGATACCTCCCCAGCCAG…	5	69.6	1.06	5	1963	5	38895119	0	12	97289188	5e-37
686	rs29012226	CCAGGTTCTAGGAAATGAGATCATTCCCCTCACTTGGCAACCAGGACGAGGGGTCATCCCAGCGCTGTCTTCCATTCTAGTTTACCCCAGTCGTTTGAGGGTTAAAATCATAGAGTAGGCTTGAGATGGTCTTTTTTTCATTTCTTGTTTTTTAAATTTTGTGTTGGCTCTGGAATATAAAATTGCTCGCCATCCTC[C/T]ACGAATATTCCTTTCATACGGGTAAGGTGTATNANCAGATGTGTGTGTCTTCGCACCCGGTAGAAGGTTAATCAGAGGACAGCATCACTATTTCAATGTCTGCTCCTCTTGTCACTAGAACGCATTCTGGTGAAGGGAAAAAAATGCTTCTGTGCTCTAGTTTTAAAATGCAAAGGTATGATGTTATTTGTCACCAT…	5	71.8	1.565	5	1945.7			NA
686	rs29012619	agggttaaaatcatagagtaggcttgagatggtctttttttcatttcttgttttttaaattttgtgttggctctggaatataaaattgctcgccatcctc [C/T]acgaatattcctttcatacgggtaaggtgtatnancagatgtgtgtgtcttcgcacccggtagaaggttaatcagaggacagcatcactatttcaatgt	5	71.8	0	5	2397.6			NA	12	102779930	6e-12
686	rs29013289	ATCGCTGGGAGTACTACCTCAGGCAACTTCAGAATAAGCAATTTAAGAGGATAAGAAAATCTTCATCTTATGACTATGAGGCTCTAGATGAAGCCATGTCTATAAGTGTTGAAATGCTCAGAGAAGACATCAAAGATTATTACACAGATCTTTCCATCTTACAGAAAGATGTTAAGGTGCCTACAAAGGTAATAGATGGATCAACAATCTTTGTCATCCCCTTACGTGTGGCATGTAAGTTTTGGCTTTGTACTGAGGATATTGTTACAGAGGATATTAGCAAGATAAAACCTGTGTGCCTGAGGAGGTAGGGTAGAGGATGTAGAAATCCCACTACTCTTAGTTTCCTTCAAGGATTTGGTGTTGAACTCAGGTGAGTTGCCTGTTTCTCAGTGATTT…	5	71.8	0.355	5	2082.3	5	38034272	2e-49
686	rs29016859	AAGAGAGAAATCTGCCAAATGTAACATCAAAACGAGACTCACCTGGGACTTGAGAGGAAGCTGCTCAGATCTTCCCAGCAGCCGCTCATCTTCAAGTGCCAGGGAAGCTCCTGATACACTCTCCAGAAATCAGTTTGCCTTTGGAAGTATTTGACCAAAATTCGGTGGAAATGTGTTTTCTTGTGATTCGTTGGGTCCTGGAAGCTATATGGACTGCTCTCTCTGACGGGAGTGATGACACCTATTCACA[G/A]ATCAGTTACAGAGTCACTCTGCTGTACAGCAGAAATTAACAATTATTTATGAAGTAAATCAACTATACTTCAATTTTTTTAACAAAATATAAATCAGTTACAGTAGAATGCATCTGACTTTTTAAGACTGTGAAAACACTATAG…	5	71.8	0	5	2158.4	5	39167097	1e-90
686	rs29017601	CCACTTCCTAACAGCTGACCTTAAGCAAACAGCTCAACTTCCCAGTGACTCAATCTCATCTGTAAAATGGGAACAATACCTCCTGTCCTGATTTGTCAGGTATTCTATATTTTAAAGGGATAATTAATGTAAAACTGTAAACGCAGTACAACTCCAAGGATTTCCTTAAAACTTTTTATCACTTCCTCAGATTTTCCCCCTAGGATCTGCTTTATAGGTTATGAGTCTTCAGCTTTCTGTGTCCACAGCA[T/C]CTGACATATAGGTCCTAAGCTAAAATGCAGCCTCTGCATAGAATGTCTTCTAAGTTGGCCAGCATATATCAGTGACCTAGGACATGAAGTAGAAAAGGGGAAATATCTGTGTTATTTTAGATGCACCAATATGCCTTTTAAAAA…	5	84.2	0	5	2585.3	5	43627822	0
686	rs29019962	ACCTCCTGTCCTGATTTGTCAGGTATTCTATATTTTAAAGGGATAATTAATGTAAAACTGTAAACGCAGTACAACTCCAAGGATTTCCTTAAAACTTTTTATCACTTCCTCAGATTTTCCCCCTAGGATCTGCTTTATAGGTTATGAGTCTTCAGCTTTCTGTGTCCACAGCATCTGACATATAGGTCCTAAGCTAAAATGCAGCCTCTGCATAGAATGTCTTCTAAGTTGGCCAGCATATATCAGTGAC[C/T]TAGGACATGAAGTAGAAAAGGGGAAATATCTGTGTTATTTTAGATGCACCAATATGCCTTTTAAAAAGTTATTGGGGGAAACTTCCCTGGTGGTCCAGTGGTTAAAATCTGAGTTTTCACAGGCGAGAGCATAGCCTCAATCCC…	5	81.4	0	5	2809.1			NA
686	rs29021647	GACTCCATGTTGGATGCTGAGTTTTCCTTTGCTCTCTGGTTTTGCACCCACCGCTACTTATCCCCTATCCACACCCAGCTCTGGTTCATCCCATTTCCCCTCTAGACTCCAGTCTCAGTCATCCCAGGGACTTAGTTATCTCAGGGACCCGCCACTCCATCCTCAACTGGCCCTCACCCAGTGCTTCCCGTCTAGAAGAGAACTGTCCTCGTAGTCAGACATTCAGTACCCACCAGTGTGGTCATCTTAG[G/A]GGCATTTGCACTGTTTAAGGCAGAGCCTTCTGCAGGCTGGGGGAGGGGACTGTCTGTGCTGAGACCCCAGGGTACTTTTCAGGGAGAAGGAAATGCTCTGTATTTCATTTATGGTGGTGGTTATACAACTGTCCTAATGTATCA…	5	71.8	0	5	2411	2	19567588	0
686	rs29023011	CGAACACAGTTCAGGATCACAGGGAACTGGGTTATAATCATGAGTGAATTTATGAATATCATTCCACATAAAAAAACTACCAAACTAGAAGCAAGAACAA[A/G]GTATAAAATATAGAGGACAAATGGCTCTTCATGACTGAGGAAGACATTCAACATAGTTTTTCCACTGCTTGCTATGAGGCAGGCACTGCTCTAAGTGCCG	5	84.2	0	5	2684.4	5	45317687	0	22	35439470	3e-75
686	rs29027240	GAGTCATTAGATTCCAGAAAATTCCCTGTTCGTCCCATCCCTAAATTTGATTTCCTGAGAGCCAGAGAGAAAACAAGTTATTCCGAGCTTTATGACAAGTGAATGTGTGGGTGAAACAGGAACCTGCAGTCACCTTGGTGCTGCTGGACCTTGTCCCCTGATCCTGTTGAAAGGAGCCAAGCTCCAGGTGGAACTGCAGCTCGGGCTTGCTGATATAGCACGAGTGGAGTTTTCCATAGGAAATTAACCA[G/A]GTAACACTCACATTCTTTCCCTTCTCTCCTTTCCACTCTTCTCTTCCCTCTTTAATGAAACAGCTTAAGCTCAGCACTTGAACTCTCTCACAGGGGTGAAGTGTTTGACAATTTCAATCTCTTCTGACACTCTGATCAAAAAGA…	5	84.2	0	5	2591.9			NA	22	34757094	7e-61
686	rs29027363	AATCAGCTTGTTGATTCACCAAATGGAACTGTTGTTTAAAATCTGAATGCTTGGTTCAAGAGCCACTGACTGCTGTCACTTGAGACACTATAAGTTTCAGCCTACATTAGCTTTATGGTTGTAGAAAGGCTGAATATCTTAATGAAATCAAGCCTCTTTAAGTGACCTATAAATTCAATATGATTTTAATCAAAACTTTATAAATTTGGAATATTTAATGTCTAAGAATAGCTAAGAACCCATAAAAAAA[G/T]AAACATATTTGTTATTGTACCAAATCCATAGTTATTATAAGGCTATAATATTAAAAATCATGTGGTATTAGCACAGGGAAAGTAAAAAGAGAATCACAGATACATGGAAACTTCAGTGAGGAAAGGGTGGATTTTTCCTAAGCC…	5	81.4	0	5	2809.1			NA
686	rs29027364	GGCTGAATATCTTAATGAAATCAAGCCTCTTTAAGTGACCTATAAATTCAATATGATTTTAATCAAAACTTTATAAATTTGGAATATTTAATGTCTAAGAATAGCTAAGAACCCATAAAAAAAGAAACATATTTGTTATTGTACCAAATCCATAGTTATTATAAGGCTATAATATTAAAAATCATGTGGTATTAGCACAGGGAAAGTAAAAAGAGAATCACAGATACATGGAAACTTCAGTGAGGAAAGG[G/C]TGGATTTTTCCTAAGCCACATGATGATCAGTGATTTTTGACATAGTGGAAGAGGAACTGTATTCCAAGGCTACTCTGTGTGTACTAAAAAAGTCAATTACAGGGTCTTTAATGAGTAAAATAAATAGCCAATGGGAATTTGCTG…	5	81.4	1.26	5	2809.1			NA
686	rs29001961	GCAGTGTAACAGAGAATTTTAGAACAGTGAAGAAATGGCTCAACATGGACCCTAGGTCAGCCAATGGTTACATAGTTGCCCCCCTAGCCCTGGGATGATAGGATGAGTGCCTGGAAAGGTCCCCCCAATCTAGAGTCTGTGGCCTAAAAAATAGGCTTGTCCTCCTTCAAAAACCGAAGGGTTGGTGGCCACACCCATACCCGTGTCCCCTGAGAACCTAATTTATACCCTGAGGAGTAAAATGTAGCCTGCTCAAATATCTTAGGCTTCAAAGTGTTTCTTCTAGTGTGGTTGGGGAAATAGTACAACTACAGTTCATGGAACAAGGGGTAAAATTCTAAGTAAACACTGAGAGAAGGAAAGCTCTCTCTGGATGGGGCTACAGTCAAAGTTAGGA[T…	5	76.3	0	5	2515.9	5	40670855	0	12	106070989	2e-48
686	rs29003538	CCGGCCAGCCGGGGGTCAGGTCTCAAGATTCCTTGTGCTGCTCAACCAGCCAATGCAATGAGTCTGGAGGCAGGAGGGCAGAAGTGATAAGAACATCCACCTTGTTTGAACCTGGGTGTGCCACCTAGGAAAGGTCATTTTCCTTCTCCGAGCCTTAGTTTTAGCCTCAGCAAAGTGGTAGTTAGAACAGTCCTACCTTGATAAACGTTATGGTAGCATTTGGGATTTAACAAGATACCATCTGTAAAATGTACTGGAACTCAGTAAGTATCCATAAATGTTAGAGGTTAGTTCTCTTCCTCCAAAACTCCACCTCCCCCCAACTCCTCAGACCAGTTCCTGACCTTTGTCCCTTGATTCCAGAGCCAGGCTCTGGGAAGGAAGGAAGTGGAGTCGTGC…	5	74.8	1.415	5	2365.7	5	39712136	0
686	rs29003540	GTCAGGTTAAAAATTTTTATCAGTAGGCATAAAACCATTACTTCTGGCACATATTTTGATCTTGGAGATTATGTATGGTCACATGGCCATGCTCTTCATATATCTTGTTTTGTGTACACCCAAAATGTCAGCTAGTTGGAGGAAACCACAGAGAGGCAGTGTAAAAGAGAATTTTAGAACAGTGAAGAAATGGCTCAACATGGAACCTAGGTCAGCGATGTTACATAGTTGCCAGACTAGCCCTGGGATGATAGGATGAGTGACTGTGAAGGTCCCACCAATCTAGAGTCTGTGGCCTAAGAAATATGCCTGTCCCCCTACACTGCAGTCACACACGTGCTTCTGGAAGGGACTTATGAACCAGTGGTGGAAAACAGCAGCTCCAGAGTCAGGCTGCCT…	5	76.3	0	5	2404.3	2	81248003	2e-96
686	rs29012227	GTCTCTGGGCTTCTTTCCTTTGTTTGTACCTCTTCTTGTACAGCTGCAGACAGATAAGAACAAGACATAATGAGTGAGGTGGACACTTCCCCAAAGTTCCAGTTGGCTTTCATTGTACACATGTATATATACTTTTCTTTTCCCACAGTACGGAGGCAGACAAAGAAGCTAGTGCACTGAAGGGAACTTTTACCAGTTCTACCTGCATGAGTAAGGTAGCAGCTGTGAACACAATGCCAAAGGAACTCTAGTCCTTAACCACACTGCA[G/A]TTCCGCAATTGTGCCAATCTGGAGTAACAACACATCCAGACAAGGGATAAATGAGTGACATGGACTCTCAGGACTGCAATCTAGCACTCTCAAGCTGATAGGAATTTCACATCAGCCTTTGCTGAA…	5	71.8	0	5	1945.7			NA
686	rs29012620	GTCTCTGGGCTTCTTTCCTTTGTTTGTACCTCTTCTTGTACAGCTGCAGACAGATAAGAACAAGACATAATGAGTGAGGTGGACACTTCCCCAAAGTTCCAGTTGGCTTTCATTGTACACATGTATATATACTTTTCTTTTCCCACAGTACGGAGGCAGACAAAGAAGCTAGTGCACTGAAGGGAACTTTTACCAGTTCTACCTGCATGAGTAAGGTAGCAGCTGTGAACACAATGCCAAAGGAACTCTAGTCCTTAACCACACTGCARTTCCGCAATTGTGCCAATCTGGAGTAACAACACATCCAGACAAGGGATAAATGAGTGACATGGACTCTCAGGACTGCAATCTAGCACTCTCAAGCTGATAGGAATTTCACATCAGCCTTTGCTGAAAATG…	5	71.8	0	5	2365.7	5	39712059	0
686	AAFC02066826	TTATCAGGCTGGGTATCTCTGGTTTCAAAAATGGATTCGCCCCTTCTAACAGGAAGTCAGGCCTCTTGAGCCACTGGGCAGTGCTGAACTCTGGAGCCCCGGGGCATGTGAGCGGGGACAGGGGGTCTGTGAGAGACTGATGCAGGCCTGCCGTCCCCAGGGGAACTAAATAAAGCTATTGTTGGGAAGGGAAGAGAGAAAATAGCTGACAAGATGTTTTTTGTCCTTCATGACCTGTCTGTGTTTGGGGAGGGGCTGGCATGTTACAAATGAGTGGAAATAAGAGTGGCCTTTGAAACCCAATTGAATGGCTTGGGAAGGGGAAGGGGAAGCTTGGGGAGAAGACCTGGGTGGCAGTGGAGGAGCTCCATCGTTTCCTAACTGCCTGACCTTGACAGA…	5	84.2	0	5	2820	5	48404269	3e-67
686	AAFC02101157	GGAGTGCTGGATAGGAAATTGGGCTGCACACCTCCAACTGGATACGGAGGAGCCCATGAACG[G/A]GACAGCATGGAGTAAGCTCTGACACTGAGGGGAGGCGGCAAGAAGAGCAGGGTCACGGCAGACATATCATGGTGGGGCAGGGCTCTCCAGCTATGAGGAGAGGGTCTTCGGGAGACTGGTGGCTGGCTTCTAAGGTTTCCTTCCAGCTGCCTCAGCTCCTTGCCCCTGAGTCGCTAACTAGTGATGGGCCAGCTGATGCTTTTCGCTGAGAAGCTGGCATTTTCTAACCATGACTTTAAACAGAACGTTTGCTTCTGCACTCACCAAGAGAGCAACAGCCTTGCTCTCGGTGGCCTCATTAAATGGGATTATATTTTCATAGCACTCACTTT…	5	71.8	0	5	2058.3	5	38034273	8e-49
686	AAFC02113239	AGGATGAGATGGCTGGATGGCATCACTGGCTCGATGGACATGAGTCTGAGTGAACTCCTGGAGTTGGTGATGGACAGGGAGGCCTGGCGTGCTGCGATTCATGGGGTCACAAAGAGTCGGACACGACTGAGCAGCTGAACTGAACTGAACTGAACTGAGTTAGTGAAGTGAGGTTTGCAGGTGACAGGAAAAAAATCTATGATTAAATTAGATATTGCTAATAAATAGAAATCTTCTCTTCAGATCAACA[T/C]TGTTCATCCCTTTCCTGCAGTTTGAACACCTTTCCTTGTTGACTTGATTCAGATGAGTAGCTCCTGACTTCACTGAGATGATACCTGTCAAAACTGAAATTAAAGAAAGAACAAGGTGTGAAATTAAATAATGAGTCAACATGG…	5	84.2	0	5	2591.9			NA	22	34837711	9e-43
686	AF017143	AATCTATGATTAAATTAGATATTGCTAATAAATAGAAATCTTCTCTTCAGATCAACATTGTTCATCCCTTTCCTGCAGTTTGAACACCTTTCCTTGTTGACTTGATTCAGATGAGTAGCTCCTGACTTCACTGAGATGATACCTGTCAAAACTGAAATTAAAGAAAGAACAAGGTGTGAAATTAAATAATGAGTCAACATGGAAAATGCAGCCAATGATGATTGTGGAGTCATATTTGATTAACAGATAT[A/G]ATTCAATTTAAAGTCTCCAGATAAACAGCTTAAGCCTAATTAATAGGTGAATGTTCTTAACTCAGAGCACAATGTGCTTCAGACACATTGTACACAATCTGTCTTCAGATTTTTTTAAAGATTTTTTTTCCAACTTCTTCTTGT…	5	76.3	0	5	2440			NA	12	104434323	4e-10
686	AF017143	AAATTAAATAATGAGTCAACATGGAAAATGCAGCCAATGATGATTGTGGAGTCATATTTGATTAACAGATATAATTCAATTTAAAGTCTCCAGATAAACAGCTTAAGCCTAATTAATAGGTGAATGTTCTTAACTCAGAGCACAATGTGCTTCAGACACATTGTACACAATCTGTCTTCAGATTTTTTTAAAGATTTTTTTTCCAACTTCTTCTTGTGACACTTCTACTTTCTTTCACTTTGTTTCATTC[G/A]TTCTCATATTAATTTTCCCTCTTTAAAAATGAGCTAGGACATATGCTCATGGGAGGTAGAAATATTCTGTCTTTAATTGTACACCTGATGATGACTACATAAAGACAACCGTCACTAAGCTTAATGAAGCAGGTAGGAGACAGT…	5	78.9	0	5	2488.7	5	42228692	1e-106	22	31475490	6e-10
686	APAF	TCATCTGGATTCTTCGGGAGCCAGACTGATGGCCCATGGAAAAGGAAGACTGAGCCATCGGAGCAACTCTGTTCCTTGGAGCTCTGCAGGTCATCTGGGGCTCTCGTTACCAGCACTGGTTTCCACGCTGGACAGACCAACGGCTGTGAGATCGTGGGCAAATGACCTTGATTCTAAGCCCTGGTGTCTCCTCTGTAAGTGAGGACGACCACACTGCAGTGCTCTGAAGGTAAAA [T/C]GTTTCACTATATGCCAGGCACTGTGCGAAGGACGTGAGATCTCTGGTTTCACTCACCCCTCTCTGGGACCTGGCTTTCTCATCTGCAAAGGGGACCCCTTCAGGGTTTGGGTAATGACTTAGTAAGTGGGGGACACAGAATGCTCACTCAGCAGGGGA…	5	81.4	0			5	42554621	3e-85
686	E213B06-36277	ATTTTAAACTACTTTGTTTAGAAAAGAGTGGTTAGGGTTTTGTAGCACTTCCTTTGTTCATTTTTGCCTCACTAATAACACCTAGACTCATACTTTGGCC [C/T]CAGCAGTACAGAGGATACAGGTATTGTTTTCTTTAAAAAAAAAAACAAAAAACAAAAAACAGTCCCATTTGAAAGAGAAACAATGGTGGTATTGCTCTTT	5	78.5	0.705	5	2488.7			NA
686	E213B06-36281	AGGCAGATTCTTTACTGTCTGAGCCACCAGGGAAGCCTTACATTCAAGCAGAGGGACTGGAAAAAGCAAAGATCTGAGACCAAAATAGGAAAGTTGGTGGGGCTGGAGCCCAGCCCATGGGGACAAGGACTGGAAAAGCAAGTGGAGGACCAGATCTTACTGCAGACTGTAGTAAAACACTATTTATAGGTTCAAACAAAAGAGCTAAAATATCTCAGTAAGATCAAAATGATTTATTGGATTTATTAGC[A/G]CAGTGATCATTTAAATACATTTTCCTACATTTTGCAGTGCTAAATTCATCTATAACAGAAGGATAATTTAATTCCAAAGGCAAATTAACCGCTCTTTGCCTTCTCCCAAAGTCACCCACTTTTGATATTTTTTTCCATAACTTG…	5	78.9	0	5	2488.7			NA
686	E213B06-36295-1	AAGCAAGTGGAGGACCAGATCTTACTGCAGACTGTAGTAAAACACTATTTATAGGTTCAAACAAAAGAGCTAAAATATCTCAGTAAGATCAAAATGATTTATTGGATTTATTAGCACAGTGATCATTTAAATACATTTTCCTACATTTTGCAGTGCTAAATTCATCTATAACAGAAGGATAATTTAATTCCAAAGGCAAATTAACCGCTCTTTGCCTTCTCCCAAAGTCACCCACTTTTGATATTTTTTT[C/G]CATAACTTGATTCAATTTTTTCTGCTCTTGCCACATTTTCTCCAGCTCCTACACACTTTTTTGGATGGTTATAACGTTATTATCTTATTATTAGTTGCTAACTGGGGATAATTCACTTTTCCAATGGATCCATGCTGCTCATAA…	5	77	0	5	2809.1			NA
686	E213B06-36295-2	TAACTGGCCCATGACCTTGGCCTCATTAGCTTGGCACTATCCACCTGAGCTGCCTGGATCGGGGCCAGCCAGGGAAATTAGCTCAGACCCACAGGCCCCT [G/T]GGAGAGGTGTCAGGCAAAAATAGACCAGAGAAAGCCAGCGAATCCTTGAGTGGGCGGACCTGTGGAGGTCATCGGCTCCGGCATCGTCCTAGCTCTCCAG	5	77	0	5	2809.1			NA
686	SCAFFOLD76928_9316	ACATTAGGGGCTCAGTAAATATCTGAACCTTTCCTGTCTTTCCCATCTGAGGTCATTTCCAGTTTCAAAACACGATGATTCTTTGTGGGAAAGATGCGTACAGGAGGCTATGTATACCAGGGCCTGGAAAATAAAATAAAGTGCCTTCCCTATTCTGTAAGGAAACAATAAAAACCAAGGACAAGGCACAAAATGGACAACGAAAAGCCAGCTTGAGAGGAGGGCGGGGGGTAAGGGAC[G/A]GACTGAGGGCGGCGACGGCACTAAATGAAAACCAACCATTCAATACCCTGCTATCATCCTTCGTCACACTGCAGAAATAGAAACTGGACAAACACACTGTGTGAAGGGCAAAGGGGTTGGCAAGGTTCTGGCCTACAGGAAAAACCCAGGTTCAA…	5	84.2	0	5	2684.4	5	45317552	0	22	35439470	2e-86
717	rs29027242	GAGGAGGGCGGGGGGTAAGGGACGGACTGAGGGCGGCGACGGCACTAAATGAAAACCAACCATTCAATACCCTGCTATCATCCTTCGTCACACTGCAGAAATAGAAACTGGACAAACACACTGTGTGAAGGGCAAAGGGGTTGGCAAGGTTCTGGCCTACAGGAAAAACCCAGGTTCAATAATGCCACGAGCAGCGGGAAGCAGGGAAGTGAGGTCAAAGTCAACGGTGGGGTTCGCGTCTGGACGACTG[C/G]TATTATAGTCCTAATGAGGCTTAAACACCACACGTTGCTCCTGCGATGAACTCGGTTTCTCATTATGCTCCATATCTGCTCCAGGATCAGCCAGCCACATGGCAGGAGTGGTTTCCCCTTCATCCGGCTGATGAATTATCAAGG…	5	84.2	2.725	5	2591.9			NA	22	34757094	7e-61
718	rs29011984	AGTTGGTGAAGGACAGGAAAGACTGGTGTGCTGCACTCCATGAAGCCACAAAAGAGTCAGACATGATATAGAGACTGAACAACAACAAATAACCACAGGAGTGATATCTCATCATATTTGCAAGTTAATATTCAAGGGGAGGTGATTATACAAGGCTAAGAGTCAGACATGACTTAGTGATTGAACAACAAAGAGCAGAGGAACATCTTAGAGCTCTGTCTACCACAGCCCCCCACCTTTTAACTTGATA[A/C]ATGTATCCCCAAATACAGACTACATCTCCCAGGCTCCCTTACAGCTATGAACAGCCATGTCTCCATGCTGGCCAAAGGAATGTAGAGAAGCTTCCCAGAAACCTCTGTAAGATACTGCTGGTGCCCTATATTTGTCCCCTTCTT…	5	89.6	1.87	5	2865.5	5	50497381	0
719	SCAFFOLD106566_3136	GGTGACCTTGATATTTTAAACTTTTTGATATCATTATTAAGACCTTTGTCGAAATAACAGCTATATCTTATGACTCTATTGAAGTGATGTTGACAATAGTTTTTGGAAGTTGTAATCCTGGTTTTGTCATTCATTCATCCTCATCCTGACATGGGCTCCTCACTAATGCATTTCATGGAAGGAGATTATTTTTTTCCCTCACTTATTTACATGAATCTCAATCTTGTTGTTTTCCTTTTTCTGTTAAACA[G/A]TTTCTATGCAGTTTCTTTGTTTCTTCTTTCTCCAGTCATTGCAGTATGATTTTTGAAGTGATCCTGTTTTTCCTTAAATCCAGTATGACCATGCTGGGCATCAAGGCTAACCCAGAAAGCAGTCTGAGAGCAGCAATTCCCATG…	5	93.3	0			30	163714	0
720	rs29013655	ATTAAGACCTTTGTCGAAATAACAGCTATATCTTATGACTCTATTGAAGTGATGTTGACAATAGTTTTTGGAAGTTGTAATCCTGGTTTTGTCATTCATTCATCCTCATCCTGACATGGGCTCCTCACTAATGCATTTCATGGAAGGAGATTATTTTTTTCCCTCACTTATTTACATGAATCTCAATCTTGTTGTTTTCCTTTTTCTGTTAAACAGTTTCTATGCAGTTTCTTTGTTTCTTCTTTCTCCA[G/T]TCATTGCAGTATGATTTTTGAAGTGATCCTGTTTTTCCTTAAATCCAGTATGACCATGCTGGGCATCAAGGCTAACCCAGAAAGCAGTCTGAGAGCAGCAATTCCCATGACTTTCCAGCCTTTCCCAAACATCATTACCTTCAG…	5	93.3	0	5	2899	30	163749	0
721	rs29010421	CTAATTTTATTTTATTTTTTAAGCCCTCAAGTGTCTTTATTTTATGCCTCATAAATATGATGGAAGCTGGCAGGTGGAAATTGCCAACAGGAAAATGGAAGTTCTATGACCTCAGACAGCCACTGCTACATCCCTTGCCATGCAGGTCCCTTCTTAGAGACTCACAGAGGACTGTATGTGAGGACTCAAAGACCTTTCTTTGAGTCTATCCTG [A/G]CACCCTCAGATTGAGTTAGTACTTGGATCACAGCTCTGTGTGTTAGAGTGAGATGTTATGCCCCTCAGGATATTCTCCTCCTTCATCTTGCTAACACTTATTACCTAAGTAAAATCATTAAAAATTTATTGAAAGATTTCAGTTCAGTCACTCAGTCTTGTCCGACTCTTTGCGACCCCA…	5	93.3	0.255	5	2999.5	26	34019166	0
722	rs29018394	CAGGAGTGTACTAAAACTGTTTACTCGGTCAAGTGTATCCTCACTCACACTTTACCTGTTTGCTCTTTCAGTTACAGAAAAAAGAAGTGTTAAAGTTTCCAATTGTATTCCATTTATTTTTAGTGCTATAAAACTTATCCTTATATACTTTGCATTTCTTTTGTAAACTACATACACTGAGGAATCTGAGTCCAGGCCAAACAATTGTCTGATCTTTTATGCCCCAACCATAGGTAATTCAAGGCCTTGC[T/C]TGGCAGGCCTCATGAGGAGAAACTGTCCCGGCCTCACCAGGTTTCTACAGAGCCAAAGCATTGATTTTCTGGAGTCCCTTGGCCTGCAAGAAGACCAAACCAGTCAAGCCTAAAGGAAATCTTCACTGGATTCACTGGAAAGAC…	5	93.8	0.05	5	2956.3	5	56937965	0
723	rs29027236	ATTATTCACTTAGTTATTCATAAATTTGTACAAAATTTATGAGATGGCCAAATTCTACTCACTTGCTGTGTTTCTAAAATTGTGCCCTTTGTTGAAACAGCCTGAGGTGACATGCAGAGTGAAAGAGCTCTAATTAAAATTCTCTGAGAAATCAGCAGTAGCAATTAATGAAACAGAAGAGGAAAGGAGCATAAAAATAGTCTTTAAAGAGGCCTCATCAAACTCTGGAGGCCAACCAACAGGGTTTCTC[T/C]TGAACAACAGGAGGCAGAGAATTATAAATTTATAAAAACATCTTGTTTCTCTGGTCCCCAAATTGTATTCTGAAGCAGGAAGTACAGACTTCTTGTTAATAATTCCCAATCTTGTCCAAATTAATGCACGTTAAAATAAATCAT…	5	93.8	0	5	3023.6			NA	12	18389663	2e-52
724	rs29027237	GAGTGAAAGAGCTCTAATTAAAATTCTCTGAGAAATCAGCAGTAGCAATTAATGAAACAGAAGAGGAAAGGAGCATAAAAATAGTCTTTAAAGAGGCCTCATCAAACTCTGGAGGCCAACCAACAGGGTTTCTCTTGAACAACAGGAGGCAGAGAATTATAAATTTATAAAAACATCTTGTTTCTCTGGTCCCCAAATTGTATTCTGAAGCAGGAAGTACAGACTTCTTGTTAATAATTCCCAATCTTGT[C/G]CAAATTAATGCACGTTAAAATAAATCATAAAGTTGAGTTAGAGATCTCATTAATTGAAGCCCCAGCACATATTTTAGAGAATCTTAATTATTGGGCTAATTACTCAAACTCCACTTTTTACTTTTTTGCAGAAAAACAGTTCTA…	5	93.8	0	5	3023.6			NA	12	18389532	1e-47
725	rs29027238	ATTATAAATTTATAAAAACATCTTGTTTCTCTGGTCCCCAAATTGTATTCTGAAGCAGGAAGTACAGACTTCTTGTTAATAATTCCCAATCTTGTCCAAATTAATGCACGTTAAAATAAATCATAAAGTTGAGTTAGAGATCTCATTAATTGAAGCCCCAGCACATATTTTAGAGAATCTTAATTATTGGGCTAATTACTCAAACTCCACTTTTTACTTTTTTGCAGAAAAACAGTTCTAGATTAGAATT[T/C]GCTTCTTTGAGGTAGTAGTGTAGAGATGTGTGCTTCTTCCAGAACTCTGGGTGAAGAATGCATTTTTAGTTATCATCGGGAATATATTAAGGACTTAAAGTACTGGGCTTGGTGAAATATGGGAAAATGTTTATTGCACCTGAT…	5	93.8	1.92	5	3023.6			NA
726	AAFC02077568	ATGTTAAGATTCACTAGCCCGGATGTCTTGGAATCTCAAACTCTCCGTCTCTATTTTAAATTTTTATTGTACATTTCAAATTATCTTCTAGCACCACAGT [C/G]GCAAATAGATGGCCACATATCTTGAAAAAATTACAAATAATATAAGGGGAGGGCCACTAGGTCAAAAGATATTTTTCTGGAGATTCTTGCATTATACCAA	5	97.6	3.13	5	3035.2			NA	12	16878867	2e-12
727	rs29009713	AGTCTTCTGAAGTGGCAGGTGGGTTCTTTACCACTAGCGCCACCTGGGTGAGTACCAATTAAATGTCAGGCACTGTACTATATACCACAGATACATTATCTTTATTTCTCACAAGAGGCCTATAGGGAAAATAGTCTTCTACTAGAGCTGCAGAATCAGGGGTCAGAGATCATAAAATGTGTCCAGGGTCACACAGCTCATCCTAGCAGTAAAGTCAGAATTCAAACTTATGCTTTTTAAGCCTAATCTC[C/T]CCCTATCTTTTCTTCAGAGCCCATTAATTCAAATGATTCACTTCAATGAAATATATACCATGTTGGGCCACGTGTTCAGGACCTTCTTGATACCCTTGACAGATGCATTAATATGGCAATTTTCACAGTTTTCCAGTAGAGTGA…	5	103.8	0	5	3107.1	7	1184850	0	12	12494983	2e-09
728	rs17871339	GTAAATTTCAGATATCCTGAAGGTGAGATCCAACCCTTTTGTACA[T/C]TGGTTACCAGTTAACATCTACAGAAGGAAAAACAAGATTTAAAACATACAAAGAGTCTGTTTAAGACATTTATAATTGCAGTGTATAAGCTTGTAAAAAATTTTTTCAGATCAAACAGTGTTTTCTAGGACTGATAATGAAAAATGCCTTCCAATAATGAGATTCTATGTTTAGGTTTTTTTGTGTTCCTTACCAGGAACAATCTTCTCTCTCTTGCTAGCTTATTATCTCTGACWAAAAAAARGGTWATCCCAGTAGTAATATTCAGATGGAAAACCAATTTCCCCAAATAACTAACTCTTCTCGTAGCACTGATTCTTGTGGCTCCTGAAAGTTTAAGGGGCTCAAA…	5	103.8	2.17	5	3100.3	5	58570054	5e-74
729	rs29014017	TGACGGACTGTCCTTATTTCATCTTCCGGCAGCAAAGCGATCTGCTGGGAAATTAATTAGAGCATTTCCCCAATGGTGTGATGATCCACTTCTCCTCCTGGCTATAATTTGAATGCTCCCGGGGTCTTCTAGACAGTCTTGCCTGTGTCGGGACCCAGATGTTGAGTAGCCACCCCACCTCTCCATCATTCCCCGTTTCCTTTGAGGTAGGAGAAGGCAGAGAGAGAGGTCAGTTCCTCCAAGGGACTCT[T/C]GGACCTTTTATTTCAGGCTTGTTGTTTAAGAAGGCTTTTCATGCCTCTGTGGGCTTCCCAGGTGGCTCAGTGGTAAAGAATCCACCTGTCAACGCAGTAGATGCAGGAGACTCAGGTTTGATCCCTGGATGGAGAAGATCCCCT…	5	108.2	0	5	3113.9			NA
730	rs29014016	CTTAGTTGCTCTGTGGCACGTGGGCTCTTCCTAGACCAGGGATCAAACTAGTGTCCCTTGCACTGCAAGGCGGAATCTTAATCACTGGACCACCAGGGAAGCCCCACGTCCTCTGTTTTTGATTAAAAACCCCTCTGCCCCTTAGTGATGATTCTATAGTCGATCTCATCCCGAAAGGTCCATATTCCACATCCAGCTGGGTCTGGGACTGCTGCAGGGCAGTCCTCGAATATAATGTGACTCAGCTGAA[C/T]ACATTGATTTCTCACAGCCAGGGATTAACTCCCTCTATCGAAGGGCCATGCAAGAGGAAGAACAGAGAGCATAGTATTAGTTAAAATGACGGACTGTCCTTATTTCATCTTCCGGCAGCAAAGCGATCTGCTGGGAAATTAATT…	5	108.2	0	5	3113.9			NA	12	11724799	6e-09
731	rs29014015	TGGCAAGCTGGGGCTACTCTTTCTCGTGGTGTGCAGGCTTCTCTTGTTGTAGAACACAGACTCTAGGTGCTCAGGCTCAGTTAATTGTGGCACACGGGCTTAGTTGCTCTGTGGCACGTGGGCTCTTCCTAGACCAGGGATCAAACTAGTGTCCCTTGCACTGCAAGGCGGAATCTTAATCACTGGACCACCAGGGAAGCCCCACGTCCTCTGTTTTTGATTAAAAACCCCTCTGCCCCTTAGTGATGAT[T/G]CTATAGTCGATCTCATCCCGAAAGGTCCATATTCCACATCCAGCTGGGTCTGGGACTGCTGCAGGGCAGTCCTCGAATATAATGTGACTCAGCTGAACACATTGATTTCTCACAGCCAGGGATTAACTCCCTCTATCGAAGGGC…	5	108.2	1.26	5	3113.9			NA	12	11724799	2e-08
732	rs29024670	GCGTGCACAAACTCAGTTTTTGTAATTACATATTCGGTAGTAAAATGTTAAAGATTTCCTTCTTGACATTCTGGAAAAGGCAAAACTGCAGGTACTGGAAGACAGATCAGAGGTTGCCAAAACCTAGGAGGTGGGGATGCACATTTGTTTACAAGAGGCACAAGCAATTTGGGGGGATGTAATGAAAATGTCCTACGTCAGGATTGTGGTGGTGGGTACACCATCCATCGGGTTGTCAAAATTCCTAGAA[T/C]GCTAAACCCTCCGAAGGGTGATTGTACTGCATATAAATTCGACCTCATCTACCCTGATTTTTATACCTCTAAGAACAGCAAAGTGAAAGTGAAAGTCACTCAGTCATGTCTGATTCTTTGAGACCCCGTGGACTATATAGTCCA…	5	110.7	4.695	5	3226.9	5	63054480	0
733	rs29020609	AGAGCTAAAGACACTTGAATACGAGAATCTGGTAAATGCTTAGAGAAGGGGGTGGATGGAGGGGGCTGGATTTGAGGCACATTTCATGATTCTACAGGAGAGGTGGGAGAAGTAGTGATTCTTACATTTTACTTAAACGCAAGTCAACAATGTTGGATTTTTCTCTTTCTTTTTCTTTCTTTTTTTCTTTAAACAGCATGCATTATTTGCATAATTTTAACAAGAAGGACACAGGTGGTAAGCGGCATTC[C/G]GATGCTCTGGAGGTGAGCAGAGTGAGGCCTGGAGAAAGGGAGACTGCTGAGGCTTGAGGCCCCCGGGGCCCTGCCCTAGAGTCTGTGCTTGTGTGCATGGTAGACGGTCAGGAAGGGAGGCAGGGCTGCTGGGGGACAGAAGCC…	5	119.9	0	5	3267.9			NA	12	483002	2e-09
734	rs29010247	CTTATATGCGTAGAGTAATCCAGAGATAGCTTAAATAACTAAAGGGAAATGTAAATATCACTTAGGAGATAGGATTAAATATTTAGGAATATGAGTTACA[C/T]GTAGAGAGCAAGGAGCACATATTCTGGATTAGATGATTGTGACTTAACACAATTTTTACTTTTGTTTTTAAAGACTCTCTTGAGATACCTGTTGGGCTCT	5	120	0	5	3274.6			NA	12	313852	1e-34
735	rs29027083	GAAACTGAGGCTGAGAGAATGAAGCGGCTTATCCAAAGTGAGCAGCAGCTCATGAGATCCGGGATTTGAACCCCAGCCTGTGTCAAGCCAAGTCTACCTTCATCTACATCAGACAAGTTCTTCCCGATCAGGAGAGAAGAGGAGGCCTGTGGATGTGCTAGGGTCACTGGGAGAAGGAGAAGGTGGGCAGAGAGTATGCGTGGGAGGTCCCGGGAGAAGTCAGGTACTGTGCAACCCTGCCCAGGGTGCC[G/A]CTGGGTTGGAGCCTGGGTCCTGGAGTCACTGGCTTGAGTTTGGACCCTGGTTCTGCCCTTTGGGGGCTTCCCTTGTAACTCAGCTGGTAAAGAATCAGCCTGGAATGCGGGAGACCTGAGTTCGATCCCTGGGTTGGGAAGATC…	5	120	0	5	3302.3	5	66089333	0
736	AAFC02038565	CTAACTGGCAAACGGGCAGCAGAGACAATATTTTATTTTTTTCTCAAGTGAGAGAGACAAATCAAGCTAACAGAAATTTGGATGTGTGGATTTTTCAGTT [C/T]TGGAAGTTACATGAAACTAACTGGCTGTGGTCACACATAACGGATTCTTAAGATAAAAGAGGAATATTCTACAGGTATGGGGATCACAGCAAGAAGCCAG	5	120	0	5	3288.3			NA
737	AC137534	CGCCCCCGCCAGGCCGCACTGACGTGCTGGACCACGTACATCATTTTTTCCTATTGCAACTGCACACCAGGCCTGGCCACTTGCTGCCCTCCTCCCTGGACCTCTAGGCCAGCGGGGCCCCAAGAGGCCCTCCTGAGAACCTCCCAAATATGGAGCACTTCACAGTTTGCAAAAGGCACCCCCTCCTTTCCTTCAGTTGACCCTCTCTCCATCCCAGCTAGGGGTAAGGAATTTTCCAGGCCCCCTTGGCTCCTCAAGGCAGAGTTGGGGCCAGGACCCAGAAGTCCAGACTCCAGCCCAACGCAGAGGGGCCTGGGAGCTCTGTTCAGCTCTCAGTCCCTCAGAAAGACCTCTTTCCTGAACCTCCATTTCCCACCTCTACCCTAAGARGATCTGACT…	5	120	0	5	3412.8	5	66991377	1e-109
738	AC137534	CCGGGCGCTGCGGCGCTAAGAGAGAAGGGACGGGTGGGTTGCGCGCGGGAGCCGGCGGGAGCCGGGGTGGCGGGGTGCAGCGTCGGAGTGGCTGAGTATAGATATGTGTGATAAGCTCTACAACTGTTGTGTGTGTGTTCGTGGGCGGCTAGGTTTATGCGGTATTCTTTTCAGCTCGTGGTACTTTGATGGCGCTTTTGGGGCTGGGTTTGATCTTCTTGTCTCTATGTTTCAGGAGGGCAGACGCGAGGTAAAGAGCATTCCCAGGTGGGTTTCATTTTTGTGCTCCTCATCTCCCCCATGGCCAATAGAACTTCCCAGGCCTTTGAAAACTCTCAGGAAATAGGCTTCCCAACCCCAGGTGTTGATTAGGGGCCAAGGTGGGGGAGGGAGAAGAAG…	5	120	1.465	5	3412.8	5	67087254	1e-109
739	rs29011980	CCATTAGCTACATCTTACATTACATTTTAAGAAAGCCCCTGTGAGTCCCTTGTAAAGACTGAGGAAACACCCTATTTTTATCAGTAACACTCAGAAATCATCTCCTGGGAGGGGTATTTCCTGGAAAGATGTTAAGTCTCAGTCATTTTATGTTGCTTCTTGTCAGCTCCTAGTTTTTTTCTTTTTTTCTGATCTTGTCCCTCAAGTTATTTGTTTGACAAGCTGGCAGGGGGAGCTGCCTCCAAGCCAG[C/G]TGCTGGATGAGGGGCTAGGGACCTAACTAGGGCTCTGAGCCATGACCTGAGGAACAAGGACACAACAGCACCCCCTCGAGCCAGAGATGCCCTGGGGTGGGATCTGAAAGCTGGGAAGGGCGTCCCAGGGAGAGAGGCTGACAG…	5	122.8	0	5	3499.1			NA	22	38333509	1e-62
740	rs29010136	TAATTCAGTTTGCAGAGCGGAGGGACCAGAAGCAGGGTGCCTGCTTTCTTAGGCAAGAAGAAGAATGATATAATGAACATTTAACAGAACGCCATCTGATTCTTTGAAATGTTTTGGTAAATATTCTTCTCTCTAGACAGGTTGAGAAGTGTGATAAATAAGACCTGGTTTCACGTATGTTAAGCGTTATGGCTCTGGTGAGTTTCAGAAGCTCAGCTGCCATTTTGGATCTAAGTTCCTGCAGAGCCCA[G/T]CCTTATGGCACACCAAACTCTGGTAATTCAGGAGCAAATAAAAATGAGTTATACATCAAGCGTGCAGGTGGATAGTCCTTAATTTGTGCCTTTTGTTGAAGTTTTCTTTCTGTTGGCAGTGTGAAATGAATCTTTAAAAACTTG…	5	122.8	0	5	3502.6			NA	22	38901012	6e-46
741	rs29003183	CGTGTGCATGTCTGTCGCACACCCACCACATCCCACACCGAGTCCGACGCAAGCGGTGTCCTGTCCGTTCTCCGACTGCCGCTCCTGGACTGCTCTGACACCCGCTTGAGACGCACTACAAGTCGCTCATCTAGACTACCAGGATGTTCAATGCTATCCTTAGACTTGAGACATCCCACTCATCATGATTCGCTCCTGGCATAATACAGAGAGGGGGAGTCGGGACGCTAATATACTACTATCATGGTCACCCGACACGCCACTCTCTCGGATGCGGTATGAGCGAGTCACCACACACCGGGACCGGGAAACTGCGGTACTTGGACTCTGGTTCTTCGATAATACACAGAAGAGAAGACCAACCATACAGTCACCGCCTTATGGGTGGCCCACACACAT…	5	122.8	0	5	3583.7	5	69961704	1e-109
742	rs29003188	GCATGCAGGTTCCCTGGAATTTTACAGAAATCCCAGGGCCTCTGCCTCGGGCGAGGCATYTGCTCAGCAGACTGAGCAAGGTTTGAGGGGTCTCGCCTCTTGGGAATGYGGGAAGTTAGAAGACCTGGTTCCTTCCCCAGAAATGAGCCAGCTGGCTGGGAGAAGAGGCCAACAAGGAGGGAATCCCTAACAAAATCAACTGTTGCARAGAACACTGTTTACCTGTTTCACTTCTCCAGTCCTCCTATCCTCAGCCAATACAAAGATTTAAAACTAGTTAGTTAATTTCCAAAACTCAAGGTTGTAAAAGCCTGCTCCATGAAGACCAGACACACAGAATTCATTATGACCACACAGTGTAGACTGTGAACATGGTCCACATCCAGAAAGGAGTGGTCG…	5	122.8	0	5	3583.7	5	69967544	1e-106
743	rs29003186	GCATGCAGGTTCCCTGGAATTTTACAGAAATCCCAGGGCCTCTGCCTCGGGCGAGGCATYTGCTCAGCAGACTGAGCAAGGTTTGAGGGGTCTCGCCTCTTGGGAATG[T/C]GGGAAGTTAGAAGACCTGGTTCCTTCCCCAGAAATGAGCCAGCTGGCTGGGAGAAGAGGCCAACAAGGAGGGAATCCCTAACAAAATCAACTGTTGCARAGAACACTGTTTACCTGTTTCACTTCTCCAGTCCTCCTATCCTCAGCCAATACAAAGATTTAAAACTAGTTAGTTAATTTCCAAAACTCAAGGTTGTAAAAGCCTGCTCCATGAAGACCAGACACACAGAATTCATTATGACCACACAGTGTAGACTGTGAACATGGTCCACATCCAGAAAGGAGTG…	5	122.8	0	5	3583.7	5	69967698	1e-105
744	NW_931445	ACAAATGATTTCTATTTTCTTCATTATAGCTTTGATAAGTCCTCTATTTGATTACACTTTAAGAATTACTACTTAAGTTCAATACAGTTAAGATCCTTTT [A/T]AAAATGTCTCTTTATTAATCAATTTGGCTTTTCAATTAATCATTTGAGATAAAGTTTTTAACTACTCAGTAATTTCTCTTTCCAGTTAATGTATCACGCT	5	122.8	0.2	5	3499.1	5	70275116	1e-106	22	38918454	3e-21
745	rs29026124	TGCAGAGTGGAGGTCCAGGCAGAGGCACTGACAGATGGAAGGGGCCAGCAAGGAGACCCAGGATCCCGAGGTGCCGCCCCAGGATTTTGGGGCAGGGTCATATTTGCACTAGGTGTTCAGGCTGAGCATCCAGAGGTAAGGACACAGGTGTCCTAGACCCTCAAACTGCCCGTGTGCAAGTGGGGGTGGGCAGGTTTCAGCCCAAGTCCTGGCATCCATCTAAGGCCTTCAAGTCGGCTCTGCTTGGCCC[T/C]CAGCATCACCCAGCACCCTCCGCCCCCGCCGAGCCCCGTGGTCTCACCGTCCACATCCATATACCTACATTTCCAATAGCTCTCGAAGTGATCAAAAAGTACTGCATTTTCAAAGAGAACCTGTTCTGGTAAAACACTCCCCAC…	5	123.2	0	5	3667.3	5	69142440	0
746	rs29012925	GGGGACATGTCCTGCCAGTGTCCACCAAGTCAGAACCCCCACAAGGGGCGATCACCCAGGACGCCCTCCCAGACTGAAGCAACAAGTGACACTGTCCTCAGGCTGGGCTTTGCCCCGCTTCCCGGCAATTCCAGACTCAGGACCTTCAGCACAGATGCTGCAGACAGTGCAGGCGCCAGGGGCTGACTCAGGTCTGAAGGCCATCCTGCCAGGAAACAGGCTGCCTGCTGAGGAGTGGGCTCCCCGTGAC[G/A]GGTTACAGCTGTACAACGAACGGATGCTCCCTCCTCCCGACCAAGCCTTCCCCCAGCCCGTTCTCCCCAACCCGGTCTCCCTGTCCTTGAGTCTGTGGACACCATCTGCACCCCGCCCGCCCCTCTACTGTCCGGCATCCACAC…	5	123.2	0	5	3513.3	5	618	0
747	rs17871347	GAAGGTGTGGTTCCAGGAGGATGGTCTCCTGGGTCCCGTTGGGGTGCTTGATGATRCATGTCAGCGGCTGTGAGGAAGGATGCGTGTGGGCAGGCGGGCCCTTGGGAACACGGCCCTCGGTTCCGCTAGAGGCTCAGGAGGGTGGGCCACCGCTSYGGGGCCTGGGGCCAGCAAGGTGAACCAGGTCCTAGGCCCAGTCTGGGCCTCGGCGGCTGGCCACGGGAAGACCCGGAGGCCCTGACTCCTGGGACCACAGGGCCCTGCATGCAGGGTGTGGGCTGTGGCCGTGGAGTGCCAGGCCTGGGCCACTGACTGGATGGAATGGGGGCCTGAGCTGGCTTTATSTTCATCTCTGGGAAGGCATTTCCTTCCCTCTCAGGGGTTACCTGGAGAATTCAG…	5	123.2	0	5	3596.1	5	69979139	4e-13
748	rs29003175	CGTCGTCGCGTGTCTTTCACACCCATAGCCGCCAATCCATAATTCAGAAAGAGACACCAGCCACATTACGAGCAACCAACATACCGAGACAGCACGCGCCAAAGGGCAAACCAAGAGGCTGCAGCGAGCGAGATGTAAGATGTGAATGATATGTAGAGCACGACGATTATACCGTGATATGCTGGGAACTGTTAGCATTGGACAGAAATCGTCGCCATGTACACCAAAGCCCCTCCAAGTTTTGCCGCGCGGAGCGGGCGAGCTCCCCTGTAGCAGTGTGGCTAGGGGAGGAGTTAGAAAAAGAAATAATAGACTGGAGTGTTGGACAGATATCGAAGGAGTACTCCTTGGCAGGTTACAGTCTGAGGTCTATGTAAAAAGGGGGACCCATCTTGGGGG…	5	123.2	0.15	5	3583.7	5	69994809	9e-96
749	rs29003182	AGGCAAAAATCAAACAAGGGAAAGGGAGGGCAGAGCCGCCACCGCCAAGAAAGACGAAGAGCAGAGACACCGCGCAGCACGACCACCACGAGAGGAGGACAAGCCGAGGACAGGAGACGGAAAAAAAAAAAACACCGCGACGCGCGGCGCCAGCACAAACAAACCACAGACAACCACCACCCCCCAACCCCCCCCCCCCCCCCTGGGCCTCTTTGGAGATGTGATGAAGGCTATATACCCTCTGCCCCAAAATGATACACTTACAGTGTATGTAAAAAGATTGCTATGTGTAATTTCACAGGGCTCAGTGAAATGGGAATACCTAGAGAACCCAGAAAGAACTGCCATATTATGCAGTGAATAAGTGAAACATTCACAGATGAACATAATGTATTTGAT…	5	123.5	0	5	3583.7			NA
750	rs29003969	GCTCAGGCCCCACTCTTCCCCTCCCCCTCCTTGTCCAAACTTTAACCCGTCACCCCTCCCACCCCACGCTTAGCCTCTGTCGGCACTCGTGGTCCCCGGCTCCTTACCGTCTCCCGACACTCTCCGTCTTTTCTATCCCCTCTCTTCCGCTCTTGCGCTTCTCCCTTCTCCCCTCCACTTTCTTCTCCCCCTCACCCTTCCCCGCTCCCTCTCCCCCCCTCTTCCTCACCTCCACCCCTCCCCTCCGCTCCCCTATCTTCCACCCACCCCCGCTTCTCTCGTCTTCCTCATCGTGCCGTTGGCCCCTATGGTATCTCCTCTATGCCTTCCCTTCCCCTCTTTCGGCCCCGCTTCCCGTAGCTCCTCATCCCTTTGTCCCCCCGCCTTACTGCCCCTTCC…	5	123.5	0.305	5	3583.7			NA	22	40358115	6e-44
751	rs29002571	GGGGGTACCCAGTAATTCCCCAAAGGCCTAGGGGAAAGCATAGCAACGTCACAACAGATTTATCTGCATCAAGGAAGAAGACCCCCAGGGTTCAGGTCTTTCTGGAGCAGCCACAGCCTTCGCCCTTCGTTCACAGACATGCCATTGTGCACACATCAAATGCAACCCAGTATAGTGTCACAGAAAGCAAGCCAGATTCAGAACACRTCACTGATGACTAGTTCCCTGCCTGGTCAAACTATTTTAAAATAATTATTAAATAGGGAGAATAATCCTGTCATTTAACAATGAACAT[G/A]TTCCTAGATGCCAAAAACTGTCTCTGAGTGGTTTCCAAACTTCAAGGCCYGCGAACAAAATTCTTTGTGGTAAACACACCAGGCTGTTGCTAGGAGGCA…	5	124	0	5	3583.7	5	71290613	1e-107
752	rs29002570	GGGGGTACCCAGTAATTCCCCAAAGGCCTAGGGGAAAGCATAGCAACGTCACAACAGATTTATCTGCATCAAGGAAGAAGACCCCCAGGGTTCAGGTCTTTCTGGAGCAGCCACAGCCTTCGCCCTTCGTTCACAGACATGCCATTGTGCACACATCAAATGCAACCCAGTATAGTGTCACAGAAAGCAAGCCAGATTCAGAACAC[G/A]TCACTGATGACTAGTTCCCTGCCTGGTCAAACTATTTTAAAATAATTATTAAATAGGGAGAATAATCCTGTCATTTAACAATGAACATRTTCCTAGATGCCAAAAACTGTCTCTGAGTGGTTTCCAAACTTCAAGGCCYGCGAACAAAATTCTTTGTGGTAAACACACCAGGCTGTTGCTAGGAGGCA…	5	124	3.13	5	3583.7	5	71290702	1e-106
753	rs29011061	TCTATGAACCTGACACCTTTAGGTGCCTCCGGTGAGTGAAATCGTACAGTACTTGTCCTTCCGTGTCTGGCCTGGTTCACTGAGCATAATGCCCTCGGAGCTCCTCCTTCTGTAGCACGTGTGAGAATGCCCTTCGTTGATAAGTCTCAGAATATCCGTCGTGTGGATAGACTGTATTTTGCTTACCCATTCACCTGTCAGCTCACACTTAGGCTGCTTCCAAGTTTTAGCTCCTGTGAATAATGCCACC[G/A]TGAACCTTAGCATACTAACCGAATGCGTGTTTTTACCCAGTGGAGGTAACGCTGCAGATGTAATCACGTATCTTGCTTTTTTTCTCCTTAACATTCCATGTCACTTCAAGTTCTTCCAAACATAAGTTAAATGTCTGTATAACA…	5	130.2	1.87	5	3684.6	5	72498483	0
754	rs29023691	TGTGCTGTGCTGGTCTTCAGCTGCCTCGTCTCTGCTGCCCAGGTACCTCCCCGACTGGCCTCCAGACAAGGCTGGGAACAGAACCACTTCAAGGACGTGGGCACCTCCACCTCCCCCAGGTCAGCCCAGAGCACCAGCCCCAGGCTGCAATGGCCCACATGCTCCTGCCAAACCGGAAACCAGCTCTTGAGTAACACTGGGTGCTGAGTGTGGAGCTGAGTGACTGAGCAGAAATCGGCATCCGGCCTCC[G/A]GTGACCTCGGATCCTGGTGTAGCCCCGCCCTAGGCAGGCTGCCTGGTATTCTTCGAGGTCTCCCTCGGGCCCCCTTACTGATTCAGGATGCCAATGAGGAATCTGAAAGCCCTTGAGGCTCCACCCGGGTTAAACCCTTTAACC…	5	133.9	0	9	1128.6	5	74748559	0
755	rs29023692	TCGTCTCTGCTGCCCAGGTACCTCCCCGACTGGCCTCCAGACAAGGCTGGGAACAGAACCACTTCAAGGACGTGGGCACCTCCACCTCCCCCAGGTCAGCCCAGAGCACCAGCCCCAGGCTGCAATGGCCCACATGCTCCTGCCAAACCGGAAACCAGCTCTTGAGTAACACTGGGTGCTGAGTGTGGAGCTGAGTGACTGAGCAGAAATCGGCATCCGGCCTCCGGTGACCTCGGATCCTGGTGTAGCC[C/T]CGCCCTAGGCAGGCTGCCTGGTATTCTTCGAGGTCTCCCTCGGGCCCCCTTACTGATTCAGGATGCCAATGAGGAATCTGAAAGCCCTTGAGGCTCCACCCGGGTTAAACCCTTTAACCGTGAGCCATTTAGAGCTAGAATCCC…	5	133.9	0	9	1128.6	5	74748584	0
756	SCAFFOLD10136_11539	TGATGAGCCTCAGTCAATTGCAGTTATTTTTCTTTCTGATCGTCTTATTGTTCCATATTGAGTCAGCGAGAACCTTTCCCGATGATGAGAGTTTAAAGTTTTTACCAAATTAGAAGGAAAAGTCTTATTTCCTCAGATATTTTTCTTTATCTTGTTTTGTGAAAGTCTAATTATGGGTGTTTTAGACAGATGGATATTGAGAGTTCATTAAACTTTTTCAATGTTTCTCTTTTCTTTAGCATAATCGCTA[G/C]TGCTATATTTTCAGGTTCAATTTTATTTGCTTCTATTGTGTTTAATTTGCTCATAATTCCATCCAGCATATGAGTCACTGGGGTGGTTGTGTTTTTTTTTTTCACTCATTTGTTTTTTCTTTATGGTTTCTATTTCTCTGTTCA…	5	133.9	0		1173.2	5	75429520	0	22	48190110	6e-12
757	rs29013383	CTGTGTCTGCCTGTCTTTCATGTAAATGGCTAGTGGATCTGGGGCTGGATCTGCTTCAGGTTTGGCTTTCTTGCGGGAGCTCCTCATGAGTGGAGCTGGTCCTGGTGCCCAGCGGGTCGGGAGGCGGTTCTGTCTTGGTGGTGCTCAGGCTGGCAGGGTCCGGCCGATGCCTCTGACCCCTGATCACCTTTAAGAGCCGAATGTGGTGGGCTGCCACCTGTGACTGCTGAACAGACCAGTTACATCACTC[G/A]GAGTTGACAAATGGAGGCTTTCTTGTTCTAACTTTACTTCTGAGCTAATGACTGGGATTTTTTAAAAAGAATTTTATCTCATCAATTTTGAACTGAATGTGGGAAGATAAACACTTGACCTTCCTCTCTTCAATTTCAAGGTGA…	5	133.9		9	1173.2	5	75429989	0
758	rs29013456	AGCTATTGATTTGTAAATATATATATATATATATATGATTGAACTATCAAATTCTCCTTTTTATTTTATTACTTTAAACTGCAATTTGCTTTTTTTAGATGTACAACTACATCATTAGACCTATATATTTTTTATTCCAGTAGATTTACAAATTATTTAATATTTTTATTGCACTCATTGAAACTTCCAAAATAATGTTGATTAACAAACTATGATAAAAATTTCTGTCTGCTTGTGCTTTTAAAGGAAA[C/T]GACTTTAGCACATGTATTTAAATGATATTTTAGGTAAAAGTGATAAGCATCACAAATACAGAAACACCTGTTCTGTTTTGCTTTAATAGAAAGGTTGGAAAGCTAAAACTATATATTTCAGAATTCCTTGCATTGTCTTTTTTA…	6	0	0	6	0			NA	4	120124755	1e-10
759	SCAFFOLD10121_13552	CTGCTGCCAGAGGCTCAAAATATCCTTTAGGAATTGGCATCCAAAGGGAAAGCTGTGTTGTTGTCTAGTTGCTAAGTCATGTCCAACTCTTTTAAGATCCCAAGGACTGTAGCCCACCAGGTTCCTCCGTTCAAGGGATTTCCCAGGCAAGAATACTGGAGTGGGTTGTTATTTCCTTCTCCAGGGGATCTTCCCCACCCAGGGACTGAACCCCATGTCTCCTGTGTTACAAATGGATACATTACCACCC[G/A]GCCACCTAGGAAGCAAGCCCAAAGTTGTGAATACTTATGTTAAAACTTGTTCTTTTTACTCAAGTCACATTGTATACAACTTTCACCTCTACTGGACTACAAATGCCCCCAAACCTAATCATTTTTATAAATGCCCACCACAGA…	6	0	0			6	2921938	0
760	SCAFFOLD10121_13387	TTGTTATTTCCTTCTCCAGGGGATCTTCCCCACCCAGGGACTGAACCCCATGTCTCCTGTGTTACAAATGGATACATTACCACCCGGCCACCTAGGAAGCAAGCCCAAAGTTGTGAATACTTATGTTAAAACTTGTTCTTTTTACTCAAGTCACATTGTATACAACTTTCACCTCTACTGGACTACAAATGCCCCCAAACCTAATCATTTTTATAAATGCCCACCACAGACATGACTAATGTCAGTATGA[C/T]TTGAGCCACACAGCATATACTTTCTACTATATGTGGGTGCTTAAGCCACTTCAGTGCGCATTTAAACATTTCATTTAGGAGCCTAGAGAGGATTTTGACAGAAGAAGGTCTGGGAGACTACTTTGAAACAAATATTCACAGATC…	6	0	6.615			6	2922103	0
761	rs29018469	TCTGGATTGCTTTAACTTCTCGTCCTGGATCTTTCAGTGTCACAGCAGACTACTGTGAGGGCCAGCGACCCAGTATCCATGGCCAATTTCTTTATTTAGAGCCCCATCTGGTTATAAAACCTATCTTATTCCTTGGAGATAGACCAGAACCATGGGTCCAATTTACATGGGTTAGGCAGTACAAGTGCCTCTTCAGTTGCAATATTCTTCATAAGCTGCAATCCATTAATTATGGTTTATTTAGTTCACA[G/A]TGACTTAGTAACAGCAGCAGCACGTGGTCTCCTGACCACATGGCTTGATGGCCATTATGGCCTCCCAACAGGGCTCCCAGCAGGGCTTCTGCAGTGCTCCCAGCCTGTGTAGAATGCAGCAGCACAGCCCCTTAGTGGTGCGAG…	6	13.1	0	6	79.2			NA	4	112817112	6e-40
762	rs29018471	CTTTATTTAGAGCCCCATCTGGTTATAAAACCTATCTTATTCCTTGGAGATAGACCAGAACCATGGGTCCAATTTACATGGGTTAGGCAGTACAAGTGCCTCTTCAGTTGCAATATTCTTCATAAGCTGCAATCCATTAATTATGGTTTATTTAGTTCACAGTGACTTAGTAACAGCAGCAGCACGTGGTCTCCTGACCACATGGCTTGATGGCCATTATGGCCTCCCAACAGGGCTCCCAGCAGGGCTT[C/G]TGCAGTGCTCCCAGCCTGTGTAGAATGCAGCAGCACAGCCCCTTAGTGGTGCGAGTAACCGAAATTGGATTTGATTGTCTCTCCTCTGTAGTTTGGTTTGGGCTACTTTTGTGGTGGATTGACTCTCAGTTGGCTTTGCAGATT…	6	13.1	0	6	79.2			NA	4	112816762	2e-36
763	rs29018472	TCATAAGCTGCAATCCATTAATTATGGTTTATTTAGTTCACAGTGACTTAGTAACAGCAGCAGCACGTGGTCTCCTGACCACATGGCTTGATGGCCATTATGGCCTCCCAACAGGGCTCCCAGCAGGGCTTCTGCAGTGCTCCCAGCCTGTGTAGAATGCAGCAGCACAGCCCCTTAGTGGTGCGAGTAACCGAAATTGGATTTGATTGTCTCTCCTCTGTAGTTTGGTTTGGGCTACTTTTGTGGTGGA[T/C]TGACTCTCAGTTGGCTTTGCAGATTTTTAATGAGGAGCAAACATTGTTTTGGAGTGGCACAGCTGAGGAGCAGGGGCCTGGTGAAAGCTGTTGTTTTTGGCAGAAATGATGGCAGAATCAGGAATAACAGCTGGGAAGAGTGCA…	6	13.1	0	6	79.2			NA	4	112816762	6e-46
764	rs29013634	TTGCAGAATCACTGAACAGAATCACTAAAGGCTTTTTTTAAAATCACAGAGCCTTGAGTCTCACTCCAGTATAATTTTTTAAGACTTAACAACTTTTAACAACCTCTGCATGTTATCTTTCTGCATATTAAAGTTTGAGAGAATAAGGCAAGAATTCTTATTCTTAAAGCAAGATCACCTTACTTCAGTGATCGCTGACCACCAGTATGTCAGCACCACCTAGGAACTGAGATGCACAGTACTGGGCCCC[A/G]CCCTAGGTCTTCTGAATTAGAATTTGGGAAATGGGCCCAATAATATGTTTTAGCAAGCCTTCCTACTACAGGCTATTCTCGAACCATTATGGAGCCATGGCACTGTCACTCTGCACTTTCCCAGGAGGCTCTTTAAAATTCCCA…	6	13.1	0	6	74.7			NA
765	rs29013632	TATATCAGGTTTTGCTAAATGTTCATCACATTATATCACAATATATCATATTTTCATCAAATGTGATTTGGCCTACTGTATCATTAAACCATTAAAATATTATAAAACAAATATAGTAATGTTCTCATTTTATTATCTCTTACTCTTCAAGGCATATTAGAACACTTAACAGTCTTTAACTGACAGTTGAGCTATAAACAGTTAGGAACATATGAAGGACCCAAGTACGAAAGGGTTAGTGATGTTCCAA[C/T]GACATGGAGCCCATAGACTGGTGTCCCTGGACCAATTGCAGAATCACTGAACAGAATCACTAAAGGCTTTTTTTAAAATCACAGAGCCTTGAGTCTCACTCCAGTATAATTTTTTAAGACTTAACAACTTTTAACAACCTCTGC…	6	13.1	2.325	6	74.7			NA
766	rs29024574	TAAATACCTAGCAACTGCTGCTATTATTTGAAAGGGAGCTAAAAAGGAAGAGCTGGTTACATGGAAATAGTGTTCTGTATAAGACAAATATATTGACTGATATATCAAAGTCAAAGAATGTACCTGTAGGAGGAAAAATTGGCCCATGGTTTAGTGGGAACATATTCCCACCAGATCCACACTAAAACAATGTTCGACTTGGAAAACATGATACAAAAATAAAGCAGATATCAGATCGAGTGCTGAAAGC[A/G]CTCAGAGACAATAGTTTACCTCCCACGAGGATTCCTTTCAGCTGGTTAAGTGCTAAAAGTCGACTCCTTGTCGGTACTGTACCTTATTTCCTATCCCCGAGGGCACAGTAACCAACCAGGGCATCTGGCCACGAGTCAACGATC…	6	17.6	0	6	151			NA	4	109781433	4e-44
767	rs29023109	ATTGCAGACAAGAGTCTGAGAGTGTTCTATCATTTCCCCATCCTCCTTGGTATGTGGAATGATTGACAGGTGTGTAGCCAAACAAGAAGACAGGGTGGGCAGGGCTGGGAAGAAGAGAACAGAGAGCCAGGCAATTTTATCAAGCACCTGGGCTCAGGCCAGAAGCAAGATGGTCTGAGCTGTGCTTGGTGTTGTCAGCAGCCCCTGGAGAGGGGTCAGAAAGTGTCCCTGGGGCAGGGACTGCAGCACC[T/C]TCCTGTTGGGTTTTTGGGATATCCCATATCCATGGGATTTTCCAGGCAAGAGTATTGGAGTGGGGTGCCATTGCCTTCTCCAACTATGTACTAAGAGATATCAAATGCATACCACAGGGTAGGGTCACTTCTTACTAACCCTCC…	6	17.6	0	6	146.2			NA
768	rs29024443	CATGGCAGTGGGTTATTTACACACTTGTAACTTTAAAACTCACTGCCTTTTTAAGTATAGTATAAAATATCTGCCGTAGTACTTAGAACTCCAGGTTGCACACACAGGCTTCCCAGGTTTCTGCTGCCTATAAACCTGGCCTGCTGCTTGGGCCTGGAGATAGTTCCTGGAGGCTTTCCTTCCATGCCTGCCCTGATTCTGAGTCTAAAACGTATGCTCCCTTCAGCACCCATAAAGCATGCCTTCCTGT[C/A]TGCCTGGCAGCTGGGTGCAACCTGAGAAGTCCATGCCAGTTCCCTGGAGGCTTGCGCACACCCTAATCATCCTCTGGCAGGTTGGAGAATGCCTGGAAAAGTCTCCGGTTCCCTAGTGTCCTTTTGCAGTGGTGCCCACAGAGA…	6	17.6	1.16	6	155.6			NA
769	rs29013836	TTATTCTGCTTCATGTAGGCAAAGGGAAATATCCCCTACCCATCTCTGTGGGCTGGACATTTTAAGAAGTCAAAATGTTCCCGTGTTTAATCAGTTTCCTGAGAATATGCAATTTACCTCAAAGATTGATCCTGAAACCAGGCTTCTGAGGGAGGATGAACAAATGGCACAAATTCATCAATTTGTCCAGGAAGTCACTGTCACATGTTCCCTGTTTAAACAGGTAATGTTAAGTAAATTGGTAGCATTT[C/T]CATAATTCCTACTGGAAAGAAGCTCACATTGTAAGTGACCAAACATCAGAAATAATAATCAGCTTTATTAAAAATTGGGAAAAAATGATAAAAATGAAAGAACAGAACAATCCCTTGAACACAGCTCTGACTTTGATGGTGAAA…	6	19.9	0.91	6	251	6	8738865	0	4	106347708	2e-30
770	rs29015744	CAGAAAAGAATTCTTAAGAAAATAAATGCAAATTTTTAATATCATCTACAATCAATTAAAAAAACTAGTTTAGAGTGATGAGAAATAAAGAAAATATAATGGGAATTTAAAAATTGGCTACTATATTTTATATAATTTTTAGGAATAATCTATACACTAAACTTGTAAAGAGAGACTGTAATAAGCTTATCAATCAACATTTTTATTACGATGTACAATACATGCTTGTTGATGGTTTAGCAAAAAGAAA[A/G]GGAGGATTTTTCTTAGACACATACAGTACTATAAAACAACTTTAATCCTTTGTCTTTTATCCATTAATTATGTTTGCCTTCTACCAACTGGATGTGGGATATCTCTGTGGAGAGTTTTTTTATTGCTTTATGGAACAGTAAGCC…	6	21.7	1.01	6	268.9			NA	4	105663041	1e-62
771	rs29025923	AAATCTGTAATGAAAGAAAGAGATAACCTAAGGGGACTGGAAGAGACCCTCAAACTGGAGAGAGACCTACTCAAGGCCGACCTGCAAGGAAGCACAGCTAGAGTGAGTTGTCCTCCTCCTTCCTGCCAAATACCTGTTTTTATTCTAAGAAGTTTGAAAATAATTGATGCTATTCATGAAAATTTAAATGTTATAACCTTTCAGGGAGACAGTTTGACAATAGTATTTTAAAATCTATCAACAGAGACAT[T/C]TGCTACAGCAGTTTCACTTGTAGGAATTTATCCTACCAGTATATCCACATATACGGGCAGAAATACAACCGCATTCACTGCAGCACCATATGTGATGAACAAAATCAGAAACAATCCAAGTGTCTGTCAGTAAGGCACTGGATA…	6	23.7	0	6	286.8	6	8316171	0	4	104419676	4e-19
772	rs29025925	TGAAAATAATTGATGCTATTCATGAAAATTTAAATGTTATAACCTTTCAGGGAGACAGTTTGACAATAGTATTTTAAAATCTATCAACAGAGACATTTGCTACAGCAGTTTCACTTGTAGGAATTTATCCTACCAGTATATCCACATATACGGGCAGAAATACAACCGCATTCACTGCAGCACCATATGTGATGAACAAAATCAGAAACAATCCAAGTGTCTGTCAGTAAGGCACTGGATAAGTGGGGTT[T/C]GTCTGTATAGTGGAAAACTAAGCAGAAGAATAGGACACTCTTTACATGATACTGGTTTAGAAAAATATCCAGATGGTACGAAATGTGGAAAATAAGTGGCTGAGTTGAGCATGTTACAGGACTGGGATGGGTGGGGCTAGGGTC…	6	23.7	0	6	286.8	6	8316325	0
773	rs29015320	ATCTTTATTTTGCACATACTTAAGCCATACCATACATGCTATCTAATCCTCCTAGTTACTTTTACGTAGTTTGTAAGAATTAAAAAAAAAAGAAAAAACTTTTGTAGATTAAAATTTTTCAGTCTGTCTTTGTTTGGCTTGTATATTTCTCTCCCACCCCCTACTTGTGTAATCAAAGCATTTTTGACCTATCCTCAGGAAAGTCAGTCCTTTATTATCAGGATTTAACTACCCAGGGCGGTGCCCTCCT[T/G]GGATTTACTGAAACTAAATGCTTTGATTACTCAATTTCAGTTTTAATGAGAAAAGTTGAAATCTTTGCCTAACATAAAGGTTTTTCTTTGTCTCTAAATTTTGATTTTCCATGCTATCAGAGGCCCCATTACAACAGGTAATTT…	6	23.7	0	6	320.3	6	7268346	0	4	103832065	2e-89
774	rs29012386	AAAGCAATCACAGCTTTGAAGATCTCATAAGAGCATGATTAGAAAATGATAAGATTTAGGTTTTTTACTCTTCCTAAAAAAATTCTTAAGACCTGCGGTGGACTCATACCATAAGTCTCAGCATTATAATCAGTCATTTGTACATTTTAATTGTCTAGGAACTTTGGAACTTTAGTAGTTAGAATCCAAGTTTGAGGAACTATCCCTCCCTGCTTTTCCTCAGTTGACATTAGAGGTCATCTTCTTTCTC[A/C]AAGTTTTAACGTGATTTTATCTTCAGGCTGCACTTTTCTTTGTTTTACTCTTTTGAAGAACTTCCTCACCCTTGCTTTTCCCCCAGATATTAAGGACCTTGTTACCAATGTCTATCAAAAAGCAATGCCTCTATTCCTTTCCTA…	6	23.7	0.05	6	361.3			NA	4	102724172	2e-09
775	rs29012835	AGTATGCCACAGAGCACAAGTCAAATCATGAGATTCATGTACAGCAAGCTGGATGCCTCTCATCCCTGCGGAAACCAGAAATAGACTCAACTGCATAGTTTCAAAGGCCCACCTATATGAACCAATTAAAAAAAGAGCTCCATCCTTTACTCTTCTGAGTGCCAATTCAATTTCTGTCTCCACACTTCAGTATTAGTACCTTTGCTCCCTCCAAAAGAGTGCAGCAGTTATTCCCACTGTGCATACTTTT[T/C]TGGAGCTGATCCAGGGACATGGTGACACTTGCTCTGTATTAGCCTTCAGGTTATTGCCAACGACTTCTTCATCTTGTGTGAGCTTGGATGGAACTGCTGCTGCTGCTGCTAAGTCACTTCAGTCGTGTCCGACTCTGTGTGACC…	6	23.8	0	6	384.7			NA	4	102069417	2e-09
776	rs29009612	GGAAATGTATGAGGGAGTGGTAGGAAGCAGGACTATAAAATGTGTTATAGCCCATCCATATTGTAGAGAGCCTCAAATATCTACAGGATTTGTACATAATTCGGTAAACAGTGGAGAGCCATTCAAACATTGGTTCATGATCTTGGCTGCATGAAAAATCCTCTGGGGAGCATTTTCAATACAGGCATCAGAGTTCTTTTTATACTCTGCAAGTGTTGTCCGTAGCCAGGGTTGAGAGTCACTGCAATTG[T/A]CCATTTAGAGAAGGAGAATTATATGATTATTGGCTTTGTGTAGAAATGTGTGCGATAGAAGTGGTAGGCCATCATACCAATTGGGAGGCTGGTGTAAGTCATAAATATTAAAATGAACCTAAATTGTAATGTCATCCGAAAAGG…	6	23.8	1.06	6	408.1	6	9414029	0
777	rs29013798	CGTTCCTGGGATTCTCCAGGCAAGAACACTGGAGTGGGTTGCCATTTCCTTCTCCAATGCATGAAAGTGAAAAGTGAAAGTGAAATTGCTCAGTCGTGTCCAACCCTCAGCGACCCCATGGACTGCAGCCCACCAGGCTCCTCTGTCCATGGGATTTTCCAGGCAAGAGTACTGGAGTGGGGTGCCATTGCCTTCTCCGTGTTCATAGTAGGCAATTCATAAATCCTTGTTATCTTATATGCTGGGCTTC[C/G]ATAGAATTTTCCCTTACCCAGGTAGATATGTTATCAACAAATCCTTTATTTGGCAACTATGAAAGTGTATTTCACCAAACACACTTGTGATTTTCCAAGCACTTATGTAAATTATGTAGTTATTTTATGTTTAATTGTGATAAA…	6	25.9	2.625	6	498.1	6	10111703	1e-104	4	99427774	2e-09
778	rs29011393	AGGATTTTGTTCTGATTAATATATCTTTGCTGCATAGATTTTATTATTGTTCCTTATATTCATGATTCAAAGACAATTGACAATGCATAGTCAAGCAAATATGATGTGACATATAATATACAAAAGTTAAAGTAGATTCTTTTATTTATATTCATTTATTCAGGAAATATTTACTAAGCAGCAAGTGAATGTGAGACCTGGGGTATATTGCTAATAAAGCACTTTATCTGCCCTCTAAGCTTCAGGAGTT[C/T]GAAATTCATTTGGAGAGACAAAGAAAATATTTATGAAAACACGTCAAAGGGTATATCCAGGAGAATAAGTTACATGAATAGCAGTCCCAACAATCTATAACCTGAGTTTGACATTTCCTCAAGCCTTTTCCTAGAATCATTTAT…	6	31.2	0.1	6	547.8	6	11028152	0	4	98380934	3e-35
779	rs29023060	CTGTTTCAGGAGCAGAGTAAATTCTTAAGTTTGCATTTGGAATTTGTAGTAAGGAAAAGTAAGCAAGTTTACCTTTGTTTAGAACAATAATTTCATGTCTTCTAGCTTAGGGGATTCTTAAAAGGCTTCAGAGAGCAAACTTTTCAAGTACTTGCAAAGCTTGAGGAGCCATTAAATTGTTAACATTTACTGACTTCCTGGCCTTCTGTGTTCTGGATCCCGGGGATTCCATGTTCAACAAGAAAGGGCC[G/C]TAGAGCGTCTCCTGTTGTAGTCTGGTTGTCACAATCAGAATTCATACTAGATCCTTGTTAAGCAACCCTCCTAAGGACATGGAAGAGGCATCCAGGTCTCCTAGCCAACCCTTTTAGCATATTTAGAATTATTGTTGAGACTTA…	6	31.3	0.91	6	538.8			NA	4	96823389	8e-30
780	rs29012331	CCTTTTTCATACGATATTGTAATTCAATGGTTTACACATTGATTCTCTCTTCTAGATTCACTAAGCAAAAGTTTGAGTCTCATTCATCTCAGAGGCTGGGACCAAGTCAGTAAAATGTACACTCCAAATGAATATTGGTGAATGAATAATTTTCTCAGCGCATCTCACTGTACAGAAACAAGAAACTAGTCTGTTTTGAATACAAGTATGAAAGACCCAAAAGCAAGTCAATGAGGTAGAAAGGAGGATA[C/T]AGTATATGCGGTTAATATAAGTATCGGATGAGTCAATTTAATAACCTCTTTTATCAATAAAAATTTCTATGCTTCCCAGGTGGCAGTAGTGAAACATAAGTACTGTATGAGTCAATTTAACCTAATAAATTCTCTTTTGTCAAT…	6	33.2	0	6	525.5	6	12525531	0
781	rs29025673	TCCATCTATAATGTAAAAACCTCACTGTAACAAAGGCATTCATATTTATTTTCACATACTCACAAAAAGTTGCATTATTAAATCATTTATTTTTCCCCCATTCTCCACTATCTAGAAGAAAAAGGACTGAGAAGAAATAAAAGCTATGGATCCTTTCATTCAAAATGCACACTGATAACTAAGTTGACAGTTTCTATTTATAGCAGTAATTCCTTAGTCATCATACAGCAAATACTATAACCAAGTAAAG[G/A]TGCTTTCCATTCCAAGTGGAAAATGTGTACTTTTTTTTTGGGGGGGGGGGGGGGGCGCGGGTTAAAACATTTCCAAAATCTTGGCTGGAAATAAGAAGAAGGGCAAGTCAATATGCTGAGGCCTACAACAGGGATATACTCCAC…	6	33.2	0	6	568.4	6	12583516	0	4	96148654	1e-22
782	rs29009843	TTTTATATTTTAAAATTAATCCTCAGAATCACAGAAAATATATGTAACTTTTCTAATCTTCCTTGTTTTTTGTTTTTACATTATTAGTAGTGGCATGTCTGTGGGTTTGTTTACTAATTTACTTTGGTTCCTTAGACTTCATTTAGTATATAGCTTGTTATGATTGGAAGTGAGAGATCTAGAAGGATTGAGTATTGAAAAATATTGATATACTCTCTTACTGTCTCCTCCTTTTTCCTCATCCTTCAAA[C/T]AACAAAAAAATTGTCAGACATCCAGTAACTACTACTAATGAATGACACATTGGAATAATTTAATAGGCACATTGAATTTCAAGAAAAAAGAAGTCACTTTGGTACCACACTGAAGCTGTTGGCCATCTTTTGTTCATTTTAATG…	6	33.2	0.305	23	1313.4	6	12941440	0	4	95808959	5e-37
783	rs29024726	ACTTTCGTTTCCAGCTTTCATTGCTTCTGTCACTGCCACATTATGTTAGTATTGAAAATGAGTCCCATATGGTCCAGTGTATTCTGTCTACTGTTGTCTCCTTTGTTAGCTTAGATTCCTGTACAGAAAGAGATGGCAGTTCACAGTTTATTCTCTAAAGCTTCAGTTTTATTTTTATATTCATATGCTCAGCTATTTCTCTGCAAAATGATGCTACTAACAAGTCTAGAAGGGCTTCTACAATTATCCA[T/C]GACCTGGGCTGCAACCCAACTTTCCCAAGGCCCTCCTCCATCCCCTCACTCTGACTTATCTTTCTTTTAGGGACCTTTGAGCTCTTGTCAGTAGGACCACATTAGACTGGATCACGTTATTTAGGGCTATCTTAGGACCTCAAT…	6	33.8	0	6	590.8			NA	4	93619742	2e-09
784	rs29024725	TGTTGCTTCATTTAAGATTATGTCCTTTGTCTTTATTTAATATATGTGGCTTATGTACTTCTTGGAATTGCTTTTTCAAATCAGATTGGAAAGGCTCATCAGTCCTTCATACACTTTCGTTTCCAGCTTTCATTGCTTCTGTCACTGCCACATTATGTTAGTATTGAAAATGAGTCCCATATGGTCCAGTGTATTCTGTCTACTGTTGTCTCCTTTGTTAGCTTAGATTCCTGTACAGAAAGAGATGGCA[G/A]TTCACAGTTTATTCTCTAAAGCTTCAGTTTTATTTTTATATTCATATGCTCAGCTATTTCTCTGCAAAATGATGCTACTAACAAGTCTAGAAGGGCTTCTACAATTATCCATGACCTGGGCTGCAACCCAACTTTCCCAAGGCC…	6	33.8	0.86	6	590.8			NA	4	93619742	2e-09
785	rs29014464	CATCTCTGTTCACCATAGAGCAGTTTTCACATATAGTGGGCATGCAAATATTTGTAAGCTGAAAGAGAAGTGCAGACTGTACAAAGGATCCACAGGCATCTTTCATACCACACGAGATACAAAAAGCACTTGAAGCTTTAACTTTTTAATGTTTTTGCATTTGTTCTCCCTTGATAGTGTTTAAGTTTAAAGAGAAGAGCAATTAGTAAACTTGTTCAATCAGCATGTCATATGTCAATGTAAGATACAC[G/A]CTTACACGTAGTTGGCTTTTTGTACCAGTTTCCTCACTGTGAATATTGAGAGTCTAGAAAAGTCTATTCTACAATATCTTTGATAGTATTTATAAATTCTTTATGACTATTTTACACATTTGTGTGTGTGATTTTATTTAATTT…	6	35.5	0	6	725.5	6	19891933	0	4	19962704	6e-15
786	rs29014461	CAACTTTGAGAACTCTCTATGTTTCTCTGAATTTTAAAATACTCATAGTGGTACTGTAATACTAAATTCATATCAATATATGAATAAATTATAAATGGTGGGGTTGCTTGCTAACTGTACTGATAATGATACGTGATGAAAGCAGTTATGGAGAACTGTGATTGAACTTAACGAGCCCAATGTCAGTGTAGTTTCCGAGTTGACTTATGGCTTCTTCTTGACGAAGTTTTCAGCTGCCCTAAGAAAGGCA[C/T]GCTCAGGTAATGACATCGTGGACATCCTGTGCACCATGGCACTTGTGCATGTGTGAATCGTGTGTCTGTCCCTTGTTCCTATGCTTGTGATGAAGAAGAGAATGATTGGACTGTGCCTTTTGTCTGCAGGCTTTGTTCAAATTC…	6	35.5	0.605	6	725.5	6	19899225	0
787	rs29014966	TTTAGCTGATTTTTTTTTTGGGAGACTGAAATAGCATTACTCTCCTAAGGCCTGCATGAAATGACTCCTTCAGTTAAGTTCTCGTTTGGCATTTGGGCATTCCAAGTCAGCTGAGAAAAGGCTATTATGCCCCATGAAAAGCCTGCACTTGATCAGTGAGTCACAAAGATGTGAAATAACATAACTGAATGAAAAATACAGTAATGTAGGTTTGAGGGAGTATTATTGTTGCCAATAATATTTTTGAATA[T/C]ACGGAAGTTGCTTTTTGATGAGTTTCACTGTTTTATCTGTTAGAGATGACTCCTCACACATGTATTACCGTGCAGGTTTTTGGAAACCTTTTAGCTTGTACAACTTGAGCTATTTTTCTTGAATTCATTTTCCAACTCCCGGAC…	6	36.7	0	6	700.3			NA	4	21662074	2e-30
[truncated: 1,914 more rows]

## Sheet: Supplementary Table 3
		BTA	Human Chromosome	Linkage Start Coordinate	Linkage End Coordinate	Human Start Coordinate	Human End Coordinate	Putative Inversion
[truncated: 185 more rows]
